# Supplementary material for: 12-Tungstophospho­ric acid–1,1′-methyl­enebis(imidazolidine-2,4-dione)–imidazolidine-2,4-dione–water (2/1/4/21.5)
Source: Acta Crystallogr Sect E Struct Rep Online. 2010 Jun 23;66(Pt 7):m839. doi: 10.1107/S160053681002310X (PMC3007030; doi:10.1107/S160053681002310X)
Supplement: Supplementary file 1 [file e-66-0m839-sup1.cif]

##############################################################################
###                                                                        ###
###        Electronic paper (Acta Crystallographica Section E)             ###
###                                                                        ###
##############################################################################
#                                                                            #
# This CIF contains the data in a paper accepted for publication in Acta     #
# Crystallographica Section E. It conforms to the requirements of Notes      #
# for Authors for Section E, and has been peer reviewed under the auspices   #
# of the IUCr Commission on Journals.                                        #
#                                                                            #
# Full details of the Crystallographic Information File format               #
# are given in the paper "The Crystallographic Information File (CIF):       #
# a New Standard Archive File for Crystallography" by S. R. Hall, F. H.      #
# Allen and I. D. Brown [Acta Cryst. (1991), A47, 655-685].                  #
#                                                                            #
# The current version of the core CIF dictionary is obtainable from          #
# ftp://ftp.iucr.org/pub/cif_core.dic. The current version number is 2.4.    #
#                                                                            #
# Software is freely available for graphical display of the structure(s) in  #
# this CIF.  For information consult the CIF home page http://www.iucr.org/  #
# cif/home.html                                                              #
#                                                                            #
# This file may be used for bona fide research purposes within the           #
# scientific community so long as proper attribution is given to the journal # 
# article from which it was obtained.                                        #
#                                                                            #
##############################################################################
                                             
data_I
_audit_creation_method     SHELXL-97
_chemical_name_systematic
;
12-Tungstophosphoric
acid--1,1'-methylenebis(imidazolidine-2,4-dione)--imidazolidine-2,4-dione--water
(2/1/4/21.5)
;
_chemical_name_common     ?
_chemical_formula_moiety
                     '2(H3 O40 P W12), 4(C3 H4 N2 O2), C7 H8 N4 O4,  21.5(H2 O)'
_chemical_formula_sum     'C19 H73 N12 O113.50 P2 W24'
_chemical_formula_iupac
                        '2{H3 [P W12 O40]}, 4C3 H4 N2 O2, C7 H8 N4 O4, 21.5H2 O'
_chemical_formula_weight     6760.23
_chemical_melting_point     ?
_symmetry_cell_setting     triclinic
_symmetry_space_group_name_H-M     'P 1'
_symmetry_space_group_name_Hall     'P 1'
loop_
    _symmetry_equiv_pos_as_xyz
    'x, y, z'
_cell_length_a     12.7271(6)
_cell_length_b     13.3286(7)
_cell_length_c     18.9177(9)
_cell_angle_alpha     71.3280(10)
_cell_angle_beta     81.3160(10)
_cell_angle_gamma     64.7510(10)
_cell_volume     2749.3(2)
_cell_formula_units_Z     1
_cell_measurement_reflns_used     5550
_cell_measurement_theta_min     2.3
_cell_measurement_theta_max     27.8
_cell_measurement_temperature     100(2)
_exptl_crystal_description     prism
_exptl_crystal_colour     colourless
_exptl_crystal_size_max     0.31
_exptl_crystal_size_mid     0.17
_exptl_crystal_size_min     0.08
_exptl_crystal_density_diffrn     4.083
_exptl_crystal_density_meas     ?
_exptl_crystal_density_method     'not measured'
_exptl_crystal_F_000     2985
_exptl_absorpt_coefficient_mu     25.148
_exptl_absorpt_correction_type     integration
_exptl_absorpt_process_details     '(SADABS; Bruker, 2005)'
_exptl_absorpt_correction_T_min     0.031
_exptl_absorpt_correction_T_max     0.215
_exptl_special_details
;
;
_diffrn_ambient_temperature     100(2)
_diffrn_radiation_type     MoK\a
_diffrn_radiation_wavelength     0.71073
_diffrn_radiation_source     'fine-focus sealed tube'
_diffrn_radiation_monochromator     graphite
_diffrn_measurement_device_type     'Bruker SMART APEXII CCD'
_diffrn_measurement_method     '\f and \w scans'
_diffrn_detector_area_resol_mean     ?
_diffrn_reflns_number     51543
_diffrn_reflns_av_R_equivalents     0.0478
_diffrn_reflns_av_sigmaI/netI     0.0707
_diffrn_reflns_theta_min     1.76
_diffrn_reflns_theta_max     27.86
_diffrn_reflns_theta_full     27.86
_diffrn_measured_fraction_theta_max     0.997
_diffrn_measured_fraction_theta_full     0.997
_diffrn_reflns_limit_h_min     -16
_diffrn_reflns_limit_h_max     16
_diffrn_reflns_limit_k_min     -17
_diffrn_reflns_limit_k_max     17
_diffrn_reflns_limit_l_min     -24
_diffrn_reflns_limit_l_max     24
_diffrn_standards_number     ?
_diffrn_standards_interval_count     ?
_diffrn_standards_interval_time     ?
_diffrn_standards_decay_%     ?
_refine_special_details
;
Refinement of <i>F</i>^2^ against ALL reflections. The weighted <i>R</i>-factor
wR and goodness of fit <i>S</i> are based on <i>F</i>^2^, conventional
<i>R</i>-factors <i>R</i> are based on <i>F</i>, with <i>F</i> set to zero for
negative <i>F</i>^2^. The threshold expression of <i>F</i>^2^ >
\s(<i>F</i>^2^) is used only for calculating <i>R</i>-factors(gt) etc. and is
not relevant to the choice of reflections for refinement. <i>R</i>-factors
based on <i>F</i>^2^ are statistically about twice as large as those based on
<i>F</i>, and <i>R</i>- factors based on ALL data will be even larger.
;
_reflns_number_total     25728
_reflns_number_gt     22772
_reflns_threshold_expression     I>2\s(I)
_refine_ls_structure_factor_coef     Fsqd
_refine_ls_matrix_type     full
_refine_ls_R_factor_all     0.0510
_refine_ls_R_factor_gt     0.0428
_refine_ls_wR_factor_gt     0.0977
_refine_ls_wR_factor_ref     0.1022
_refine_ls_goodness_of_fit_ref     1.005
_refine_ls_restrained_S_all     1.005
_refine_ls_number_reflns     25728
_refine_ls_number_parameters     1577
_refine_ls_number_restraints     45
_refine_ls_hydrogen_treatment     constr
_refine_ls_weighting_scheme     calc
_refine_ls_weighting_details
                 'calc w=1/[\s^2^(Fo^2^)+(0.0474P)^2^] where P=(Fo^2^+2Fc^2^)/3'
_atom_sites_solution_hydrogens     geom
_atom_sites_solution_primary     direct
_atom_sites_solution_secondary     difmap
_refine_ls_shift/su_max     0.002
_refine_ls_shift/su_mean     0.000
_refine_diff_density_max     2.442
_refine_diff_density_min     -1.321
_refine_ls_extinction_method     none
_refine_ls_extinction_coef     ?
_refine_ls_abs_structure_details     'Flack (1983), 12649 Friedel pairs'
_refine_ls_abs_structure_Flack     0.492(11)
loop_
    _atom_type_symbol
    _atom_type_description
    _atom_type_scat_dispersion_real
    _atom_type_scat_dispersion_imag
    _atom_type_scat_source
    'C' 'C' 0.0033 0.0016
                         'International Tables Vol C Tables 4.2.6.8 and 6.1.1.4'
    'H' 'H' 0.0000 0.0000
                         'International Tables Vol C Tables 4.2.6.8 and 6.1.1.4'
    'N' 'N' 0.0061 0.0033
                         'International Tables Vol C Tables 4.2.6.8 and 6.1.1.4'
    'O' 'O' 0.0106 0.0060
                         'International Tables Vol C Tables 4.2.6.8 and 6.1.1.4'
    'P' 'P' 0.1023 0.0942
                         'International Tables Vol C Tables 4.2.6.8 and 6.1.1.4'
    'W' 'W' -0.8490 6.8722
                         'International Tables Vol C Tables 4.2.6.8 and 6.1.1.4'
_computing_data_collection     'APEX2 (Bruker, 2005)'
_computing_cell_refinement     'SAINT (Bruker, 2005)'
_computing_data_reduction     'SAINT (Bruker, 2005)'
_computing_structure_solution     'SHELXTL (Sheldrick, 2008)'
_computing_structure_refinement     'SHELXTL (Sheldrick, 2008)'
_computing_molecular_graphics     'SHELXTL (Sheldrick, 2008)'
_computing_publication_material     'SHELXTL (Sheldrick, 2008)'
loop_
    _atom_site_type_symbol
    _atom_site_label
    _atom_site_fract_x
    _atom_site_fract_y
    _atom_site_fract_z
    _atom_site_U_iso_or_equiv
    _atom_site_adp_type
    _atom_site_calc_flag
    _atom_site_refinement_flags
    _atom_site_occupancy
    _atom_site_disorder_assembly
    _atom_site_disorder_group
    W W1A 0.53978(5) 0.04182(6) 0.09204(4) 0.02518(14) Uani d . 1 . .
    W W2A 0.49583(6) -0.05828(6) 0.29651(4) 0.02500(13) Uani d . 1 . .
    W W3A 0.79195(5) -0.15553(6) 0.21328(4) 0.02515(14) Uani d . 1 . .
    W W4A 0.66181(5) 0.23803(6) 0.02094(4) 0.02508(14) Uani d . 1 . .
    W W5A 0.39098(5) 0.31883(6) 0.10253(4) 0.02576(14) Uani d . 1 . .
    W W6A 0.35353(5) 0.21981(6) 0.30717(4) 0.02537(14) Uani d . 1 . .
    W W7A 0.59046(5) 0.03417(6) 0.41337(4) 0.02468(13) Uani d . 1 . .
    W W8A 0.88463(5) -0.05713(6) 0.32745(4) 0.02459(13) Uani d . 1 . .
    W W9A 0.91794(5) 0.03733(6) 0.13866(4) 0.02505(14) Uani d . 1 . .
    W W10A 0.76520(5) 0.33957(6) 0.14672(4) 0.02490(13) Uani d . 1 . .
    W W11A 0.49291(5) 0.42650(6) 0.22420(4) 0.02525(14) Uani d . 1 . .
    W W12A 0.72596(5) 0.24394(6) 0.33558(4) 0.02421(13) Uani d . 1 . .
    P P1A 0.6346(4) 0.1357(4) 0.2185(3) 0.0210(7) Uani d . 1 . .
    O O1A 0.5043(10) -0.0312(11) 0.0463(6) 0.027(2) Uani d . 1 . .
    O O2A 0.4792(9) -0.0003(12) 0.1913(6) 0.028(3) Uani d . 1 . .
    O O3A 0.6879(10) -0.0700(11) 0.1320(7) 0.030(3) Uani d . 1 . .
    O O4A 0.6155(10) 0.1218(10) 0.0163(7) 0.028(2) Uani d . 1 . .
    O O5A 0.4081(9) 0.1879(11) 0.0764(6) 0.028(2) Uani d . 1 . .
    O O6A 0.5818(9) 0.1684(10) 0.1433(5) 0.023(2) Uani d . 1 . .
    O O7A 0.4484(11) -0.1673(11) 0.3169(7) 0.033(3) Uani d . 1 . .
    O O8A 0.6589(9) -0.1396(10) 0.2741(6) 0.024(2) Uani d . 1 . .
    O O9A 0.3615(9) 0.0727(11) 0.3080(7) 0.028(3) Uani d . 1 . .
    O O10A 0.5461(11) -0.0725(11) 0.3930(6) 0.028(2) Uani d . 1 . .
    O O11A 0.5539(9) 0.0982(9) 0.2811(6) 0.022(2) Uani d . 1 . .
    O O12A 0.8423(11) -0.2951(11) 0.2089(8) 0.036(3) Uani d . 1 . .
    O O13A 0.8779(9) -0.1804(10) 0.2968(6) 0.025(2) Uani d . 1 . .
    O O14A 0.9038(10) -0.1018(11) 0.1500(6) 0.028(3) Uani d . 1 . .
    O O15A 0.7551(9) 0.0322(10) 0.2227(6) 0.025(2) Uani d . 1 . .
    O O16A 0.7020(10) 0.2876(11) -0.0693(6) 0.031(3) Uani d . 1 . .
    O O17A 0.5005(10) 0.3366(12) 0.0200(6) 0.030(3) Uani d . 1 . .
    O O18A 0.8050(10) 0.1118(11) 0.0641(6) 0.028(2) Uani d . 1 . .
    O O19A 0.6965(10) 0.3232(11) 0.0701(7) 0.027(2) Uani d . 1 . .
    O O20A 0.2635(11) 0.4191(11) 0.0612(7) 0.033(3) Uani d . 1 . .
    O O21A 0.3442(10) 0.2571(11) 0.2004(6) 0.029(3) Uani d . 1 . .
    O O22A 0.4415(10) 0.4046(11) 0.1427(7) 0.030(3) Uani d . 1 . .
    O O23A 0.2126(10) 0.2850(11) 0.3334(7) 0.027(2) Uani d . 1 . .
    O O24A 0.4353(10) 0.1437(10) 0.3981(7) 0.028(2) Uani d . 1 . .
    O O25A 0.4121(10) 0.3361(11) 0.2861(7) 0.028(3) Uani d . 1 . .
    O O26A 0.5979(11) -0.0109(12) 0.5079(7) 0.034(3) Uani d . 1 . .
    O O27A 0.7438(9) -0.0517(10) 0.3842(6) 0.024(2) Uani d . 1 . .
    O O28A 0.6340(9) 0.1624(9) 0.3880(6) 0.021(2) Uani d . 1 . .
    O O29A 0.9876(10) -0.1355(11) 0.3949(7) 0.031(3) Uani d . 1 . .
    O O30A 0.9759(9) -0.0293(10) 0.2398(6) 0.025(2) Uani d . 1 . .
    O O31A 0.8386(9) 0.0975(9) 0.3287(6) 0.024(2) Uani d U 1 . .
    O O32A 1.0446(10) 0.0166(11) 0.0883(7) 0.030(3) Uani d . 1 . .
    O O33A 0.8745(9) 0.1850(9) 0.1510(6) 0.023(2) Uani d . 1 . .
    O O34A 0.8409(10) 0.4202(11) 0.0987(6) 0.030(3) Uani d . 1 . .
    O O35A 0.6180(9) 0.4525(11) 0.1615(6) 0.027(2) Uani d . 1 . .
    O O36A 0.7991(10) 0.3118(10) 0.2481(6) 0.026(2) Uani d . 1 . .
    O O37A 0.6478(10) 0.2407(10) 0.2261(7) 0.028(2) Uani d . 1 . .
    O O38A 0.3997(10) 0.5648(11) 0.2237(7) 0.030(3) Uani d . 1 . .
    O O39A 0.5886(9) 0.3808(10) 0.3087(7) 0.027(2) Uani d . 1 . .
    O O40A 0.7763(9) 0.2702(11) 0.4045(7) 0.030(3) Uani d . 1 . .
    W W1B 0.28500(6) 0.89573(6) 0.78057(4) 0.02576(14) Uani d . 1 . .
    W W2B 0.00805(6) 1.06170(6) 0.67960(4) 0.02648(14) Uani d . 1 . .
    W W3B 0.28826(6) 1.00323(6) 0.57489(4) 0.02721(14) Uani d . 1 . .
    W W4B 0.45052(6) 0.61863(6) 0.77374(4) 0.02643(14) Uani d . 1 . .
    W W5B 0.18881(6) 0.68177(6) 0.86603(4) 0.02589(14) Uani d . 1 . .
    W W6B -0.08422(6) 0.84404(6) 0.76072(4) 0.02613(14) Uani d . 1 . .
    W W7B -0.07457(5) 0.94697(6) 0.57102(4) 0.02616(14) Uani d . 1 . .
    W W8B 0.20857(5) 0.88111(6) 0.47052(4) 0.02518(14) Uani d . 1 . .
    W W9B 0.46105(5) 0.72830(6) 0.56726(4) 0.02652(14) Uani d . 1 . .
    W W10B 0.36317(6) 0.49175(6) 0.65709(4) 0.02731(14) Uani d . 1 . .
    W W11B 0.10511(6) 0.54496(6) 0.75489(4) 0.02588(14) Uani d . 1 . .
    W W12B 0.10685(6) 0.64792(6) 0.56430(4) 0.02617(14) Uani d . 1 . .
    P P1B 0.1922(4) 0.7782(5) 0.6687(3) 0.0219(8) Uani d . 1 . .
    O O1B 0.3175(10) 0.9766(11) 0.8217(7) 0.029(3) Uani d . 1 . .
    O O2B 0.1302(8) 0.9866(10) 0.7499(6) 0.025(2) Uani d . 1 . .
    O O3B 0.3239(10) 0.9437(11) 0.6800(6) 0.027(2) Uani d . 1 . .
    O O4B 0.4279(10) 0.7579(10) 0.7941(7) 0.028(2) Uani d . 1 . .
    O O5B 0.2251(9) 0.8038(10) 0.8653(6) 0.023(2) Uani d . 1 . .
    O O6B 0.2535(9) 0.7532(10) 0.7399(6) 0.025(2) Uani d . 1 . .
    O O7B -0.0521(10) 1.2020(11) 0.6817(7) 0.031(3) Uani d . 1 . .
    O O8B 0.1325(10) 1.0612(9) 0.6062(6) 0.024(2) Uani d . 1 . .
    O O9B -0.0850(10) 0.9948(11) 0.7468(7) 0.030(3) Uani d . 1 . .
    O O10B -0.0791(11) 1.0705(11) 0.6024(7) 0.033(3) Uani d . 1 . .
    O O11B 0.0666(10) 0.8656(10) 0.6694(6) 0.025(2) Uani d . 1 . .
    O O12B 0.3202(13) 1.1247(13) 0.5464(7) 0.039(3) Uani d . 1 . .
    O O13B 0.2408(10) 1.0022(10) 0.4833(6) 0.024(2) Uani d . 1 . .
    O O14B 0.4367(10) 0.8791(11) 0.5611(6) 0.030(3) Uani d . 1 . .
    O O15B 0.2586(10) 0.8244(11) 0.6015(6) 0.027(2) Uani d . 1 . .
    O O16B 0.5857(10) 0.5264(11) 0.8097(7) 0.031(3) Uani d . 1 . .
    O O17B 0.3547(10) 0.5888(10) 0.8594(7) 0.028(2) Uani d . 1 . .
    O O18B 0.4851(9) 0.6866(11) 0.6707(6) 0.026(2) Uani d . 1 . .
    O O19B 0.4135(11) 0.5202(11) 0.7363(6) 0.029(3) Uani d . 1 . .
    O O20B 0.1599(10) 0.6306(11) 0.9581(6) 0.029(3) Uani d . 1 . .
    O O21B 0.0380(10) 0.7849(10) 0.8299(7) 0.028(2) Uani d . 1 . .
    O O22B 0.1703(9) 0.5737(10) 0.8247(6) 0.023(2) Uani d . 1 . .
    O O23B -0.1999(10) 0.8450(12) 0.8189(7) 0.031(3) Uani d . 1 . .
    O O24B -0.1492(9) 0.9040(10) 0.6667(7) 0.027(2) Uani d . 1 . .
    O O25B -0.0219(9) 0.6901(11) 0.7526(7) 0.028(2) Uani d . 1 . .
    O O26B -0.1882(11) 1.0139(12) 0.5104(7) 0.035(3) Uani d . 1 . .
    O O27B 0.0542(9) 0.9521(11) 0.5083(6) 0.026(2) Uani d . 1 . .
    O O28B -0.0162(9) 0.7889(9) 0.5745(6) 0.023(2) Uani d . 1 . .
    O O29B 0.1888(10) 0.9244(11) 0.3778(6) 0.029(3) Uani d . 1 . .
    O O30B 0.3732(10) 0.7856(12) 0.4814(7) 0.032(3) Uani d . 1 . .
    O O31B 0.1829(9) 0.7413(11) 0.5027(6) 0.027(2) Uani d . 1 . .
    O O32B 0.6004(9) 0.6773(11) 0.5336(7) 0.029(3) Uani d U 1 . .
    O O33B 0.4198(10) 0.5990(11) 0.5911(7) 0.029(3) Uani d . 1 . .
    O O34B 0.4721(11) 0.3607(12) 0.6525(7) 0.034(3) Uani d . 1 . .
    O O35B 0.2565(10) 0.4442(10) 0.7303(7) 0.028(2) Uani d . 1 . .
    O O36B 0.2576(11) 0.5220(11) 0.5830(7) 0.031(3) Uani d . 1 . .
    O O37B 0.1927(10) 0.6648(9) 0.6643(7) 0.027(2) Uani d . 1 . .
    O O38B 0.0547(11) 0.4455(11) 0.8109(7) 0.033(3) Uani d . 1 . .
    O O39B 0.0583(9) 0.5645(10) 0.6580(6) 0.027(2) Uani d . 1 . .
    O O40B 0.0542(12) 0.6090(12) 0.5041(7) 0.035(3) Uani d . 1 . .
    O O11S 0.5640(12) 0.9099(13) 0.7449(8) 0.041(3) Uani d . 1 . .
    O O12S 0.8214(12) 0.5389(14) 0.7586(9) 0.053(4) Uani d . 1 . .
    N N11S 0.6885(14) 0.7143(15) 0.7709(9) 0.038(4) Uani d . 1 . .
    H H11A 0.6807 0.6948 0.8198 0.045 Uiso calc R 1 . .
    C C12S 0.6292(15) 0.8277(19) 0.7240(12) 0.039(4) Uani d . 1 . .
    N N13S 0.6611(13) 0.8208(15) 0.6528(8) 0.034(3) Uani d . 1 . .
    H H13A 0.6340 0.8791 0.6126 0.041 Uiso calc R 1 . .
    C C14S 0.7414(18) 0.711(2) 0.6518(12) 0.048(5) Uani d . 1 . .
    H H14A 0.8159 0.7131 0.6288 0.057 Uiso calc R 1 . .
    H H14B 0.7117 0.6777 0.6235 0.057 Uiso calc R 1 . .
    C C15S 0.7572(14) 0.6404(18) 0.7329(10) 0.035(4) Uani d . 1 . .
    O O21S 0.2573(10) 0.0468(12) 0.1061(7) 0.037(3) Uani d . 1 . .
    O O22S 0.0405(11) 0.3550(12) 0.1969(7) 0.037(3) Uani d . 1 . .
    N N21S 0.1446(14) 0.2227(15) 0.1342(9) 0.038(4) Uani d . 1 . .
    H H21A 0.1477 0.2698 0.0898 0.045 Uiso calc R 1 . .
    C C22S 0.1957(12) 0.1059(17) 0.1513(10) 0.030(4) Uani d . 1 . .
    N N23S 0.1727(13) 0.0582(13) 0.2205(8) 0.029(3) Uani d . 1 . .
    H H23A 0.1970 -0.0166 0.2426 0.035 Uiso calc R 1 . .
    C C24S 0.1022(14) 0.1475(18) 0.2538(10) 0.034(4) Uani d . 1 . .
    H H24A 0.1404 0.1417 0.2976 0.041 Uiso calc R 1 . .
    H H24B 0.0256 0.1443 0.2695 0.041 Uiso calc R 1 . .
    C C25S 0.0897(13) 0.2568(18) 0.1922(11) 0.033(4) Uani d . 1 . .
    O O31S 0.6244(12) 0.6492(13) 0.9293(7) 0.042(3) Uani d . 1 . .
    O O32S 0.2598(12) 0.8610(13) 1.0077(7) 0.041(3) Uani d . 1 . .
    N N31S 0.4519(13) 0.7778(15) 0.9624(9) 0.039(4) Uani d . 1 . .
    H H31A 0.4651 0.8409 0.9433 0.047 Uiso calc R 1 . .
    C C32S 0.5303(13) 0.6685(14) 0.9602(9) 0.026(3) Uani d . 1 . .
    N N33S 0.4787(15) 0.5935(17) 0.9991(9) 0.043(4) Uani d . 1 . .
    H H33A 0.5109 0.5179 1.0073 0.052 Uiso calc R 1 . .
    C C34S 0.3622(15) 0.6594(17) 1.0244(11) 0.037(4) Uani d . 1 . .
    H H34A 0.3023 0.6496 1.0028 0.044 Uiso calc R 1 . .
    H H34B 0.3553 0.6346 1.0795 0.044 Uiso calc R 1 . .
    C C35S 0.3507(15) 0.7751(16) 0.9983(9) 0.032(4) Uani d . 1 . .
    O O41S 0.7423(11) 0.8810(12) 0.9700(7) 0.037(3) Uani d . 1 . .
    O O42S 0.9170(14) 1.1328(14) 0.8526(9) 0.051(4) Uani d . 1 . .
    N N41S 0.8051(14) 1.0245(14) 0.8993(9) 0.037(4) Uani d . 1 . .
    H H41A 0.7433 1.0709 0.8718 0.045 Uiso calc R 1 . .
    C C42S 0.8178(19) 0.9196(19) 0.9534(10) 0.040(4) Uani d . 1 . .
    N N43S 0.9293(16) 0.8672(18) 0.9850(10) 0.050(5) Uani d . 1 . .
    H H43A 0.9590 0.8011 1.0199 0.061 Uiso calc R 1 . .
    C C44S 0.9844(15) 0.948(2) 0.9466(13) 0.044(5) Uani d . 1 . .
    H H44A 1.0063 0.9743 0.9832 0.053 Uiso calc R 1 . .
    H H44B 1.0555 0.9092 0.9194 0.053 Uiso calc R 1 . .
    C C45S 0.9028(18) 1.044(2) 0.8957(14) 0.050(6) Uani d . 1 . .
    O O51S 0.2438(10) 0.8084(12) 0.2496(7) 0.035(3) Uani d . 1 . .
    O O52S 0.1195(13) 0.6632(15) 0.1058(8) 0.047(4) Uani d . 1 . .
    N N51S 0.1783(11) 0.7587(13) 0.1615(8) 0.028(3) Uani d . 1 . .
    H H51A 0.1888 0.8090 0.1209 0.034 Uiso calc R 1 . .
    C C52S 0.1986(15) 0.7530(16) 0.2332(11) 0.034(4) Uani d . 1 . .
    N N53S 0.1671(12) 0.6717(14) 0.2797(8) 0.030(3) Uani d . 1 . .
    C C54S 0.1341(15) 0.6151(17) 0.2409(8) 0.032(4) Uani d . 1 . .
    H H54A 0.0541 0.6205 0.2550 0.038 Uiso calc R 1 . .
    H H54B 0.1881 0.5325 0.2508 0.038 Uiso calc R 1 . .
    C C55S 0.1413(14) 0.6801(15) 0.1614(9) 0.029(4) Uani d . 1 . .
    O O61S 0.262(2) 0.3989(18) 0.4493(10) 0.072(6) Uani d . 1 . .
    O O62S 0.5802(15) 0.4843(18) 0.4446(9) 0.064(5) Uani d . 1 . .
    N N61S 0.4395(18) 0.4107(17) 0.4572(11) 0.052(5) Uani d . 1 . .
    H H61A 0.4773 0.3406 0.4863 0.062 Uiso calc R 1 . .
    C C62S 0.322(3) 0.453(3) 0.4312(15) 0.063(7) Uani d . 1 . .
    N N63S 0.3002(13) 0.5580(14) 0.3869(8) 0.034(3) Uani d . 1 . .
    C C64S 0.3925(17) 0.5963(16) 0.3839(10) 0.035(4) Uani d . 1 . .
    H H64A 0.3664 0.6624 0.4050 0.042 Uiso calc R 1 . .
    H H64B 0.4218 0.6182 0.3322 0.042 Uiso calc R 1 . .
    C C65S 0.4819(16) 0.4899(19) 0.4316(10) 0.038(4) Uani d U 1 . .
    C C71S 0.1830(16) 0.6370(18) 0.3608(11) 0.039(4) Uani d . 1 . .
    H H71A 0.1601 0.7077 0.3764 0.047 Uiso calc R 1 . .
    H H71B 0.1292 0.5999 0.3861 0.047 Uiso calc R 1 . .
    O O1W 0.5503(12) 0.9421(12) 0.8854(8) 0.043(3) Uani d . 1 . .
    O O2W 0.4125(12) 0.8069(12) 0.1466(8) 0.041(3) Uani d . 1 . .
    O O3W 0.3800(17) 0.3375(14) 0.8981(11) 0.070(6) Uani d . 1 . .
    O O4W 0.9874(11) 0.5576(11) 0.0836(7) 0.039(3) Uani d . 1 . .
    O O5W 0.2477(15) 0.0725(19) 0.9631(11) 0.065(5) Uani d . 1 . .
    O O6W 0.9302(13) 0.4123(13) 0.3241(8) 0.046(3) Uani d . 1 . .
    O O7W 0.7473(16) 0.6829(15) 0.0709(10) 0.059(4) Uani d . 1 . .
    O O8W 0.6186(14) 0.7045(18) 0.1852(10) 0.066(5) Uani d . 1 . .
    O O9W 0.7353(16) 0.3242(14) 0.7712(8) 0.055(4) Uani d . 1 . .
    O O10W 0.6992(16) 0.5738(18) 0.3186(10) 0.073(5) Uani d . 1 . .
    O O11W 0.3862(17) 0.1428(16) 0.8723(11) 0.070(5) Uani d . 1 . .
    O O12W 0.1626(15) 0.3317(18) 0.9750(9) 0.064(5) Uani d . 1 . .
    O O13W -0.0175(17) 0.5272(15) 0.9526(11) 0.071(5) Uani d . 1 . .
    O O14W 0.6103(16) 0.161(2) 0.8070(11) 0.073(5) Uani d . 1 . .
    O O15W 0.9674(18) 0.531(2) 0.3885(9) 0.071(5) Uani d . 1 . .
    O O16W 0.7427(18) 0.332(2) 0.5480(11) 0.096(8) Uani d . 1 . .
    O O17W 0.8394(18) 0.473(2) 0.9142(11) 0.113(10) Uani d . 1 . .
    O O18W 0.992(3) 0.238(3) 0.4653(15) 0.047(8) Uani d P 0.50 . .
    O O19W 0.774(2) 0.677(2) 0.4218(15) 0.037(6) Uani d PU 0.50 . .
    O O20W 0.001(3) 0.260(3) 0.9504(16) 0.047(7) Uani d P 0.50 . .
    O O21W 0.759(2) 0.434(2) 0.6399(13) 0.033(5) Uani d PU 0.50 . .
    O O22W 0.082(2) 0.366(3) 0.503(2) 0.053(9) Uani d P 0.50 . .
    O O23W -0.024(3) 0.423(3) 0.6304(19) 0.058(10) Uani d P 0.50 . .
    O O24W 0.603(3) 0.200(3) 0.5587(17) 0.053(7) Uani d PU 0.50 . .
    O O25W 0.436(3) 0.141(3) 0.685(2) 0.066(9) Uani d PU 0.50 . .
    O O26W 0.086(3) 0.191(3) 0.840(3) 0.092(16) Uani d P 0.50 . .
loop_
    _atom_site_aniso_label
    _atom_site_aniso_U_11
    _atom_site_aniso_U_22
    _atom_site_aniso_U_33
    _atom_site_aniso_U_12
    _atom_site_aniso_U_13
    _atom_site_aniso_U_23
    W1A 0.0258(3) 0.0264(3) 0.0236(3) -0.0100(3) -0.0008(2) -0.0081(3)
    W2A 0.0263(3) 0.0256(3) 0.0238(3) -0.0113(3) -0.0002(2) -0.0070(3)
    W3A 0.0253(3) 0.0229(3) 0.0265(3) -0.0081(3) -0.0014(2) -0.0079(3)
    W4A 0.0264(3) 0.0255(3) 0.0217(3) -0.0093(3) -0.0003(2) -0.0064(3)
    W5A 0.0249(3) 0.0255(3) 0.0230(3) -0.0061(3) -0.0027(2) -0.0065(3)
    W6A 0.0230(3) 0.0275(3) 0.0239(3) -0.0086(3) -0.0004(2) -0.0073(3)
    W7A 0.0255(3) 0.0261(3) 0.0220(3) -0.0104(3) -0.0014(2) -0.0059(3)
    W8A 0.0235(3) 0.0239(3) 0.0250(3) -0.0079(3) -0.0028(2) -0.0066(3)
    W9A 0.0231(3) 0.0246(3) 0.0255(3) -0.0081(3) 0.0011(2) -0.0075(3)
    W10A 0.0246(3) 0.0244(3) 0.0246(3) -0.0092(3) 0.0005(2) -0.0072(3)
    W11A 0.0245(3) 0.0229(3) 0.0253(3) -0.0061(3) -0.0006(2) -0.0077(3)
    W12A 0.0250(3) 0.0243(3) 0.0233(3) -0.0090(3) -0.0015(2) -0.0076(3)
    P1A 0.0201(16) 0.0196(18) 0.0218(18) -0.0061(14) -0.0013(13) -0.0064(15)
    O1A 0.037(6) 0.032(7) 0.018(5) -0.019(5) -0.007(4) -0.004(5)
    O2A 0.023(5) 0.044(7) 0.021(5) -0.018(5) -0.003(4) -0.008(5)
    O3A 0.029(6) 0.031(7) 0.026(6) -0.010(5) -0.004(5) -0.006(5)
    O4A 0.034(6) 0.019(6) 0.026(6) -0.006(5) -0.003(5) -0.004(5)
    O5A 0.022(5) 0.029(6) 0.029(6) -0.012(5) -0.003(4) -0.001(5)
    O6A 0.025(5) 0.031(6) 0.010(5) -0.008(5) -0.001(4) -0.007(4)
    O7A 0.039(6) 0.024(6) 0.044(7) -0.016(5) -0.004(5) -0.014(5)
    O8A 0.020(5) 0.024(6) 0.027(6) -0.009(5) 0.005(4) -0.007(5)
    O9A 0.021(5) 0.031(6) 0.033(6) -0.011(5) -0.006(4) -0.006(5)
    O10A 0.038(6) 0.036(7) 0.018(5) -0.023(5) -0.002(4) -0.006(5)
    O11A 0.024(5) 0.018(5) 0.025(6) -0.011(4) 0.001(4) -0.005(4)
    O12A 0.036(7) 0.020(6) 0.047(8) -0.009(5) -0.006(6) -0.003(6)
    O13A 0.019(5) 0.030(6) 0.023(5) -0.005(5) -0.003(4) -0.010(5)
    O14A 0.027(5) 0.038(7) 0.017(5) -0.012(5) 0.003(4) -0.010(5)
    O15A 0.016(5) 0.024(6) 0.029(6) -0.005(4) 0.001(4) -0.003(5)
    O16A 0.033(6) 0.035(7) 0.020(6) -0.017(5) 0.000(4) 0.004(5)
    O17A 0.025(5) 0.041(7) 0.023(6) -0.015(5) 0.009(4) -0.010(5)
    O18A 0.028(5) 0.029(6) 0.021(6) -0.009(5) -0.005(4) -0.003(5)
    O19A 0.030(5) 0.028(6) 0.023(6) -0.012(5) 0.000(4) -0.007(5)
    O20A 0.039(7) 0.023(6) 0.027(6) -0.004(5) -0.011(5) -0.003(5)
    O21A 0.030(6) 0.036(7) 0.018(5) -0.012(5) -0.004(4) -0.005(5)
    O22A 0.022(5) 0.028(6) 0.031(6) -0.002(5) -0.005(4) -0.007(5)
    O23A 0.026(5) 0.028(6) 0.031(6) -0.008(5) 0.002(5) -0.017(5)
    O24A 0.035(6) 0.016(5) 0.029(6) -0.006(5) -0.003(5) -0.008(5)
    O25A 0.030(6) 0.031(7) 0.028(6) -0.018(5) 0.010(5) -0.009(5)
    O26A 0.034(6) 0.038(7) 0.039(7) -0.018(6) 0.002(5) -0.017(6)
    O27A 0.021(5) 0.023(6) 0.019(5) -0.005(4) 0.005(4) -0.003(4)
    O28A 0.022(5) 0.018(5) 0.026(6) -0.011(4) 0.001(4) -0.006(4)
    O29A 0.032(6) 0.025(6) 0.028(6) -0.006(5) -0.009(5) -0.001(5)
    O30A 0.016(5) 0.028(6) 0.028(6) -0.005(4) -0.005(4) -0.009(5)
    O31A 0.025(4) 0.014(4) 0.026(4) -0.002(3) 0.001(3) -0.006(3)
    O32A 0.025(6) 0.023(6) 0.043(7) -0.008(5) 0.011(5) -0.017(6)
    O33A 0.020(5) 0.017(5) 0.026(6) -0.005(4) -0.003(4) -0.003(4)
    O34A 0.030(6) 0.035(7) 0.023(6) -0.012(5) 0.005(4) -0.010(5)
    O35A 0.023(5) 0.033(7) 0.019(5) -0.010(5) 0.005(4) -0.004(5)
    O36A 0.037(6) 0.031(6) 0.011(5) -0.012(5) 0.004(4) -0.012(5)
    O37A 0.032(6) 0.017(5) 0.036(7) -0.008(5) -0.002(5) -0.013(5)
    O38A 0.026(5) 0.029(6) 0.025(6) -0.005(5) 0.009(4) -0.011(5)
    O39A 0.023(5) 0.027(6) 0.033(6) -0.012(5) -0.001(4) -0.010(5)
    O40A 0.020(5) 0.032(7) 0.038(7) -0.005(5) 0.000(4) -0.020(6)
    W1B 0.0282(3) 0.0258(3) 0.0244(3) -0.0108(3) -0.0012(2) -0.0084(3)
    W2B 0.0285(3) 0.0228(3) 0.0257(3) -0.0072(3) -0.0015(2) -0.0078(3)
    W3B 0.0317(3) 0.0270(3) 0.0244(3) -0.0136(3) 0.0010(2) -0.0075(3)
    W4B 0.0258(3) 0.0261(3) 0.0255(3) -0.0084(3) -0.0016(2) -0.0073(3)
    W5B 0.0289(3) 0.0263(3) 0.0221(3) -0.0110(3) -0.0002(2) -0.0068(3)
    W6B 0.0258(3) 0.0277(4) 0.0237(3) -0.0093(3) 0.0018(2) -0.0090(3)
    W7B 0.0254(3) 0.0272(3) 0.0243(3) -0.0084(3) -0.0015(2) -0.0080(3)
    W8B 0.0268(3) 0.0257(3) 0.0219(3) -0.0098(3) -0.0001(2) -0.0066(3)
    W9B 0.0247(3) 0.0282(4) 0.0251(3) -0.0094(3) 0.0009(2) -0.0079(3)
    W10B 0.0293(3) 0.0238(3) 0.0273(3) -0.0083(3) 0.0013(3) -0.0095(3)
    W11B 0.0301(3) 0.0254(3) 0.0234(3) -0.0120(3) 0.0007(2) -0.0078(3)
    W12B 0.0301(3) 0.0268(3) 0.0229(3) -0.0123(3) 0.0007(2) -0.0083(3)
    P1B 0.0255(17) 0.0232(19) 0.0173(18) -0.0098(15) -0.0009(14) -0.0059(15)
    O1B 0.035(6) 0.030(7) 0.025(6) -0.016(5) 0.001(5) -0.007(5)
    O2B 0.014(5) 0.029(6) 0.023(6) 0.004(4) -0.001(4) -0.012(5)
    O3B 0.038(6) 0.034(7) 0.015(5) -0.022(6) -0.001(4) -0.004(5)
    O4B 0.029(6) 0.022(6) 0.034(6) -0.005(5) -0.001(5) -0.016(5)
    O5B 0.029(5) 0.027(6) 0.020(5) -0.014(5) 0.003(4) -0.014(5)
    O6B 0.019(5) 0.025(6) 0.028(6) -0.004(4) -0.007(4) -0.007(5)
    O7B 0.034(6) 0.023(6) 0.029(6) -0.003(5) 0.001(5) -0.014(5)
    O8B 0.032(6) 0.014(5) 0.018(5) -0.003(5) 0.001(4) -0.002(4)
    O9B 0.030(6) 0.034(7) 0.026(6) -0.019(5) 0.003(5) -0.004(5)
    O10B 0.039(7) 0.030(7) 0.029(6) -0.008(5) -0.011(5) -0.011(5)
    O11B 0.035(6) 0.024(6) 0.021(5) -0.016(5) 0.003(4) -0.010(5)
    O12B 0.060(8) 0.047(8) 0.019(6) -0.032(7) 0.000(6) -0.005(6)
    O13B 0.032(5) 0.018(5) 0.020(5) -0.010(4) 0.000(4) -0.004(4)
    O14B 0.027(5) 0.038(7) 0.026(6) -0.013(5) 0.003(4) -0.013(5)
    O15B 0.032(6) 0.028(6) 0.021(6) -0.012(5) 0.002(4) -0.010(5)
    O16B 0.028(6) 0.025(6) 0.038(7) -0.013(5) -0.011(5) 0.001(5)
    O17B 0.032(6) 0.021(6) 0.029(6) -0.009(5) -0.001(5) -0.008(5)
    O18B 0.019(5) 0.030(6) 0.023(6) -0.004(5) 0.001(4) -0.010(5)
    O19B 0.039(6) 0.032(7) 0.021(6) -0.018(6) -0.003(5) -0.009(5)
    O20B 0.035(6) 0.031(7) 0.023(6) -0.013(5) -0.001(5) -0.010(5)
    O21B 0.028(5) 0.016(5) 0.036(7) -0.002(5) -0.002(5) -0.013(5)
    O22B 0.027(5) 0.025(6) 0.021(5) -0.009(5) -0.006(4) -0.010(5)
    O23B 0.032(6) 0.036(7) 0.033(6) -0.017(6) 0.010(5) -0.018(6)
    O24B 0.022(5) 0.017(5) 0.036(6) -0.007(4) 0.001(4) -0.001(5)
    O25B 0.024(5) 0.030(6) 0.033(6) -0.013(5) -0.001(4) -0.010(5)
    O26B 0.030(6) 0.036(7) 0.033(7) -0.010(6) -0.007(5) -0.005(6)
    O27B 0.027(5) 0.034(7) 0.013(5) -0.013(5) 0.005(4) -0.004(5)
    O28B 0.022(5) 0.009(5) 0.032(6) -0.005(4) -0.001(4) -0.002(4)
    O29B 0.036(6) 0.040(7) 0.016(5) -0.019(6) -0.001(4) -0.006(5)
    O30B 0.030(6) 0.038(7) 0.024(6) -0.007(5) 0.001(5) -0.016(5)
    O31B 0.021(5) 0.029(6) 0.024(6) -0.007(5) 0.000(4) -0.005(5)
    O32B 0.013(4) 0.035(6) 0.031(5) 0.001(4) 0.007(4) -0.017(5)
    O33B 0.029(6) 0.034(7) 0.025(6) -0.013(5) 0.006(5) -0.011(5)
    O34B 0.038(7) 0.030(7) 0.026(6) -0.010(6) 0.001(5) -0.004(5)
    O35B 0.029(6) 0.017(6) 0.033(6) -0.004(5) -0.002(5) -0.010(5)
    O36B 0.036(6) 0.025(6) 0.028(6) -0.007(5) -0.002(5) -0.010(5)
    O37B 0.037(6) 0.013(5) 0.031(6) -0.008(5) -0.006(5) -0.007(5)
    O38B 0.034(6) 0.031(7) 0.033(7) -0.014(5) 0.007(5) -0.009(5)
    O39B 0.022(5) 0.027(6) 0.024(6) -0.007(5) -0.003(4) -0.002(5)
    O40B 0.048(7) 0.030(7) 0.025(6) -0.012(6) -0.012(5) -0.007(5)
    O11S 0.047(8) 0.041(8) 0.037(7) -0.023(7) -0.002(6) -0.003(6)
    O12S 0.027(7) 0.049(10) 0.069(10) -0.011(7) -0.003(6) -0.008(8)
    N11S 0.040(8) 0.037(9) 0.024(7) -0.013(7) -0.005(6) 0.007(7)
    C12S 0.025(8) 0.047(12) 0.059(13) -0.026(8) 0.003(8) -0.021(10)
    N13S 0.039(8) 0.050(10) 0.015(6) -0.018(8) -0.002(5) -0.011(7)
    C14S 0.039(10) 0.076(17) 0.047(12) -0.031(11) -0.005(9) -0.029(12)
    C15S 0.022(8) 0.054(12) 0.038(10) -0.027(9) 0.002(7) -0.010(9)
    O21S 0.027(6) 0.040(8) 0.038(7) -0.011(6) 0.000(5) -0.008(6)
    O22S 0.034(6) 0.038(8) 0.037(7) -0.013(6) -0.007(5) -0.006(6)
    N21S 0.041(8) 0.035(9) 0.031(8) -0.016(7) 0.004(6) -0.003(7)
    C22S 0.013(6) 0.044(10) 0.040(10) -0.015(7) 0.012(6) -0.023(8)
    N23S 0.047(8) 0.021(7) 0.020(7) -0.014(6) -0.007(6) -0.003(6)
    C24S 0.024(8) 0.056(12) 0.026(8) -0.021(8) -0.003(6) -0.011(8)
    C25S 0.016(7) 0.044(11) 0.047(11) -0.013(7) -0.002(7) -0.023(9)
    O31S 0.048(8) 0.049(9) 0.028(7) -0.017(7) -0.010(6) -0.009(6)
    O32S 0.042(7) 0.046(8) 0.025(6) -0.009(6) -0.004(5) -0.010(6)
    N31S 0.039(8) 0.044(10) 0.034(8) -0.028(8) -0.015(6) 0.009(7)
    C32S 0.020(7) 0.021(8) 0.028(8) -0.003(6) -0.011(6) 0.002(6)
    N33S 0.043(9) 0.051(11) 0.032(8) -0.004(8) 0.000(7) -0.027(8)
    C34S 0.029(8) 0.038(10) 0.043(11) -0.004(8) 0.008(7) -0.027(9)
    C35S 0.038(9) 0.027(9) 0.027(8) -0.010(7) -0.020(7) 0.001(7)
    O41S 0.041(7) 0.042(8) 0.030(7) -0.020(6) 0.012(5) -0.015(6)
    O42S 0.063(10) 0.048(9) 0.048(9) -0.023(8) 0.021(7) -0.028(8)
    N41S 0.041(8) 0.027(8) 0.033(8) -0.010(7) 0.006(6) -0.002(7)
    C42S 0.055(12) 0.048(12) 0.020(8) -0.020(10) 0.009(8) -0.018(8)
    N43S 0.046(10) 0.050(12) 0.033(9) -0.006(9) 0.000(7) -0.002(8)
    C44S 0.023(8) 0.051(13) 0.067(14) -0.007(8) 0.007(8) -0.044(12)
    C45S 0.037(10) 0.062(15) 0.065(15) -0.023(11) 0.023(10) -0.042(13)
    O51S 0.030(6) 0.032(7) 0.042(7) -0.005(5) -0.002(5) -0.020(6)
    O52S 0.057(9) 0.068(11) 0.042(8) -0.037(8) -0.001(6) -0.033(8)
    N51S 0.027(6) 0.040(8) 0.022(7) -0.012(6) -0.002(5) -0.016(6)
    C52S 0.030(8) 0.029(9) 0.042(10) -0.006(7) 0.003(7) -0.019(8)
    N53S 0.032(7) 0.038(8) 0.025(7) -0.015(6) -0.001(5) -0.013(6)
    C54S 0.038(9) 0.045(11) 0.014(7) -0.023(8) 0.005(6) -0.007(7)
    C55S 0.024(7) 0.025(8) 0.022(8) 0.000(6) -0.003(6) 0.002(7)
    O61S 0.121(17) 0.074(13) 0.048(10) -0.066(13) 0.042(10) -0.035(10)
    O62S 0.061(10) 0.077(13) 0.036(9) -0.003(9) -0.017(7) -0.020(9)
    N61S 0.067(12) 0.041(11) 0.044(10) -0.011(10) 0.007(9) -0.027(9)
    C62S 0.087(19) 0.058(17) 0.046(14) -0.030(15) 0.019(13) -0.027(13)
    N63S 0.040(8) 0.041(9) 0.020(7) -0.012(7) -0.005(6) -0.010(7)
    C64S 0.051(10) 0.027(9) 0.020(8) -0.013(8) -0.001(7) -0.003(7)
    C65S 0.034(7) 0.048(9) 0.023(7) -0.003(6) -0.015(6) -0.010(6)
    C71S 0.038(10) 0.037(11) 0.036(10) -0.010(9) -0.004(8) -0.008(8)
    O1W 0.037(7) 0.036(8) 0.054(9) -0.011(6) 0.009(6) -0.020(7)
    O2W 0.045(7) 0.035(7) 0.043(8) -0.015(6) -0.008(6) -0.009(6)
    O3W 0.096(14) 0.035(9) 0.085(13) -0.025(9) -0.053(11) -0.007(9)
    O4W 0.044(7) 0.027(7) 0.044(8) -0.009(6) 0.014(6) -0.020(6)
    O5W 0.052(9) 0.088(14) 0.073(12) -0.028(10) 0.006(8) -0.048(11)
    O6W 0.047(8) 0.038(8) 0.045(8) -0.012(7) -0.003(6) -0.006(7)
    O7W 0.067(10) 0.047(10) 0.059(10) -0.027(9) -0.017(8) 0.002(8)
    O8W 0.047(9) 0.076(13) 0.072(12) -0.018(9) -0.018(8) -0.019(10)
    O9W 0.086(12) 0.041(9) 0.039(8) -0.029(9) 0.006(8) -0.013(7)
    O10W 0.064(11) 0.080(14) 0.061(11) -0.036(11) -0.002(9) 0.008(10)
    O11W 0.074(12) 0.045(10) 0.075(12) -0.011(9) 0.008(9) -0.017(9)
    O12W 0.059(10) 0.080(13) 0.043(9) -0.023(10) -0.022(8) -0.003(9)
    O13W 0.085(13) 0.041(10) 0.078(13) -0.023(10) 0.004(10) -0.012(9)
    O14W 0.055(10) 0.093(16) 0.065(12) -0.034(11) 0.003(8) -0.011(11)
    O15W 0.090(13) 0.103(16) 0.046(10) -0.067(13) 0.000(9) -0.017(10)
    O16W 0.077(13) 0.12(2) 0.059(12) 0.013(13) -0.039(10) -0.035(13)
    O17W 0.068(12) 0.107(19) 0.056(12) 0.008(12) 0.003(9) 0.051(12)
    O18W 0.062(18) 0.043(17) 0.041(15) -0.038(15) -0.041(14) 0.021(13)
    O19W 0.034(7) 0.035(7) 0.034(7) -0.010(5) 0.008(5) -0.006(5)
    O20W 0.049(16) 0.054(19) 0.044(16) -0.032(15) -0.001(12) -0.005(14)
    O21W 0.040(7) 0.030(7) 0.028(7) -0.010(5) -0.003(4) -0.010(5)
    O22W 0.022(12) 0.060(19) 0.10(3) -0.024(13) 0.032(14) -0.056(19)
    O23W 0.07(2) 0.08(2) 0.07(2) -0.07(2) 0.056(18) -0.07(2)
    O24W 0.059(9) 0.050(9) 0.047(8) -0.013(5) 0.000(5) -0.022(5)
    O25W 0.070(10) 0.063(10) 0.062(10) -0.026(6) 0.001(5) -0.018(5)
    O26W 0.030(16) 0.05(2) 0.18(5) 0.012(15) -0.01(2) -0.04(3)
_geom_special_details
;
All esds (except the esd in the dihedral angle between two l.s. planes) are
estimated using the full covariance matrix. The cell esds are taken into
account individually in the estimation of esds in distances, angles and
torsion angles; correlations between esds in cell parameters are only used
when they are defined by crystal symmetry. An approximate (isotropic)
treatment of cell esds is used for estimating esds involving l.s. planes.
;
loop_
    _geom_bond_atom_site_label_1
    _geom_bond_atom_site_label_2
    _geom_bond_site_symmetry_2
    _geom_bond_distance
    _geom_bond_publ_flag
    W1A O1A . 1.712(11) ?
    W1A O4A . 1.897(12) ?
    W1A O3A . 1.913(12) ?
    W1A O5A . 1.919(12) ?
    W1A O2A . 1.921(11) ?
    W1A O6A . 2.460(11) ?
    W2A O7A . 1.716(11) ?
    W2A O9A . 1.898(12) ?
    W2A O2A . 1.900(11) ?
    W2A O8A . 1.941(11) ?
    W2A O10A . 1.951(11) ?
    W2A O11A . 2.417(10) ?
    W3A O12A . 1.716(13) ?
    W3A O8A . 1.870(10) ?
    W3A O3A . 1.903(11) ?
    W3A O13A . 1.919(10) ?
    W3A O14A . 1.943(11) ?
    W3A O15A . 2.403(12) ?
    W4A O16A . 1.708(11) ?
    W4A O19A . 1.891(12) ?
    W4A O17A . 1.907(12) ?
    W4A O4A . 1.908(12) ?
    W4A O18A . 1.942(11) ?
    W4A O6A . 2.445(10) ?
    W5A O20A . 1.701(12) ?
    W5A O5A . 1.880(13) ?
    W5A O21A . 1.889(11) ?
    W5A O22A . 1.905(12) ?
    W5A O17A . 1.955(11) ?
    W5A O6A . 2.436(11) ?
    W6A O23A . 1.702(11) ?
    W6A O24A . 1.895(12) ?
    W6A O25A . 1.902(11) ?
    W6A O9A . 1.915(13) ?
    W6A O21A . 1.929(11) ?
    W6A O11A . 2.445(11) ?
    W7A O26A . 1.697(13) ?
    W7A O24A . 1.886(12) ?
    W7A O10A . 1.894(12) ?
    W7A O27A . 1.897(11) ?
    W7A O28A . 1.913(10) ?
    W7A O11A . 2.418(11) ?
    W8A O29A . 1.709(11) ?
    W8A O31A . 1.895(11) ?
    W8A O30A . 1.905(11) ?
    W8A O27A . 1.930(10) ?
    W8A O13A . 1.946(12) ?
    W8A O15A . 2.421(11) ?
    W9A O32A . 1.705(11) ?
    W9A O14A . 1.881(13) ?
    W9A O18A . 1.881(11) ?
    W9A O33A . 1.887(11) ?
    W9A O30A . 1.942(11) ?
    W9A O15A . 2.426(11) ?
    W10A O34A . 1.704(12) ?
    W10A O35A . 1.887(11) ?
    W10A O36A . 1.913(10) ?
    W10A O19A . 1.914(12) ?
    W10A O33A . 1.916(11) ?
    W10A O37A . 2.442(12) ?
    W11A O38A . 1.713(12) ?
    W11A O22A . 1.909(12) ?
    W11A O25A . 1.916(11) ?
    W11A O35A . 1.923(10) ?
    W11A O39A . 1.933(11) ?
    W11A O37A . 2.412(12) ?
    W12A O40A . 1.724(12) ?
    W12A O28A . 1.892(10) ?
    W12A O39A . 1.896(12) ?
    W12A O31A . 1.897(11) ?
    W12A O36A . 1.928(11) ?
    W12A O37A . 2.449(12) ?
    P1A O6A . 1.519(11) ?
    P1A O37A . 1.529(12) ?
    P1A O11A . 1.549(11) ?
    P1A O15A . 1.556(12) ?
    W1B O1B . 1.718(12) ?
    W1B O3B . 1.865(11) ?
    W1B O2B . 1.882(10) ?
    W1B O4B . 1.933(12) ?
    W1B O5B . 1.954(11) ?
    W1B O6B . 2.458(12) ?
    W2B O7B . 1.703(12) ?
    W2B O9B . 1.880(11) ?
    W2B O2B . 1.907(10) ?
    W2B O10B . 1.909(11) ?
    W2B O8B . 1.942(11) ?
    W2B O11B . 2.458(11) ?
    W3B O12B . 1.736(13) ?
    W3B O8B . 1.873(11) ?
    W3B O13B . 1.925(11) ?
    W3B O3B . 1.936(10) ?
    W3B O14B . 1.958(12) ?
    W3B O15B . 2.454(12) ?
    W4B O16B . 1.717(11) ?
    W4B O4B . 1.909(11) ?
    W4B O19B . 1.914(12) ?
    W4B O17B . 1.917(12) ?
    W4B O18B . 1.940(11) ?
    W4B O6B . 2.414(10) ?
    W5B O20B . 1.701(12) ?
    W5B O5B . 1.867(11) ?
    W5B O21B . 1.894(11) ?
    W5B O17B . 1.948(12) ?
    W5B O22B . 1.951(11) ?
    W5B O6B . 2.429(12) ?
    W6B O23B . 1.698(11) ?
    W6B O24B . 1.859(12) ?
    W6B O25B . 1.908(12) ?
    W6B O21B . 1.913(12) ?
    W6B O9B . 1.937(13) ?
    W6B O11B . 2.430(11) ?
    W7B O26B . 1.716(12) ?
    W7B O27B . 1.886(10) ?
    W7B O28B . 1.894(10) ?
    W7B O10B . 1.898(12) ?
    W7B O24B . 1.945(11) ?
    W7B O11B . 2.434(11) ?
    W8B O29B . 1.684(11) ?
    W8B O13B . 1.918(11) ?
    W8B O31B . 1.919(12) ?
    W8B O27B . 1.920(11) ?
    W8B O30B . 1.934(12) ?
    W8B O15B . 2.446(11) ?
    W9B O32B . 1.709(10) ?
    W9B O14B . 1.865(13) ?
    W9B O30B . 1.870(12) ?
    W9B O18B . 1.890(11) ?
    W9B O33B . 1.911(12) ?
    W9B O15B . 2.432(12) ?
    W10B O34B . 1.725(13) ?
    W10B O33B . 1.893(12) ?
    W10B O19B . 1.914(11) ?
    W10B O36B . 1.917(12) ?
    W10B O35B . 1.941(12) ?
    W10B O37B . 2.426(12) ?
    W11B O38B . 1.706(12) ?
    W11B O22B . 1.872(10) ?
    W11B O35B . 1.912(11) ?
    W11B O25B . 1.912(12) ?
    W11B O39B . 1.917(11) ?
    W11B O37B . 2.433(12) ?
    W12B O40B . 1.709(12) ?
    W12B O31B . 1.898(11) ?
    W12B O28B . 1.911(11) ?
    W12B O36B . 1.924(12) ?
    W12B O39B . 1.938(11) ?
    W12B O37B . 2.435(11) ?
    P1B O15B . 1.525(12) ?
    P1B O11B . 1.526(13) ?
    P1B O6B . 1.531(11) ?
    P1B O37B . 1.537(12) ?
    O11S C12S . 1.20(3) ?
    O12S C15S . 1.22(2) ?
    N11S C15S . 1.33(3) ?
    N11S C12S . 1.42(3) ?
    N11S H11A . 0.8800 ?
    C12S N13S . 1.37(3) ?
    N13S C14S . 1.39(3) ?
    N13S H13A . 0.8800 ?
    C14S C15S . 1.51(3) ?
    C14S H14A . 0.9900 ?
    C14S H14B . 0.9900 ?
    O21S C22S . 1.29(2) ?
    O22S C25S . 1.21(2) ?
    N21S C25S . 1.31(2) ?
    N21S C22S . 1.35(2) ?
    N21S H21A . 0.8800 ?
    C22S N23S . 1.31(2) ?
    N23S C24S . 1.42(2) ?
    N23S H23A . 0.8800 ?
    C24S C25S . 1.51(3) ?
    C24S H24A . 0.9900 ?
    C24S H24B . 0.9900 ?
    O31S C32S . 1.21(2) ?
    O32S C35S . 1.27(2) ?
    N31S C35S . 1.37(2) ?
    N31S C32S . 1.38(2) ?
    N31S H31A . 0.8800 ?
    C32S N33S . 1.38(3) ?
    N33S C34S . 1.46(2) ?
    N33S H33A . 0.8800 ?
    C34S C35S . 1.41(3) ?
    C34S H34A . 0.9900 ?
    C34S H34B . 0.9900 ?
    O41S C42S . 1.23(2) ?
    O42S C45S . 1.28(3) ?
    N41S C45S . 1.36(3) ?
    N41S C42S . 1.40(3) ?
    N41S H41A . 0.8800 ?
    C42S N43S . 1.42(3) ?
    N43S C44S . 1.47(3) ?
    N43S H43A . 0.8800 ?
    C44S C45S . 1.42(3) ?
    C44S H44A . 0.9900 ?
    C44S H44B . 0.9900 ?
    O51S C52S . 1.24(2) ?
    O52S C55S . 1.24(2) ?
    N51S C55S . 1.32(2) ?
    N51S C52S . 1.39(2) ?
    N51S H51A . 0.8800 ?
    C52S N53S . 1.33(2) ?
    N53S C54S . 1.42(2) ?
    N53S C71S . 1.47(2) ?
    C54S C55S . 1.49(2) ?
    C54S H54A . 0.9900 ?
    C54S H54B . 0.9900 ?
    O61S C62S . 1.21(3) ?
    O62S C65S . 1.28(3) ?
    N61S C65S . 1.31(3) ?
    N61S C62S . 1.46(4) ?
    N61S H61A . 0.8800 ?
    C62S N63S . 1.31(3) ?
    N63S C64S . 1.45(2) ?
    N63S C71S . 1.46(2) ?
    C64S C65S . 1.49(3) ?
    C64S H64A . 0.9900 ?
    C64S H64B . 0.9900 ?
    C71S H71A . 0.9900 ?
    C71S H71B . 0.9900 ?
loop_
    _geom_angle_atom_site_label_1
    _geom_angle_atom_site_label_2
    _geom_angle_atom_site_label_3
    _geom_angle_site_symmetry_1
    _geom_angle_site_symmetry_3
    _geom_angle
    _geom_angle_publ_flag
    O1A W1A O4A . . 102.7(5) ?
    O1A W1A O3A . . 101.8(6) ?
    O4A W1A O3A . . 89.5(5) ?
    O1A W1A O5A . . 103.5(5) ?
    O4A W1A O5A . . 86.1(5) ?
    O3A W1A O5A . . 154.6(5) ?
    O1A W1A O2A . . 103.4(5) ?
    O4A W1A O2A . . 154.0(5) ?
    O3A W1A O2A . . 86.0(5) ?
    O5A W1A O2A . . 87.1(5) ?
    O1A W1A O6A . . 172.5(5) ?
    O4A W1A O6A . . 72.0(4) ?
    O3A W1A O6A . . 83.6(5) ?
    O5A W1A O6A . . 71.3(4) ?
    O2A W1A O6A . . 82.0(4) ?
    O7A W2A O9A . . 104.5(5) ?
    O7A W2A O2A . . 101.4(6) ?
    O9A W2A O2A . . 89.9(5) ?
    O7A W2A O8A . . 100.9(5) ?
    O9A W2A O8A . . 154.7(5) ?
    O2A W2A O8A . . 84.9(5) ?
    O7A W2A O10A . . 103.1(6) ?
    O9A W2A O10A . . 87.8(5) ?
    O2A W2A O10A . . 155.3(5) ?
    O8A W2A O10A . . 86.7(5) ?
    O7A W2A O11A . . 173.6(5) ?
    O9A W2A O11A . . 71.9(4) ?
    O2A W2A O11A . . 84.1(5) ?
    O8A W2A O11A . . 82.9(4) ?
    O10A W2A O11A . . 71.8(4) ?
    O12A W3A O8A . . 103.2(6) ?
    O12A W3A O3A . . 102.8(6) ?
    O8A W3A O3A . . 86.0(5) ?
    O12A W3A O13A . . 99.9(6) ?
    O8A W3A O13A . . 89.9(5) ?
    O3A W3A O13A . . 157.2(5) ?
    O12A W3A O14A . . 102.0(6) ?
    O8A W3A O14A . . 154.8(5) ?
    O3A W3A O14A . . 87.2(5) ?
    O13A W3A O14A . . 87.1(5) ?
    O12A W3A O15A . . 170.3(5) ?
    O8A W3A O15A . . 83.7(4) ?
    O3A W3A O15A . . 84.1(5) ?
    O13A W3A O15A . . 73.1(4) ?
    O14A W3A O15A . . 71.4(5) ?
    O16A W4A O19A . . 102.6(6) ?
    O16A W4A O17A . . 101.3(5) ?
    O19A W4A O17A . . 91.3(5) ?
    O16A W4A O4A . . 102.5(6) ?
    O19A W4A O4A . . 154.7(5) ?
    O17A W4A O4A . . 86.8(5) ?
    O16A W4A O18A . . 102.9(5) ?
    O19A W4A O18A . . 84.9(5) ?
    O17A W4A O18A . . 155.7(5) ?
    O4A W4A O18A . . 86.5(5) ?
    O16A W4A O6A . . 172.4(5) ?
    O19A W4A O6A . . 83.1(4) ?
    O17A W4A O6A . . 73.3(4) ?
    O4A W4A O6A . . 72.2(4) ?
    O18A W4A O6A . . 82.4(4) ?
    O20A W5A O5A . . 101.7(5) ?
    O20A W5A O21A . . 103.2(6) ?
    O5A W5A O21A . . 90.7(5) ?
    O20A W5A O22A . . 103.5(5) ?
    O5A W5A O22A . . 154.5(5) ?
    O21A W5A O22A . . 87.5(5) ?
    O20A W5A O17A . . 100.5(6) ?
    O5A W5A O17A . . 85.0(5) ?
    O21A W5A O17A . . 156.3(5) ?
    O22A W5A O17A . . 86.6(5) ?
    O20A W5A O6A . . 171.2(5) ?
    O5A W5A O6A . . 72.4(4) ?
    O21A W5A O6A . . 83.7(4) ?
    O22A W5A O6A . . 82.1(4) ?
    O17A W5A O6A . . 72.8(4) ?
    O23A W6A O24A . . 104.4(5) ?
    O23A W6A O25A . . 104.3(5) ?
    O24A W6A O25A . . 90.0(5) ?
    O23A W6A O9A . . 101.4(5) ?
    O24A W6A O9A . . 87.6(5) ?
    O25A W6A O9A . . 154.0(5) ?
    O23A W6A O21A . . 102.8(5) ?
    O24A W6A O21A . . 152.7(5) ?
    O25A W6A O21A . . 85.6(5) ?
    O9A W6A O21A . . 84.7(5) ?
    O23A W6A O11A . . 171.1(5) ?
    O24A W6A O11A . . 71.4(4) ?
    O25A W6A O11A . . 83.7(4) ?
    O9A W6A O11A . . 71.0(4) ?
    O21A W6A O11A . . 81.4(4) ?
    O26A W7A O24A . . 101.9(6) ?
    O26A W7A O10A . . 102.6(5) ?
    O24A W7A O10A . . 88.6(5) ?
    O26A W7A O27A . . 102.4(5) ?
    O24A W7A O27A . . 155.6(5) ?
    O10A W7A O27A . . 87.5(5) ?
    O26A W7A O28A . . 102.3(5) ?
    O24A W7A O28A . . 87.1(5) ?
    O10A W7A O28A . . 155.1(5) ?
    O27A W7A O28A . . 86.4(5) ?
    O26A W7A O11A . . 172.2(5) ?
    O24A W7A O11A . . 72.1(4) ?
    O10A W7A O11A . . 72.7(4) ?
    O27A W7A O11A . . 83.7(4) ?
    O28A W7A O11A . . 82.7(4) ?
    O29A W8A O31A . . 103.4(5) ?
    O29A W8A O30A . . 102.3(5) ?
    O31A W8A O30A . . 89.5(5) ?
    O29A W8A O27A . . 101.9(5) ?
    O31A W8A O27A . . 86.3(5) ?
    O30A W8A O27A . . 155.8(4) ?
    O29A W8A O13A . . 100.8(5) ?
    O31A W8A O13A . . 155.7(5) ?
    O30A W8A O13A . . 87.7(5) ?
    O27A W8A O13A . . 86.5(5) ?
    O29A W8A O15A . . 171.6(5) ?
    O31A W8A O15A . . 83.8(4) ?
    O30A W8A O15A . . 73.1(4) ?
    O27A W8A O15A . . 82.8(4) ?
    O13A W8A O15A . . 72.3(4) ?
    O32A W9A O14A . . 101.0(5) ?
    O32A W9A O18A . . 102.8(6) ?
    O14A W9A O18A . . 88.8(5) ?
    O32A W9A O33A . . 103.0(5) ?
    O14A W9A O33A . . 156.0(5) ?
    O18A W9A O33A . . 86.3(5) ?
    O32A W9A O30A . . 100.9(5) ?
    O14A W9A O30A . . 87.1(5) ?
    O18A W9A O30A . . 156.3(5) ?
    O33A W9A O30A . . 88.1(5) ?
    O32A W9A O15A . . 170.1(5) ?
    O14A W9A O15A . . 71.8(4) ?
    O18A W9A O15A . . 84.1(4) ?
    O33A W9A O15A . . 84.3(4) ?
    O30A W9A O15A . . 72.4(4) ?
    O34A W10A O35A . . 103.1(5) ?
    O34A W10A O36A . . 102.3(5) ?
    O35A W10A O36A . . 88.3(5) ?
    O34A W10A O19A . . 103.7(5) ?
    O35A W10A O19A . . 87.2(5) ?
    O36A W10A O19A . . 153.9(5) ?
    O34A W10A O33A . . 102.5(5) ?
    O35A W10A O33A . . 154.2(5) ?
    O36A W10A O33A . . 89.2(5) ?
    O19A W10A O33A . . 83.9(5) ?
    O34A W10A O37A . . 172.5(5) ?
    O35A W10A O37A . . 71.7(4) ?
    O36A W10A O37A . . 72.6(4) ?
    O19A W10A O37A . . 81.6(4) ?
    O33A W10A O37A . . 83.1(4) ?
    O38A W11A O22A . . 103.2(5) ?
    O38A W11A O25A . . 102.7(5) ?
    O22A W11A O25A . . 85.4(5) ?
    O38A W11A O35A . . 101.5(5) ?
    O22A W11A O35A . . 88.8(5) ?
    O25A W11A O35A . . 155.8(5) ?
    O38A W11A O39A . . 101.5(5) ?
    O22A W11A O39A . . 155.3(5) ?
    O25A W11A O39A . . 88.2(5) ?
    O35A W11A O39A . . 87.3(5) ?
    O38A W11A O37A . . 171.1(5) ?
    O22A W11A O37A . . 82.8(5) ?
    O25A W11A O37A . . 84.1(5) ?
    O35A W11A O37A . . 71.8(5) ?
    O39A W11A O37A . . 72.8(5) ?
    O40A W12A O28A . . 103.9(5) ?
    O40A W12A O39A . . 100.6(5) ?
    O28A W12A O39A . . 89.3(5) ?
    O40A W12A O31A . . 104.4(5) ?
    O28A W12A O31A . . 85.4(5) ?
    O39A W12A O31A . . 155.1(5) ?
    O40A W12A O36A . . 101.2(5) ?
    O28A W12A O36A . . 154.8(5) ?
    O39A W12A O36A . . 87.4(5) ?
    O31A W12A O36A . . 87.2(5) ?
    O40A W12A O37A . . 170.4(5) ?
    O28A W12A O37A . . 83.0(4) ?
    O39A W12A O37A . . 72.5(4) ?
    O31A W12A O37A . . 82.6(4) ?
    O36A W12A O37A . . 72.2(4) ?
    O6A P1A O37A . . 108.7(7) ?
    O6A P1A O11A . . 109.0(6) ?
    O37A P1A O11A . . 110.7(7) ?
    O6A P1A O15A . . 108.8(7) ?
    O37A P1A O15A . . 110.7(7) ?
    O11A P1A O15A . . 109.1(6) ?
    W2A O2A W1A . . 151.9(6) ?
    W3A O3A W1A . . 150.8(7) ?
    W1A O4A W4A . . 127.5(7) ?
    W5A O5A W1A . . 127.9(6) ?
    P1A O6A W5A . . 125.7(6) ?
    P1A O6A W4A . . 126.5(6) ?
    W5A O6A W4A . . 89.0(3) ?
    P1A O6A W1A . . 126.7(7) ?
    W5A O6A W1A . . 88.4(3) ?
    W4A O6A W1A . . 88.2(3) ?
    W3A O8A W2A . . 152.5(7) ?
    W2A O9A W6A . . 127.6(6) ?
    W7A O10A W2A . . 125.4(6) ?
    P1A O11A W2A . . 126.1(6) ?
    P1A O11A W7A . . 125.1(6) ?
    W2A O11A W7A . . 89.9(4) ?
    P1A O11A W6A . . 126.1(6) ?
    W2A O11A W6A . . 89.4(3) ?
    W7A O11A W6A . . 88.6(4) ?
    W3A O13A W8A . . 124.3(6) ?
    W9A O14A W3A . . 126.7(6) ?
    P1A O15A W3A . . 126.5(6) ?
    P1A O15A W8A . . 124.8(7) ?
    W3A O15A W8A . . 90.2(4) ?
    P1A O15A W9A . . 124.6(6) ?
    W3A O15A W9A . . 90.1(4) ?
    W8A O15A W9A . . 89.5(3) ?
    W4A O17A W5A . . 124.8(6) ?
    W9A O18A W4A . . 150.6(7) ?
    W4A O19A W10A . . 154.2(7) ?
    W5A O21A W6A . . 151.0(7) ?
    W5A O22A W11A . . 151.1(7) ?
    W7A O24A W6A . . 127.8(7) ?
    W6A O25A W11A . . 152.6(7) ?
    W7A O27A W8A . . 150.2(7) ?
    W12A O28A W7A . . 152.7(7) ?
    W8A O30A W9A . . 125.0(5) ?
    W8A O31A W12A . . 153.0(6) ?
    W9A O33A W10A . . 152.7(6) ?
    W10A O35A W11A . . 127.0(7) ?
    W10A O36A W12A . . 126.1(6) ?
    P1A O37A W11A . . 126.3(6) ?
    P1A O37A W10A . . 127.0(7) ?
    W11A O37A W10A . . 89.3(4) ?
    P1A O37A W12A . . 124.5(7) ?
    W11A O37A W12A . . 89.0(4) ?
    W10A O37A W12A . . 88.9(4) ?
    W12A O39A W11A . . 125.6(7) ?
    O1B W1B O3B . . 104.5(5) ?
    O1B W1B O2B . . 104.7(6) ?
    O3B W1B O2B . . 85.3(5) ?
    O1B W1B O4B . . 101.4(5) ?
    O3B W1B O4B . . 89.8(5) ?
    O2B W1B O4B . . 153.9(5) ?
    O1B W1B O5B . . 102.0(5) ?
    O3B W1B O5B . . 153.5(5) ?
    O2B W1B O5B . . 87.5(5) ?
    O4B W1B O5B . . 85.6(5) ?
    O1B W1B O6B . . 170.5(5) ?
    O3B W1B O6B . . 82.5(4) ?
    O2B W1B O6B . . 82.0(4) ?
    O4B W1B O6B . . 71.9(4) ?
    O5B W1B O6B . . 71.2(4) ?
    O7B W2B O9B . . 103.9(6) ?
    O7B W2B O2B . . 104.3(5) ?
    O9B W2B O2B . . 91.1(5) ?
    O7B W2B O10B . . 101.0(6) ?
    O9B W2B O10B . . 86.3(6) ?
    O2B W2B O10B . . 154.4(5) ?
    O7B W2B O8B . . 101.8(5) ?
    O9B W2B O8B . . 154.3(5) ?
    O2B W2B O8B . . 84.2(5) ?
    O10B W2B O8B . . 87.1(5) ?
    O7B W2B O11B . . 171.4(5) ?
    O9B W2B O11B . . 72.3(5) ?
    O2B W2B O11B . . 83.6(4) ?
    O10B W2B O11B . . 71.3(5) ?
    O8B W2B O11B . . 82.1(4) ?
    O12B W3B O8B . . 103.1(6) ?
    O12B W3B O13B . . 102.2(5) ?
    O8B W3B O13B . . 89.9(5) ?
    O12B W3B O3B . . 102.8(5) ?
    O8B W3B O3B . . 85.7(5) ?
    O13B W3B O3B . . 155.0(5) ?
    O12B W3B O14B . . 103.1(6) ?
    O8B W3B O14B . . 153.7(5) ?
    O13B W3B O14B . . 87.0(5) ?
    O3B W3B O14B . . 86.1(5) ?
    O12B W3B O15B . . 172.6(5) ?
    O8B W3B O15B . . 82.7(4) ?
    O13B W3B O15B . . 73.0(4) ?
    O3B W3B O15B . . 82.0(4) ?
    O14B W3B O15B . . 71.4(4) ?
    O16B W4B O4B . . 102.0(5) ?
    O16B W4B O19B . . 101.1(6) ?
    O4B W4B O19B . . 156.9(5) ?
    O16B W4B O17B . . 100.3(5) ?
    O4B W4B O17B . . 88.5(5) ?
    O19B W4B O17B . . 87.9(5) ?
    O16B W4B O18B . . 103.0(5) ?
    O4B W4B O18B . . 88.4(5) ?
    O19B W4B O18B . . 86.0(5) ?
    O17B W4B O18B . . 156.7(5) ?
    O16B W4B O6B . . 172.0(5) ?
    O4B W4B O6B . . 73.3(4) ?
    O19B W4B O6B . . 83.8(5) ?
    O17B W4B O6B . . 73.5(4) ?
    O18B W4B O6B . . 83.5(4) ?
    O20B W5B O5B . . 102.0(5) ?
    O20B W5B O21B . . 101.3(6) ?
    O5B W5B O21B . . 91.8(5) ?
    O20B W5B O17B . . 101.7(5) ?
    O5B W5B O17B . . 88.3(5) ?
    O21B W5B O17B . . 156.5(5) ?
    O20B W5B O22B . . 101.3(5) ?
    O5B W5B O22B . . 156.6(5) ?
    O21B W5B O22B . . 85.8(5) ?
    O17B W5B O22B . . 84.9(5) ?
    O20B W5B O6B . . 172.5(5) ?
    O5B W5B O6B . . 73.3(4) ?
    O21B W5B O6B . . 84.9(4) ?
    O17B W5B O6B . . 72.6(4) ?
    O22B W5B O6B . . 83.3(4) ?
    O23B W6B O24B . . 102.9(6) ?
    O23B W6B O25B . . 101.2(6) ?
    O24B W6B O25B . . 91.5(5) ?
    O23B W6B O21B . . 101.7(6) ?
    O24B W6B O21B . . 155.3(5) ?
    O25B W6B O21B . . 84.9(5) ?
    O23B W6B O9B . . 103.1(6) ?
    O24B W6B O9B . . 86.9(5) ?
    O25B W6B O9B . . 155.4(5) ?
    O21B W6B O9B . . 86.4(5) ?
    O23B W6B O11B . . 173.2(5) ?
    O24B W6B O11B . . 72.4(4) ?
    O25B W6B O11B . . 84.0(4) ?
    O21B W6B O11B . . 82.9(5) ?
    O9B W6B O11B . . 72.1(4) ?
    O26B W7B O27B . . 103.5(5) ?
    O26B W7B O28B . . 104.2(6) ?
    O27B W7B O28B . . 86.3(5) ?
    O26B W7B O10B . . 102.8(6) ?
    O27B W7B O10B . . 89.9(5) ?
    O28B W7B O10B . . 152.9(5) ?
    O26B W7B O24B . . 102.5(5) ?
    O27B W7B O24B . . 153.9(5) ?
    O28B W7B O24B . . 86.1(5) ?
    O10B W7B O24B . . 85.7(5) ?
    O26B W7B O11B . . 171.8(5) ?
    O27B W7B O11B . . 83.1(4) ?
    O28B W7B O11B . . 80.9(4) ?
    O10B W7B O11B . . 72.0(4) ?
    O24B W7B O11B . . 71.0(4) ?
    O29B W8B O13B . . 101.6(5) ?
    O29B W8B O31B . . 102.9(5) ?
    O13B W8B O31B . . 155.5(5) ?
    O29B W8B O27B . . 102.6(5) ?
    O13B W8B O27B . . 88.1(5) ?
    O31B W8B O27B . . 85.5(5) ?
    O29B W8B O30B . . 103.9(6) ?
    O13B W8B O30B . . 87.3(5) ?
    O31B W8B O30B . . 87.9(5) ?
    O27B W8B O30B . . 153.5(5) ?
    O29B W8B O15B . . 172.8(5) ?
    O13B W8B O15B . . 73.3(4) ?
    O31B W8B O15B . . 82.4(4) ?
    O27B W8B O15B . . 82.6(4) ?
    O30B W8B O15B . . 71.1(4) ?
    O32B W9B O14B . . 101.2(6) ?
    O32B W9B O30B . . 102.6(5) ?
    O14B W9B O30B . . 89.5(5) ?
    O32B W9B O18B . . 101.7(5) ?
    O14B W9B O18B . . 88.7(5) ?
    O30B W9B O18B . . 155.6(5) ?
    O32B W9B O33B . . 103.7(6) ?
    O14B W9B O33B . . 155.1(5) ?
    O30B W9B O33B . . 86.0(5) ?
    O18B W9B O33B . . 85.5(5) ?
    O32B W9B O15B . . 172.3(5) ?
    O14B W9B O15B . . 73.3(4) ?
    O30B W9B O15B . . 72.4(4) ?
    O18B W9B O15B . . 83.7(4) ?
    O33B W9B O15B . . 82.0(5) ?
    O34B W10B O33B . . 102.2(6) ?
    O34B W10B O19B . . 102.3(6) ?
    O33B W10B O19B . . 86.6(5) ?
    O34B W10B O36B . . 102.4(6) ?
    O33B W10B O36B . . 90.6(5) ?
    O19B W10B O36B . . 155.2(5) ?
    O34B W10B O35B . . 102.2(5) ?
    O33B W10B O35B . . 155.4(5) ?
    O19B W10B O35B . . 85.9(5) ?
    O36B W10B O35B . . 86.5(5) ?
    O34B W10B O37B . . 172.6(5) ?
    O33B W10B O37B . . 83.6(5) ?
    O19B W10B O37B . . 82.4(5) ?
    O36B W10B O37B . . 72.8(5) ?
    O35B W10B O37B . . 72.2(4) ?
    O38B W11B O22B . . 101.6(5) ?
    O38B W11B O35B . . 100.1(6) ?
    O22B W11B O35B . . 89.8(5) ?
    O38B W11B O25B . . 103.6(5) ?
    O22B W11B O25B . . 86.0(5) ?
    O35B W11B O25B . . 156.2(5) ?
    O38B W11B O39B . . 102.2(6) ?
    O22B W11B O39B . . 156.2(5) ?
    O35B W11B O39B . . 87.4(5) ?
    O25B W11B O39B . . 87.1(5) ?
    O38B W11B O37B . . 171.0(5) ?
    O22B W11B O37B . . 83.8(4) ?
    O35B W11B O37B . . 72.5(5) ?
    O25B W11B O37B . . 83.8(4) ?
    O39B W11B O37B . . 72.8(4) ?
    O40B W12B O31B . . 105.1(6) ?
    O40B W12B O28B . . 104.2(6) ?
    O31B W12B O28B . . 86.5(5) ?
    O40B W12B O36B . . 100.1(6) ?
    O31B W12B O36B . . 87.5(5) ?
    O28B W12B O36B . . 155.7(5) ?
    O40B W12B O39B . . 99.3(6) ?
    O31B W12B O39B . . 155.5(5) ?
    O28B W12B O39B . . 89.6(5) ?
    O36B W12B O39B . . 86.3(5) ?
    O40B W12B O37B . . 169.0(5) ?
    O31B W12B O37B . . 83.0(4) ?
    O28B W12B O37B . . 83.4(4) ?
    O36B W12B O37B . . 72.5(5) ?
    O39B W12B O37B . . 72.5(4) ?
    O15B P1B O11B . . 110.4(7) ?
    O15B P1B O6B . . 108.7(7) ?
    O11B P1B O6B . . 110.7(7) ?
    O15B P1B O37B . . 109.4(7) ?
    O11B P1B O37B . . 108.8(7) ?
    O6B P1B O37B . . 108.8(7) ?
    W1B O2B W2B . . 154.2(6) ?
    W1B O3B W3B . . 152.4(6) ?
    W4B O4B W1B . . 125.6(6) ?
    W5B O5B W1B . . 126.8(6) ?
    P1B O6B W4B . . 126.7(7) ?
    P1B O6B W5B . . 125.1(6) ?
    W4B O6B W5B . . 89.6(4) ?
    P1B O6B W1B . . 125.8(7) ?
    W4B O6B W1B . . 89.1(3) ?
    W5B O6B W1B . . 88.7(4) ?
    W3B O8B W2B . . 152.5(6) ?
    W2B O9B W6B . . 126.9(7) ?
    W7B O10B W2B . . 127.9(7) ?
    P1B O11B W6B . . 126.8(6) ?
    P1B O11B W7B . . 127.0(6) ?
    W6B O11B W7B . . 89.1(4) ?
    P1B O11B W2B . . 124.5(6) ?
    W6B O11B W2B . . 88.6(4) ?
    W7B O11B W2B . . 88.7(4) ?
    W8B O13B W3B . . 125.3(6) ?
    W9B O14B W3B . . 126.5(6) ?
    P1B O15B W9B . . 127.2(7) ?
    P1B O15B W8B . . 126.0(6) ?
    W9B O15B W8B . . 88.7(4) ?
    P1B O15B W3B . . 125.6(7) ?
    W9B O15B W3B . . 88.7(4) ?
    W8B O15B W3B . . 88.3(4) ?
    W4B O17B W5B . . 124.0(6) ?
    W9B O18B W4B . . 151.3(6) ?
    W10B O19B W4B . . 150.4(7) ?
    W5B O21B W6B . . 152.0(7) ?
    W11B O22B W5B . . 150.5(6) ?
    W6B O24B W7B . . 127.4(6) ?
    W6B O25B W11B . . 151.6(6) ?
    W7B O27B W8B . . 152.6(7) ?
    W7B O28B W12B . . 151.9(6) ?
    W9B O30B W8B . . 127.4(6) ?
    W12B O31B W8B . . 151.6(7) ?
    W10B O33B W9B . . 152.6(7) ?
    W11B O35B W10B . . 125.5(6) ?
    W10B O36B W12B . . 125.4(7) ?
    P1B O37B W10B . . 126.2(7) ?
    P1B O37B W11B . . 126.2(7) ?
    W10B O37B W11B . . 89.6(4) ?
    P1B O37B W12B . . 124.6(6) ?
    W10B O37B W12B . . 89.2(4) ?
    W11B O37B W12B . . 89.4(4) ?
    W11B O39B W12B . . 125.3(6) ?
    C15S N11S C12S . . 112.8(16) ?
    C15S N11S H11A . . 123.6 ?
    C12S N11S H11A . . 123.6 ?
    O11S C12S N13S . . 129(2) ?
    O11S C12S N11S . . 125(2) ?
    N13S C12S N11S . . 105.4(18) ?
    C12S N13S C14S . . 111.8(17) ?
    C12S N13S H13A . . 124.1 ?
    C14S N13S H13A . . 124.1 ?
    N13S C14S C15S . . 104.9(17) ?
    N13S C14S H14A . . 110.8 ?
    C15S C14S H14A . . 110.8 ?
    N13S C14S H14B . . 110.8 ?
    C15S C14S H14B . . 110.8 ?
    H14A C14S H14B . . 108.8 ?
    O12S C15S N11S . . 127.1(19) ?
    O12S C15S C14S . . 128(2) ?
    N11S C15S C14S . . 105.0(18) ?
    C25S N21S C22S . . 111.3(16) ?
    C25S N21S H21A . . 124.3 ?
    C22S N21S H21A . . 124.3 ?
    O21S C22S N23S . . 123.2(18) ?
    O21S C22S N21S . . 125.8(17) ?
    N23S C22S N21S . . 111.1(15) ?
    C22S N23S C24S . . 108.6(15) ?
    C22S N23S H23A . . 125.7 ?
    C24S N23S H23A . . 125.7 ?
    N23S C24S C25S . . 103.4(14) ?
    N23S C24S H24A . . 111.1 ?
    C25S C24S H24A . . 111.1 ?
    N23S C24S H24B . . 111.1 ?
    C25S C24S H24B . . 111.1 ?
    H24A C24S H24B . . 109.1 ?
    O22S C25S N21S . . 128(2) ?
    O22S C25S C24S . . 126.3(17) ?
    N21S C25S C24S . . 105.6(17) ?
    C35S N31S C32S . . 111.1(15) ?
    C35S N31S H31A . . 124.4 ?
    C32S N31S H31A . . 124.4 ?
    O31S C32S N31S . . 123.5(16) ?
    O31S C32S N33S . . 130.1(17) ?
    N31S C32S N33S . . 106.3(14) ?
    C32S N33S C34S . . 109.5(17) ?
    C32S N33S H33A . . 125.3 ?
    C34S N33S H33A . . 125.3 ?
    C35S C34S N33S . . 104.1(17) ?
    C35S C34S H34A . . 110.9 ?
    N33S C34S H34A . . 110.9 ?
    C35S C34S H34B . . 110.9 ?
    N33S C34S H34B . . 110.9 ?
    H34A C34S H34B . . 109.0 ?
    O32S C35S N31S . . 127.0(17) ?
    O32S C35S C34S . . 124.1(17) ?
    N31S C35S C34S . . 108.9(16) ?
    C45S N41S C42S . . 109.8(19) ?
    C45S N41S H41A . . 125.1 ?
    C42S N41S H41A . . 125.1 ?
    O41S C42S N41S . . 124(2) ?
    O41S C42S N43S . . 126(2) ?
    N41S C42S N43S . . 109.4(18) ?
    C42S N43S C44S . . 104.6(17) ?
    C42S N43S H43A . . 127.7 ?
    C44S N43S H43A . . 127.7 ?
    C45S C44S N43S . . 107.7(16) ?
    C45S C44S H44A . . 110.2 ?
    N43S C44S H44A . . 110.2 ?
    C45S C44S H44B . . 110.2 ?
    N43S C44S H44B . . 110.2 ?
    H44A C44S H44B . . 108.5 ?
    O42S C45S N41S . . 125(2) ?
    O42S C45S C44S . . 127(2) ?
    N41S C45S C44S . . 108(2) ?
    C55S N51S C52S . . 112.3(15) ?
    C55S N51S H51A . . 123.8 ?
    C52S N51S H51A . . 123.8 ?
    O51S C52S N53S . . 127.1(18) ?
    O51S C52S N51S . . 126.2(18) ?
    N53S C52S N51S . . 106.5(15) ?
    C52S N53S C54S . . 111.7(14) ?
    C52S N53S C71S . . 121.7(15) ?
    C54S N53S C71S . . 126.1(15) ?
    N53S C54S C55S . . 102.9(14) ?
    N53S C54S H54A . . 111.2 ?
    C55S C54S H54A . . 111.2 ?
    N53S C54S H54B . . 111.2 ?
    C55S C54S H54B . . 111.2 ?
    H54A C54S H54B . . 109.1 ?
    O52S C55S N51S . . 126.4(16) ?
    O52S C55S C54S . . 127.3(17) ?
    N51S C55S C54S . . 106.3(14) ?
    C65S N61S C62S . . 111(2) ?
    C65S N61S H61A . . 124.3 ?
    C62S N61S H61A . . 124.3 ?
    O61S C62S N63S . . 131(3) ?
    O61S C62S N61S . . 124(3) ?
    N63S C62S N61S . . 105(2) ?
    C62S N63S C64S . . 113.7(18) ?
    C62S N63S C71S . . 121(2) ?
    C64S N63S C71S . . 123.1(16) ?
    N63S C64S C65S . . 101.2(15) ?
    N63S C64S H64A . . 111.5 ?
    C65S C64S H64A . . 111.5 ?
    N63S C64S H64B . . 111.5 ?
    C65S C64S H64B . . 111.5 ?
    H64A C64S H64B . . 109.4 ?
    O62S C65S N61S . . 129(2) ?
    O62S C65S C64S . . 123(2) ?
    N61S C65S C64S . . 108.4(17) ?
    N63S C71S N53S . . 115.7(15) ?
    N63S C71S H71A . . 108.3 ?
    N53S C71S H71A . . 108.4 ?
    N63S C71S H71B . . 108.4 ?
    N53S C71S H71B . . 108.3 ?
    H71A C71S H71B . . 107.4 ?
loop_
    _geom_torsion_atom_site_label_1
    _geom_torsion_atom_site_label_2
    _geom_torsion_atom_site_label_3
    _geom_torsion_atom_site_label_4
    _geom_torsion_site_symmetry_1
    _geom_torsion_site_symmetry_2
    _geom_torsion_site_symmetry_3
    _geom_torsion_site_symmetry_4
    _geom_torsion
    _geom_torsion_publ_flag
    O7A W2A O2A W1A . . . . -126.1(16) ?
    O9A W2A O2A W1A . . . . 129.1(16) ?
    O8A W2A O2A W1A . . . . -26.0(16) ?
    O10A W2A O2A W1A . . . . 45(3) ?
    O11A W2A O2A W1A . . . . 57.3(16) ?
    O1A W1A O2A W2A . . . . 127.7(16) ?
    O4A W1A O2A W2A . . . . -54(2) ?
    O3A W1A O2A W2A . . . . 26.5(16) ?
    O5A W1A O2A W2A . . . . -129.0(16) ?
    O6A W1A O2A W2A . . . . -57.5(16) ?
    O12A W3A O3A W1A . . . . 130.6(14) ?
    O8A W3A O3A W1A . . . . 28.0(14) ?
    O13A W3A O3A W1A . . . . -52(2) ?
    O14A W3A O3A W1A . . . . -127.7(15) ?
    O15A W3A O3A W1A . . . . -56.2(14) ?
    O1A W1A O3A W3A . . . . -130.3(14) ?
    O4A W1A O3A W3A . . . . 126.8(15) ?
    O5A W1A O3A W3A . . . . 47(2) ?
    O2A W1A O3A W3A . . . . -27.5(14) ?
    O6A W1A O3A W3A . . . . 54.9(14) ?
    O1A W1A O4A W4A . . . . 170.9(8) ?
    O3A W1A O4A W4A . . . . -87.1(8) ?
    O5A W1A O4A W4A . . . . 67.9(8) ?
    O2A W1A O4A W4A . . . . -7.4(17) ?
    O6A W1A O4A W4A . . . . -3.7(7) ?
    O16A W4A O4A W1A . . . . -170.7(8) ?
    O19A W4A O4A W1A . . . . 16.5(17) ?
    O17A W4A O4A W1A . . . . -69.8(8) ?
    O18A W4A O4A W1A . . . . 86.9(8) ?
    O6A W4A O4A W1A . . . . 3.7(7) ?
    O20A W5A O5A W1A . . . . 172.2(8) ?
    O21A W5A O5A W1A . . . . -84.1(8) ?
    O22A W5A O5A W1A . . . . 1.4(16) ?
    O17A W5A O5A W1A . . . . 72.6(8) ?
    O6A W5A O5A W1A . . . . -1.0(6) ?
    O1A W1A O5A W5A . . . . -173.5(7) ?
    O4A W1A O5A W5A . . . . -71.3(8) ?
    O3A W1A O5A W5A . . . . 9.2(16) ?
    O2A W1A O5A W5A . . . . 83.5(8) ?
    O6A W1A O5A W5A . . . . 1.0(6) ?
    O37A P1A O6A W5A . . . . -61.9(9) ?
    O11A P1A O6A W5A . . . . 58.8(9) ?
    O15A P1A O6A W5A . . . . 177.6(7) ?
    O37A P1A O6A W4A . . . . 58.5(10) ?
    O11A P1A O6A W4A . . . . 179.1(7) ?
    O15A P1A O6A W4A . . . . -62.1(9) ?
    O37A P1A O6A W1A . . . . 178.6(7) ?
    O11A P1A O6A W1A . . . . -60.8(9) ?
    O15A P1A O6A W1A . . . . 58.0(9) ?
    O20A W5A O6A P1A . . . . 176(3) ?
    O5A W5A O6A P1A . . . . -135.2(9) ?
    O21A W5A O6A P1A . . . . -42.5(8) ?
    O22A W5A O6A P1A . . . . 45.9(8) ?
    O17A W5A O6A P1A . . . . 134.7(9) ?
    O20A W5A O6A W4A . . . . 40(3) ?
    O5A W5A O6A W4A . . . . 88.8(4) ?
    O21A W5A O6A W4A . . . . -178.5(5) ?
    O22A W5A O6A W4A . . . . -90.2(5) ?
    O17A W5A O6A W4A . . . . -1.3(4) ?
    O20A W5A O6A W1A . . . . -48(3) ?
    O5A W5A O6A W1A . . . . 0.6(4) ?
    O21A W5A O6A W1A . . . . 93.3(4) ?
    O22A W5A O6A W1A . . . . -178.3(5) ?
    O17A W5A O6A W1A . . . . -89.5(5) ?
    O16A W4A O6A P1A . . . .  -18E1(9)
                                      ?
    O19A W4A O6A P1A . . . . -40.7(8) ?
    O17A W4A O6A P1A . . . . -134.2(9) ?
    O4A W4A O6A P1A . . . . 133.8(9) ?
    O18A W4A O6A P1A . . . . 45.1(9) ?
    O16A W4A O6A W5A . . . . -44(4) ?
    O19A W4A O6A W5A . . . . 94.8(5) ?
    O17A W4A O6A W5A . . . . 1.3(4) ?
    O4A W4A O6A W5A . . . . -90.7(5) ?
    O18A W4A O6A W5A . . . . -179.5(5) ?
    O16A W4A O6A W1A . . . . 44(4) ?
    O19A W4A O6A W1A . . . . -176.8(5) ?
    O17A W4A O6A W1A . . . . 89.7(5) ?
    O4A W4A O6A W1A . . . . -2.3(4) ?
    O18A W4A O6A W1A . . . . -91.0(4) ?
    O1A W1A O6A P1A . . . . -179(3) ?
    O4A W1A O6A P1A . . . . -133.6(9) ?
    O3A W1A O6A P1A . . . . -42.1(8) ?
    O5A W1A O6A P1A . . . . 134.4(8) ?
    O2A W1A O6A P1A . . . . 44.8(8) ?
    O1A W1A O6A W5A . . . . 46(4) ?
    O4A W1A O6A W5A . . . . 91.4(4) ?
    O3A W1A O6A W5A . . . . -177.1(4) ?
    O5A W1A O6A W5A . . . . -0.6(4) ?
    O2A W1A O6A W5A . . . . -90.2(4) ?
    O1A W1A O6A W4A . . . . -43(4) ?
    O4A W1A O6A W4A . . . . 2.3(4) ?
    O3A W1A O6A W4A . . . . 93.8(4) ?
    O5A W1A O6A W4A . . . . -89.7(4) ?
    O2A W1A O6A W4A . . . . -179.3(4) ?
    O12A W3A O8A W2A . . . . -130.7(14) ?
    O3A W3A O8A W2A . . . . -28.4(15) ?
    O13A W3A O8A W2A . . . . 129.2(15) ?
    O14A W3A O8A W2A . . . . 46(2) ?
    O15A W3A O8A W2A . . . . 56.1(14) ?
    O7A W2A O8A W3A . . . . 128.4(15) ?
    O9A W2A O8A W3A . . . . -51(2) ?
    O2A W2A O8A W3A . . . . 27.8(15) ?
    O10A W2A O8A W3A . . . . -128.9(15) ?
    O11A W2A O8A W3A . . . . -56.8(14) ?
    O7A W2A O9A W6A . . . . 170.9(8) ?
    O2A W2A O9A W6A . . . . -87.4(8) ?
    O8A W2A O9A W6A . . . . -9.4(17) ?
    O10A W2A O9A W6A . . . . 68.0(8) ?
    O11A W2A O9A W6A . . . . -3.6(7) ?
    O23A W6A O9A W2A . . . . -171.8(8) ?
    O24A W6A O9A W2A . . . . -67.5(8) ?
    O25A W6A O9A W2A . . . . 17.6(16) ?
    O21A W6A O9A W2A . . . . 86.2(8) ?
    O11A W6A O9A W2A . . . . 3.6(7) ?
    O26A W7A O10A W2A . . . . 169.2(8) ?
    O24A W7A O10A W2A . . . . 67.3(8) ?
    O27A W7A O10A W2A . . . . -88.7(8) ?
    O28A W7A O10A W2A . . . . -12.8(17) ?
    O11A W7A O10A W2A . . . . -4.5(7) ?
    O7A W2A O10A W7A . . . . -171.5(8) ?
    O9A W2A O10A W7A . . . . -67.2(8) ?
    O2A W2A O10A W7A . . . . 17.8(18) ?
    O8A W2A O10A W7A . . . . 88.1(8) ?
    O11A W2A O10A W7A . . . . 4.5(7) ?
    O6A P1A O11A W2A . . . . 58.7(9) ?
    O37A P1A O11A W2A . . . . 178.1(7) ?
    O15A P1A O11A W2A . . . . -59.9(9) ?
    O6A P1A O11A W7A . . . . 179.4(7) ?
    O37A P1A O11A W7A . . . . -61.2(9) ?
    O15A P1A O11A W7A . . . . 60.7(9) ?
    O6A P1A O11A W6A . . . . -62.3(9) ?
    O37A P1A O11A W6A . . . . 57.1(9) ?
    O15A P1A O11A W6A . . . . 179.1(7) ?
    O7A W2A O11A P1A . . . . 170(4) ?
    O9A W2A O11A P1A . . . . -133.9(8) ?
    O2A W2A O11A P1A . . . . -42.0(8) ?
    O8A W2A O11A P1A . . . . 43.6(8) ?
    O10A W2A O11A P1A . . . . 132.4(9) ?
    O7A W2A O11A W7A . . . . 35(5) ?
    O9A W2A O11A W7A . . . . 90.8(5) ?
    O2A W2A O11A W7A . . . . -177.3(4) ?
    O8A W2A O11A W7A . . . . -91.7(4) ?
    O10A W2A O11A W7A . . . . -2.9(4) ?
    O7A W2A O11A W6A . . . . -54(4) ?
    O9A W2A O11A W6A . . . . 2.2(4) ?
    O2A W2A O11A W6A . . . . 94.1(4) ?
    O8A W2A O11A W6A . . . . 179.7(4) ?
    O10A W2A O11A W6A . . . . -91.4(5) ?
    O26A W7A O11A P1A . . . . 174(4) ?
    O24A W7A O11A P1A . . . . 132.8(9) ?
    O10A W7A O11A P1A . . . . -133.0(9) ?
    O27A W7A O11A P1A . . . . -43.7(8) ?
    O28A W7A O11A P1A . . . . 43.5(8) ?
    O26A W7A O11A W2A . . . . -50(4) ?
    O24A W7A O11A W2A . . . . -91.3(4) ?
    O10A W7A O11A W2A . . . . 2.9(4) ?
    O27A W7A O11A W2A . . . . 92.3(4) ?
    O28A W7A O11A W2A . . . . 179.4(4) ?
    O26A W7A O11A W6A . . . . 39(4) ?
    O24A W7A O11A W6A . . . . -1.8(4) ?
    O10A W7A O11A W6A . . . . 92.4(5) ?
    O27A W7A O11A W6A . . . . -178.3(4) ?
    O28A W7A O11A W6A . . . . -91.2(4) ?
    O23A W6A O11A P1A . . . . 165(3) ?
    O24A W6A O11A P1A . . . . -132.1(8) ?
    O25A W6A O11A P1A . . . . -39.9(8) ?
    O9A W6A O11A P1A . . . . 133.9(9) ?
    O21A W6A O11A P1A . . . . 46.6(8) ?
    O23A W6A O11A W2A . . . . 29(3) ?
    O24A W6A O11A W2A . . . . 91.8(5) ?
    O25A W6A O11A W2A . . . . -176.1(5) ?
    O9A W6A O11A W2A . . . . -2.2(4) ?
    O21A W6A O11A W2A . . . . -89.6(5) ?
    O23A W6A O11A W7A . . . . -61(3) ?
    O24A W6A O11A W7A . . . . 1.8(4) ?
    O25A W6A O11A W7A . . . . 94.0(4) ?
    O9A W6A O11A W7A . . . . -92.1(5) ?
    O21A W6A O11A W7A . . . . -179.5(5) ?
    O12A W3A O13A W8A . . . . 170.4(7) ?
    O8A W3A O13A W8A . . . . -86.2(7) ?
    O3A W3A O13A W8A . . . . -6.9(16) ?
    O14A W3A O13A W8A . . . . 68.7(7) ?
    O15A W3A O13A W8A . . . . -2.7(6) ?
    O29A W8A O13A W3A . . . . -172.3(7) ?
    O31A W8A O13A W3A . . . . 13.4(15) ?
    O30A W8A O13A W3A . . . . -70.3(7) ?
    O27A W8A O13A W3A . . . . 86.2(7) ?
    O15A W8A O13A W3A . . . . 2.7(6) ?
    O32A W9A O14A W3A . . . . 170.8(8) ?
    O18A W9A O14A W3A . . . . -86.4(8) ?
    O33A W9A O14A W3A . . . . -8.3(16) ?
    O30A W9A O14A W3A . . . . 70.3(7) ?
    O15A W9A O14A W3A . . . . -2.2(6) ?
    O12A W3A O14A W9A . . . . -170.5(8) ?
    O8A W3A O14A W9A . . . . 12.6(16) ?
    O3A W3A O14A W9A . . . . 87.0(8) ?
    O13A W3A O14A W9A . . . . -71.0(7) ?
    O15A W3A O14A W9A . . . . 2.2(6) ?
    O6A P1A O15A W3A . . . . -60.1(9) ?
    O37A P1A O15A W3A . . . . -179.4(7) ?
    O11A P1A O15A W3A . . . . 58.7(9) ?
    O6A P1A O15A W8A . . . . 178.6(7) ?
    O37A P1A O15A W8A . . . . 59.2(9) ?
    O11A P1A O15A W8A . . . . -62.7(9) ?
    O6A P1A O15A W9A . . . . 60.8(9) ?
    O37A P1A O15A W9A . . . . -58.5(10) ?
    O11A P1A O15A W9A . . . . 179.6(7) ?
    O12A W3A O15A P1A . . . . -178(3) ?
    O8A W3A O15A P1A . . . . -41.9(8) ?
    O3A W3A O15A P1A . . . . 44.7(8) ?
    O13A W3A O15A P1A . . . . -133.7(9) ?
    O14A W3A O15A P1A . . . . 133.7(9) ?
    O12A W3A O15A W8A . . . . -43(3) ?
    O8A W3A O15A W8A . . . . 93.6(4) ?
    O3A W3A O15A W8A . . . . -179.8(4) ?
    O13A W3A O15A W8A . . . . 1.8(4) ?
    O14A W3A O15A W8A . . . . -90.8(4) ?
    O12A W3A O15A W9A . . . . 47(3) ?
    O8A W3A O15A W9A . . . . -176.9(5) ?
    O3A W3A O15A W9A . . . . -90.4(4) ?
    O13A W3A O15A W9A . . . . 91.2(4) ?
    O14A W3A O15A W9A . . . . -1.4(4) ?
    O29A W8A O15A P1A . . . . 170(3) ?
    O31A W8A O15A P1A . . . . -40.7(8) ?
    O30A W8A O15A P1A . . . . -132.1(8) ?
    O27A W8A O15A P1A . . . . 46.3(8) ?
    O13A W8A O15A P1A . . . . 134.9(8) ?
    O29A W8A O15A W3A . . . . 34(3) ?
    O31A W8A O15A W3A . . . . -177.3(4) ?
    O30A W8A O15A W3A . . . . 91.3(5) ?
    O27A W8A O15A W3A . . . . -90.3(4) ?
    O13A W8A O15A W3A . . . . -1.8(4) ?
    O29A W8A O15A W9A . . . . -56(3) ?
    O31A W8A O15A W9A . . . . 92.6(4) ?
    O30A W8A O15A W9A . . . . 1.2(4) ?
    O27A W8A O15A W9A . . . . 179.6(5) ?
    O13A W8A O15A W9A . . . . -91.9(4) ?
    O32A W9A O15A P1A . . . .  -18E1(5)
                                       ?
    O14A W9A O15A P1A . . . . -135.0(9) ?
    O18A W9A O15A P1A . . . . -44.4(8) ?
    O33A W9A O15A P1A . . . . 42.5(8) ?
    O30A W9A O15A P1A . . . . 132.2(9) ?
    O32A W9A O15A W3A . . . . -43(3) ?
    O14A W9A O15A W3A . . . . 1.4(4) ?
    O18A W9A O15A W3A . . . . 92.1(5) ?
    O33A W9A O15A W3A . . . . 178.9(4) ?
    O30A W9A O15A W3A . . . . -91.3(5) ?
    O32A W9A O15A W8A . . . . 48(3) ?
    O14A W9A O15A W8A . . . . 91.6(5) ?
    O18A W9A O15A W8A . . . . -177.7(5) ?
    O33A W9A O15A W8A . . . . -90.9(4) ?
    O30A W9A O15A W8A . . . . -1.1(4) ?
    O16A W4A O17A W5A . . . . 172.5(8) ?
    O19A W4A O17A W5A . . . . -84.4(8) ?
    O4A W4A O17A W5A . . . . 70.4(8) ?
    O18A W4A O17A W5A . . . . -3.9(18) ?
    O6A W4A O17A W5A . . . . -2.0(7) ?
    O20A W5A O17A W4A . . . . -172.1(8) ?
    O5A W5A O17A W4A . . . . -71.1(8) ?
    O21A W5A O17A W4A . . . . 8.9(18) ?
    O22A W5A O17A W4A . . . . 84.8(8) ?
    O6A W5A O17A W4A . . . . 2.0(7) ?
    O32A W9A O18A W4A . . . . -128.7(13) ?
    O14A W9A O18A W4A . . . . 130.3(14) ?
    O33A W9A O18A W4A . . . . -26.2(13) ?
    O30A W9A O18A W4A . . . . 50(2) ?
    O15A W9A O18A W4A . . . . 58.5(13) ?
    O16A W4A O18A W9A . . . . 127.4(14) ?
    O19A W4A O18A W9A . . . . 25.6(14) ?
    O17A W4A O18A W9A . . . . -56(2) ?
    O4A W4A O18A W9A . . . . -130.5(14) ?
    O6A W4A O18A W9A . . . . -58.0(13) ?
    O16A W4A O19A W10A . . . . -129.0(15) ?
    O17A W4A O19A W10A . . . . 129.1(15) ?
    O4A W4A O19A W10A . . . . 44(2) ?
    O18A W4A O19A W10A . . . . -26.8(15) ?
    O6A W4A O19A W10A . . . . 56.1(15) ?
    O34A W10A O19A W4A . . . . 128.2(15) ?
    O35A W10A O19A W4A . . . . -129.0(16) ?
    O36A W10A O19A W4A . . . . -49(2) ?
    O33A W10A O19A W4A . . . . 26.8(15) ?
    O37A W10A O19A W4A . . . . -57.1(15) ?
    O20A W5A O21A W6A . . . . -125.0(15) ?
    O5A W5A O21A W6A . . . . 132.8(15) ?
    O22A W5A O21A W6A . . . . -21.7(15) ?
    O17A W5A O21A W6A . . . . 54(2) ?
    O6A W5A O21A W6A . . . . 60.6(15) ?
    O23A W6A O21A W5A . . . . 126.2(15) ?
    O24A W6A O21A W5A . . . . -59(2) ?
    O25A W6A O21A W5A . . . . 22.5(15) ?
    O9A W6A O21A W5A . . . . -133.3(15) ?
    O11A W6A O21A W5A . . . . -61.8(15) ?
    O20A W5A O22A W11A . . . . 126.6(14) ?
    O5A W5A O22A W11A . . . . -63(2) ?
    O21A W5A O22A W11A . . . . 23.6(14) ?
    O17A W5A O22A W11A . . . . -133.4(14) ?
    O6A W5A O22A W11A . . . . -60.4(13) ?
    O38A W11A O22A W5A . . . . -126.9(14) ?
    O25A W11A O22A W5A . . . . -24.9(14) ?
    O35A W11A O22A W5A . . . . 131.6(14) ?
    O39A W11A O22A W5A . . . . 51(2) ?
    O37A W11A O22A W5A . . . . 59.8(14) ?
    O26A W7A O24A W6A . . . . -171.8(8) ?
    O10A W7A O24A W6A . . . . -69.2(8) ?
    O27A W7A O24A W6A . . . . 11.5(17) ?
    O28A W7A O24A W6A . . . . 86.2(8) ?
    O11A W7A O24A W6A . . . . 3.0(6) ?
    O23A W6A O24A W7A . . . . 168.9(7) ?
    O25A W6A O24A W7A . . . . -86.4(8) ?
    O9A W6A O24A W7A . . . . 67.7(8) ?
    O21A W6A O24A W7A . . . . -5.8(16) ?
    O11A W6A O24A W7A . . . . -3.0(6) ?
    O23A W6A O25A W11A . . . . -130.6(15) ?
    O24A W6A O25A W11A . . . . 124.5(15) ?
    O9A W6A O25A W11A . . . . 40(2) ?
    O21A W6A O25A W11A . . . . -28.5(15) ?
    O11A W6A O25A W11A . . . . 53.2(15) ?
    O38A W11A O25A W6A . . . . 131.7(15) ?
    O22A W11A O25A W6A . . . . 29.1(15) ?
    O35A W11A O25A W6A . . . . -48(2) ?
    O39A W11A O25A W6A . . . . -127.0(15) ?
    O37A W11A O25A W6A . . . . -54.0(15) ?
    O26A W7A O27A W8A . . . . -125.5(13) ?
    O24A W7A O27A W8A . . . . 51(2) ?
    O10A W7A O27A W8A . . . . 132.2(13) ?
    O28A W7A O27A W8A . . . . -23.7(13) ?
    O11A W7A O27A W8A . . . . 59.3(13) ?
    O29A W8A O27A W7A . . . . 126.8(13) ?
    O31A W8A O27A W7A . . . . 23.9(13) ?
    O30A W8A O27A W7A . . . . -57(2) ?
    O13A W8A O27A W7A . . . . -132.9(13) ?
    O15A W8A O27A W7A . . . . -60.3(13) ?
    O40A W12A O28A W7A . . . . -127.4(14) ?
    O39A W12A O28A W7A . . . . 131.9(14) ?
    O31A W12A O28A W7A . . . . -23.7(14) ?
    O36A W12A O28A W7A . . . . 50(2) ?
    O37A W12A O28A W7A . . . . 59.4(13) ?
    O26A W7A O28A W12A . . . . 126.1(14) ?
    O24A W7A O28A W12A . . . . -132.3(14) ?
    O10A W7A O28A W12A . . . . -52(2) ?
    O27A W7A O28A W12A . . . . 24.2(14) ?
    O11A W7A O28A W12A . . . . -60.0(13) ?
    O29A W8A O30A W9A . . . . 171.0(7) ?
    O31A W8A O30A W9A . . . . -85.4(7) ?
    O27A W8A O30A W9A . . . . -5.7(17) ?
    O13A W8A O30A W9A . . . . 70.4(7) ?
    O15A W8A O30A W9A . . . . -1.8(6) ?
    O32A W9A O30A W8A . . . . -170.7(7) ?
    O14A W9A O30A W8A . . . . -70.0(8) ?
    O18A W9A O30A W8A . . . . 10.3(17) ?
    O33A W9A O30A W8A . . . . 86.5(7) ?
    O15A W9A O30A W8A . . . . 1.8(6) ?
    O29A W8A O31A W12A . . . . -126.3(14) ?
    O30A W8A O31A W12A . . . . 131.2(14) ?
    O27A W8A O31A W12A . . . . -25.0(14) ?
    O13A W8A O31A W12A . . . . 48(2) ?
    O15A W8A O31A W12A . . . . 58.1(14) ?
    O40A W12A O31A W8A . . . . 127.8(14) ?
    O28A W12A O31A W8A . . . . 24.6(14) ?
    O39A W12A O31A W8A . . . . -54(2) ?
    O36A W12A O31A W8A . . . . -131.4(14) ?
    O37A W12A O31A W8A . . . . -59.0(14) ?
    O32A W9A O33A W10A . . . . 130.1(14) ?
    O14A W9A O33A W10A . . . . -51(2) ?
    O18A W9A O33A W10A . . . . 27.9(14) ?
    O30A W9A O33A W10A . . . . -129.1(14) ?
    O15A W9A O33A W10A . . . . -56.6(14) ?
    O34A W10A O33A W9A . . . . -129.8(14) ?
    O35A W10A O33A W9A . . . . 44(2) ?
    O36A W10A O33A W9A . . . . 127.8(14) ?
    O19A W10A O33A W9A . . . . -27.1(14) ?
    O37A W10A O33A W9A . . . . 55.2(14) ?
    O34A W10A O35A W11A . . . . -170.2(7) ?
    O36A W10A O35A W11A . . . . -68.0(8) ?
    O19A W10A O35A W11A . . . . 86.4(8) ?
    O33A W10A O35A W11A . . . . 16.5(16) ?
    O37A W10A O35A W11A . . . . 4.3(7) ?
    O38A W11A O35A W10A . . . . 169.6(8) ?
    O22A W11A O35A W10A . . . . -87.1(8) ?
    O25A W11A O35A W10A . . . . -11.2(17) ?
    O39A W11A O35A W10A . . . . 68.5(8) ?
    O37A W11A O35A W10A . . . . -4.3(7) ?
    O34A W10A O36A W12A . . . . 170.7(8) ?
    O35A W10A O36A W12A . . . . 67.7(8) ?
    O19A W10A O36A W12A . . . . -12.4(16) ?
    O33A W10A O36A W12A . . . . -86.6(8) ?
    O37A W10A O36A W12A . . . . -3.6(7) ?
    O40A W12A O36A W10A . . . . -169.1(8) ?
    O28A W12A O36A W10A . . . . 13.9(16) ?
    O39A W12A O36A W10A . . . . -68.9(8) ?
    O31A W12A O36A W10A . . . . 86.8(8) ?
    O37A W12A O36A W10A . . . . 3.6(7) ?
    O6A P1A O37A W11A . . . . 60.7(10) ?
    O11A P1A O37A W11A . . . . -58.9(10) ?
    O15A P1A O37A W11A . . . . -179.9(7) ?
    O6A P1A O37A W10A . . . . -61.5(9) ?
    O11A P1A O37A W10A . . . . 178.9(7) ?
    O15A P1A O37A W10A . . . . 57.9(10) ?
    O6A P1A O37A W12A . . . . 179.3(7) ?
    O11A P1A O37A W12A . . . . 59.7(9) ?
    O15A P1A O37A W12A . . . . -61.3(9) ?
    O38A W11A O37A P1A . . . . -177(3) ?
    O22A W11A O37A P1A . . . . -43.7(9) ?
    O25A W11A O37A P1A . . . . 42.4(9) ?
    O35A W11A O37A P1A . . . . -134.8(10) ?
    O39A W11A O37A P1A . . . . 132.3(10) ?
    O38A W11A O37A W10A . . . . -39(3) ?
    O22A W11A O37A W10A . . . . 93.8(5) ?
    O25A W11A O37A W10A . . . . 179.9(5) ?
    O35A W11A O37A W10A . . . . 2.7(4) ?
    O39A W11A O37A W10A . . . . -90.2(4) ?
    O38A W11A O37A W12A . . . . 50(3) ?
    O22A W11A O37A W12A . . . . -177.3(5) ?
    O25A W11A O37A W12A . . . . -91.2(5) ?
    O35A W11A O37A W12A . . . . 91.6(5) ?
    O39A W11A O37A W12A . . . . -1.3(4) ?
    O34A W10A O37A P1A . . . .  -18E1(5)
                                        ?
    O35A W10A O37A P1A . . . . 134.3(9) ?
    O36A W10A O37A P1A . . . . -131.7(9) ?
    O19A W10A O37A P1A . . . . 44.4(9) ?
    O33A W10A O37A P1A . . . . -40.4(8) ?
    O34A W10A O37A W11A . . . . 43(4) ?
    O35A W10A O37A W11A . . . . -2.7(4) ?
    O36A W10A O37A W11A . . . . 91.3(5) ?
    O19A W10A O37A W11A . . . . -92.6(5) ?
    O33A W10A O37A W11A . . . . -177.4(4) ?
    O34A W10A O37A W12A . . . . -46(4) ?
    O35A W10A O37A W12A . . . . -91.7(5) ?
    O36A W10A O37A W12A . . . . 2.3(4) ?
    O19A W10A O37A W12A . . . . 178.4(5) ?
    O33A W10A O37A W12A . . . . 93.6(4) ?
    O40A W12A O37A P1A . . . . -179(2) ?
    O28A W12A O37A P1A . . . . -42.1(8) ?
    O39A W12A O37A P1A . . . . -133.6(9) ?
    O31A W12A O37A P1A . . . . 44.1(8) ?
    O36A W12A O37A P1A . . . . 133.5(9) ?
    O40A W12A O37A W11A . . . . -44(3) ?
    O28A W12A O37A W11A . . . . 92.8(4) ?
    O39A W12A O37A W11A . . . . 1.3(4) ?
    O31A W12A O37A W11A . . . . 179.1(5) ?
    O36A W12A O37A W11A . . . . -91.6(5) ?
    O40A W12A O37A W10A . . . . 46(3) ?
    O28A W12A O37A W10A . . . . -177.9(4) ?
    O39A W12A O37A W10A . . . . 90.6(4) ?
    O31A W12A O37A W10A . . . . -91.7(4) ?
    O36A W12A O37A W10A . . . . -2.3(4) ?
    O40A W12A O39A W11A . . . . 171.0(7) ?
    O28A W12A O39A W11A . . . . -84.9(7) ?
    O31A W12A O39A W11A . . . . -7.4(16) ?
    O36A W12A O39A W11A . . . . 70.1(7) ?
    O37A W12A O39A W11A . . . . -2.1(6) ?
    O38A W11A O39A W12A . . . . -170.9(7) ?
    O22A W11A O39A W12A . . . . 11.5(16) ?
    O25A W11A O39A W12A . . . . 86.5(7) ?
    O35A W11A O39A W12A . . . . -69.7(7) ?
    O37A W11A O39A W12A . . . . 2.1(6) ?
    O1B W1B O2B W2B . . . . 129.0(16) ?
    O3B W1B O2B W2B . . . . 25.3(16) ?
    O4B W1B O2B W2B . . . . -55(2) ?
    O5B W1B O2B W2B . . . . -129.2(17) ?
    O6B W1B O2B W2B . . . . -57.8(16) ?
    O7B W2B O2B W1B . . . . -126.0(16) ?
    O9B W2B O2B W1B . . . . 129.4(17) ?
    O10B W2B O2B W1B . . . . 46(2) ?
    O8B W2B O2B W1B . . . . -25.3(16) ?
    O11B W2B O2B W1B . . . . 57.4(16) ?
    O1B W1B O3B W3B . . . . -126.0(15) ?
    O2B W1B O3B W3B . . . . -22.1(16) ?
    O4B W1B O3B W3B . . . . 132.2(16) ?
    O5B W1B O3B W3B . . . . 53(2) ?
    O6B W1B O3B W3B . . . . 60.5(15) ?
    O12B W3B O3B W1B . . . . 124.5(16) ?
    O8B W3B O3B W1B . . . . 22.0(16) ?
    O13B W3B O3B W1B . . . . -59(2) ?
    O14B W3B O3B W1B . . . . -132.9(16) ?
    O15B W3B O3B W1B . . . . -61.2(15) ?
    O16B W4B O4B W1B . . . . -171.7(8) ?
    O19B W4B O4B W1B . . . . 9.6(18) ?
    O17B W4B O4B W1B . . . . -71.5(8) ?
    O18B W4B O4B W1B . . . . 85.4(8) ?
    O6B W4B O4B W1B . . . . 1.7(7) ?
    O1B W1B O4B W4B . . . . 171.3(8) ?
    O3B W1B O4B W4B . . . . -83.9(8) ?
    O2B W1B O4B W4B . . . . -5.0(17) ?
    O5B W1B O4B W4B . . . . 70.0(8) ?
    O6B W1B O4B W4B . . . . -1.7(7) ?
    O20B W5B O5B W1B . . . . 172.7(7) ?
    O21B W5B O5B W1B . . . . -85.3(8) ?
    O17B W5B O5B W1B . . . . 71.1(8) ?
    O22B W5B O5B W1B . . . . -1.9(17) ?
    O6B W5B O5B W1B . . . . -1.2(6) ?
    O1B W1B O5B W5B . . . . -171.9(7) ?
    O3B W1B O5B W5B . . . . 9.4(16) ?
    O2B W1B O5B W5B . . . . 83.7(8) ?
    O4B W1B O5B W5B . . . . -71.2(8) ?
    O6B W1B O5B W5B . . . . 1.2(6) ?
    O15B P1B O6B W4B . . . . -60.5(10) ?
    O11B P1B O6B W4B . . . . 178.0(7) ?
    O37B P1B O6B W4B . . . . 58.5(10) ?
    O15B P1B O6B W5B . . . . 178.6(7) ?
    O11B P1B O6B W5B . . . . 57.1(10) ?
    O37B P1B O6B W5B . . . . -62.4(9) ?
    O15B P1B O6B W1B . . . . 60.3(9) ?
    O11B P1B O6B W1B . . . . -61.2(9) ?
    O37B P1B O6B W1B . . . . 179.3(7) ?
    O16B W4B O6B P1B . . . . -171(3) ?
    O4B W4B O6B P1B . . . . 134.8(9) ?
    O19B W4B O6B P1B . . . . -42.1(9) ?
    O17B W4B O6B P1B . . . . -131.7(9) ?
    O18B W4B O6B P1B . . . . 44.5(8) ?
    O16B W4B O6B W5B . . . . -35(3) ?
    O4B W4B O6B W5B . . . . -89.8(5) ?
    O19B W4B O6B W5B . . . . 93.3(4) ?
    O17B W4B O6B W5B . . . . 3.7(4) ?
    O18B W4B O6B W5B . . . . 179.9(5) ?
    O16B W4B O6B W1B . . . . 54(3) ?
    O4B W4B O6B W1B . . . . -1.1(4) ?
    O19B W4B O6B W1B . . . . -178.0(4) ?
    O17B W4B O6B W1B . . . . 92.4(5) ?
    O18B W4B O6B W1B . . . . -91.3(5) ?
    O20B W5B O6B P1B . . . . 174(4) ?
    O5B W5B O6B P1B . . . . -133.6(9) ?
    O21B W5B O6B P1B . . . . -40.2(8) ?
    O17B W5B O6B P1B . . . . 132.9(9) ?
    O22B W5B O6B P1B . . . . 46.1(8) ?
    O20B W5B O6B W4B . . . . 38(4) ?
    O5B W5B O6B W4B . . . . 89.9(5) ?
    O21B W5B O6B W4B . . . . -176.7(5) ?
    O17B W5B O6B W4B . . . . -3.6(4) ?
    O22B W5B O6B W4B . . . . -90.4(4) ?
    O20B W5B O6B W1B . . . . -51(4) ?
    O5B W5B O6B W1B . . . . 0.8(4) ?
    O21B W5B O6B W1B . . . . 94.2(4) ?
    O17B W5B O6B W1B . . . . -92.7(4) ?
    O22B W5B O6B W1B . . . . -179.5(4) ?
    O1B W1B O6B P1B . . . . 179(3) ?
    O3B W1B O6B P1B . . . . -43.2(8) ?
    O2B W1B O6B P1B . . . . 43.1(8) ?
    O4B W1B O6B P1B . . . . -135.4(9) ?
    O5B W1B O6B P1B . . . . 133.1(9) ?
    O1B W1B O6B W4B . . . . -45(3) ?
    O3B W1B O6B W4B . . . . 93.3(5) ?
    O2B W1B O6B W4B . . . . 179.6(5) ?
    O4B W1B O6B W4B . . . . 1.1(4) ?
    O5B W1B O6B W4B . . . . -90.4(4) ?
    O1B W1B O6B W5B . . . . 45(3) ?
    O3B W1B O6B W5B . . . . -177.1(5) ?
    O2B W1B O6B W5B . . . . -90.8(4) ?
    O4B W1B O6B W5B . . . . 90.7(5) ?
    O5B W1B O6B W5B . . . . -0.8(4) ?
    O12B W3B O8B W2B . . . . -124.8(14) ?
    O13B W3B O8B W2B . . . . 132.7(15) ?
    O3B W3B O8B W2B . . . . -22.6(14) ?
    O14B W3B O8B W2B . . . . 50(2) ?
    O15B W3B O8B W2B . . . . 59.8(14) ?
    O7B W2B O8B W3B . . . . 126.6(14) ?
    O9B W2B O8B W3B . . . . -57(2) ?
    O2B W2B O8B W3B . . . . 23.1(14) ?
    O10B W2B O8B W3B . . . . -132.8(15) ?
    O11B W2B O8B W3B . . . . -61.2(14) ?
    O7B W2B O9B W6B . . . . 169.0(8) ?
    O2B W2B O9B W6B . . . . -86.0(8) ?
    O10B W2B O9B W6B . . . . 68.5(8) ?
    O8B W2B O9B W6B . . . . -7.1(17) ?
    O11B W2B O9B W6B . . . . -3.0(7) ?
    O23B W6B O9B W2B . . . . -172.0(8) ?
    O24B W6B O9B W2B . . . . -69.5(8) ?
    O25B W6B O9B W2B . . . . 17.4(17) ?
    O21B W6B O9B W2B . . . . 86.8(8) ?
    O11B W6B O9B W2B . . . . 3.0(7) ?
    O26B W7B O10B W2B . . . . 171.5(8) ?
    O27B W7B O10B W2B . . . . -84.7(9) ?
    O28B W7B O10B W2B . . . . -3.0(17) ?
    O24B W7B O10B W2B . . . . 69.6(9) ?
    O11B W7B O10B W2B . . . . -1.9(7) ?
    O7B W2B O10B W7B . . . . -174.1(8) ?
    O9B W2B O10B W7B . . . . -70.7(9) ?
    O2B W2B O10B W7B . . . . 14.3(18) ?
    O8B W2B O10B W7B . . . . 84.5(9) ?
    O11B W2B O10B W7B . . . . 1.8(7) ?
    O15B P1B O11B W6B . . . . 179.6(7) ?
    O6B P1B O11B W6B . . . . -60.0(9) ?
    O37B P1B O11B W6B . . . . 59.5(9) ?
    O15B P1B O11B W7B . . . . 57.0(9) ?
    O6B P1B O11B W7B . . . . 177.5(7) ?
    O37B P1B O11B W7B . . . . -63.0(9) ?
    O15B P1B O11B W2B . . . . -61.9(9) ?
    O6B P1B O11B W2B . . . . 58.6(9) ?
    O37B P1B O11B W2B . . . . 178.1(7) ?
    O23B W6B O11B P1B . . . . 177(4) ?
    O24B W6B O11B P1B . . . . -135.8(9) ?
    O25B W6B O11B P1B . . . . -42.3(8) ?
    O21B W6B O11B P1B . . . . 43.3(8) ?
    O9B W6B O11B P1B . . . . 131.8(9) ?
    O23B W6B O11B W7B . . . . -45(4) ?
    O24B W6B O11B W7B . . . . 1.8(4) ?
    O25B W6B O11B W7B . . . . 95.3(4) ?
    O21B W6B O11B W7B . . . . -179.1(4) ?
    O9B W6B O11B W7B . . . . -90.6(5) ?
    O23B W6B O11B W2B . . . . 43(4) ?
    O24B W6B O11B W2B . . . . 90.6(5) ?
    O25B W6B O11B W2B . . . . -175.9(4) ?
    O21B W6B O11B W2B . . . . -90.3(4) ?
    O9B W6B O11B W2B . . . . -1.9(4) ?
    O26B W7B O11B P1B . . . . 175(3) ?
    O27B W7B O11B P1B . . . . -40.5(8) ?
    O28B W7B O11B P1B . . . . 46.8(8) ?
    O10B W7B O11B P1B . . . . -132.6(9) ?
    O24B W7B O11B P1B . . . . 135.8(9) ?
    O26B W7B O11B W6B . . . . 38(4) ?
    O27B W7B O11B W6B . . . . -178.1(5) ?
    O28B W7B O11B W6B . . . . -90.7(4) ?
    O10B W7B O11B W6B . . . . 89.8(5) ?
    O24B W7B O11B W6B . . . . -1.8(4) ?
    O26B W7B O11B W2B . . . . -51(4) ?
    O27B W7B O11B W2B . . . . 93.3(5) ?
    O28B W7B O11B W2B . . . . -179.4(4) ?
    O10B W7B O11B W2B . . . . 1.1(4) ?
    O24B W7B O11B W2B . . . . -90.4(5) ?
    O7B W2B O11B P1B . . . . 162(3) ?
    O9B W2B O11B P1B . . . . -133.4(9) ?
    O2B W2B O11B P1B . . . . -40.2(8) ?
    O10B W2B O11B P1B . . . . 134.4(9) ?
    O8B W2B O11B P1B . . . . 44.8(8) ?
    O7B W2B O11B W6B . . . . -62(3) ?
    O9B W2B O11B W6B . . . . 1.9(4) ?
    O2B W2B O11B W6B . . . . 95.2(4) ?
    O10B W2B O11B W6B . . . . -90.2(5) ?
    O8B W2B O11B W6B . . . . -179.9(4) ?
    O7B W2B O11B W7B . . . . 27(3) ?
    O9B W2B O11B W7B . . . . 91.0(5) ?
    O2B W2B O11B W7B . . . . -175.7(4) ?
    O10B W2B O11B W7B . . . . -1.1(4) ?
    O8B W2B O11B W7B . . . . -90.8(4) ?
    O29B W8B O13B W3B . . . . -173.4(7) ?
    O31B W8B O13B W3B . . . . 9.2(16) ?
    O27B W8B O13B W3B . . . . 84.2(7) ?
    O30B W8B O13B W3B . . . . -69.8(8) ?
    O15B W8B O13B W3B . . . . 1.4(6) ?
    O12B W3B O13B W8B . . . . 172.8(8) ?
    O8B W3B O13B W8B . . . . -83.7(8) ?
    O3B W3B O13B W8B . . . . -4.1(17) ?
    O14B W3B O13B W8B . . . . 70.1(8) ?
    O15B W3B O13B W8B . . . . -1.3(6) ?
    O32B W9B O14B W3B . . . . 169.7(7) ?
    O30B W9B O14B W3B . . . . 67.0(8) ?
    O18B W9B O14B W3B . . . . -88.6(8) ?
    O33B W9B O14B W3B . . . . -12.3(17) ?
    O15B W9B O14B W3B . . . . -4.8(6) ?
    O12B W3B O14B W9B . . . . -170.2(7) ?
    O8B W3B O14B W9B . . . . 15.4(16) ?
    O13B W3B O14B W9B . . . . -68.3(8) ?
    O3B W3B O14B W9B . . . . 87.6(8) ?
    O15B W3B O14B W9B . . . . 4.8(6) ?
    O11B P1B O15B W9B . . . . -179.7(7) ?
    O6B P1B O15B W9B . . . . 58.7(10) ?
    O37B P1B O15B W9B . . . . -60.0(9) ?
    O11B P1B O15B W8B . . . . -58.6(10) ?
    O6B P1B O15B W8B . . . . 179.8(7) ?
    O37B P1B O15B W8B . . . . 61.1(10) ?
    O11B P1B O15B W3B . . . . 59.7(9) ?
    O6B P1B O15B W3B . . . . -61.9(9) ?
    O37B P1B O15B W3B . . . . 179.5(7) ?
    O32B W9B O15B P1B . . . . -177(3) ?
    O14B W9B O15B P1B . . . . -132.5(9) ?
    O30B W9B O15B P1B . . . . 132.7(9) ?
    O18B W9B O15B P1B . . . . -42.0(9) ?
    O33B W9B O15B P1B . . . . 44.3(8) ?
    O32B W9B O15B W8B . . . . 47(4) ?
    O14B W9B O15B W8B . . . . 91.4(5) ?
    O30B W9B O15B W8B . . . . -3.5(5) ?
    O18B W9B O15B W8B . . . . -178.1(5) ?
    O33B W9B O15B W8B . . . . -91.8(5) ?
    O32B W9B O15B W3B . . . . -42(4) ?
    O14B W9B O15B W3B . . . . 3.1(4) ?
    O30B W9B O15B W3B . . . . -91.8(5) ?
    O18B W9B O15B W3B . . . . 93.6(5) ?
    O33B W9B O15B W3B . . . . 179.9(5) ?
    O29B W8B O15B P1B . . . .  18E1(9)
                                      ?
    O13B W8B O15B P1B . . . . 133.5(9) ?
    O31B W8B O15B P1B . . . . -43.3(9) ?
    O27B W8B O15B P1B . . . . 43.2(9) ?
    O30B W8B O15B P1B . . . . -133.6(10) ?
    O29B W8B O15B W9B . . . . -44(4) ?
    O13B W8B O15B W9B . . . . -89.6(5) ?
    O31B W8B O15B W9B . . . . 93.7(4) ?
    O27B W8B O15B W9B . . . . -179.8(5) ?
    O30B W8B O15B W9B . . . . 3.4(5) ?
    O29B W8B O15B W3B . . . . 45(4) ?
    O13B W8B O15B W3B . . . . -0.9(4) ?
    O31B W8B O15B W3B . . . . -177.6(4) ?
    O27B W8B O15B W3B . . . . -91.1(5) ?
    O30B W8B O15B W3B . . . . 92.1(5) ?
    O12B W3B O15B P1B . . . . 176(4) ?
    O8B W3B O15B P1B . . . . -41.6(8) ?
    O13B W3B O15B P1B . . . . -133.7(9) ?
    O3B W3B O15B P1B . . . . 45.1(8) ?
    O14B W3B O15B P1B . . . . 133.7(9) ?
    O12B W3B O15B W9B . . . . 39(4) ?
    O8B W3B O15B W9B . . . . -178.2(4) ?
    O13B W3B O15B W9B . . . . 89.6(5) ?
    O3B W3B O15B W9B . . . . -91.6(4) ?
    O14B W3B O15B W9B . . . . -3.0(4) ?
    O12B W3B O15B W8B . . . . -50(4) ?
    O8B W3B O15B W8B . . . . 93.0(4) ?
    O13B W3B O15B W8B . . . . 0.9(4) ?
    O3B W3B O15B W8B . . . . 179.7(5) ?
    O14B W3B O15B W8B . . . . -91.7(5) ?
    O16B W4B O17B W5B . . . . 169.4(7) ?
    O4B W4B O17B W5B . . . . 67.5(7) ?
    O19B W4B O17B W5B . . . . -89.7(7) ?
    O18B W4B O17B W5B . . . . -15.0(17) ?
    O6B W4B O17B W5B . . . . -5.6(6) ?
    O20B W5B O17B W4B . . . . -169.4(7) ?
    O5B W5B O17B W4B . . . . -67.4(7) ?
    O21B W5B O17B W4B . . . . 23.0(16) ?
    O22B W5B O17B W4B . . . . 90.1(7) ?
    O6B W5B O17B W4B . . . . 5.5(6) ?
    O32B W9B O18B W4B . . . . -132.3(14) ?
    O14B W9B O18B W4B . . . . 126.6(14) ?
    O30B W9B O18B W4B . . . . 41(2) ?
    O33B W9B O18B W4B . . . . -29.2(14) ?
    O15B W9B O18B W4B . . . . 53.3(14) ?
    O16B W4B O18B W9B . . . . 130.3(14) ?
    O4B W4B O18B W9B . . . . -127.8(14) ?
    O19B W4B O18B W9B . . . . 29.8(14) ?
    O17B W4B O18B W9B . . . . -45(2) ?
    O6B W4B O18B W9B . . . . -54.4(14) ?
    O34B W10B O19B W4B . . . . 126.8(14) ?
    O33B W10B O19B W4B . . . . 25.0(14) ?
    O36B W10B O19B W4B . . . . -59(2) ?
    O35B W10B O19B W4B . . . . -131.6(15) ?
    O37B W10B O19B W4B . . . . -59.0(14) ?
    O16B W4B O19B W10B . . . . -128.7(14) ?
    O4B W4B O19B W10B . . . . 50(2) ?
    O17B W4B O19B W10B . . . . 131.3(15) ?
    O18B W4B O19B W10B . . . . -26.2(14) ?
    O6B W4B O19B W10B . . . . 57.7(14) ?
    O20B W5B O21B W6B . . . . -130.0(14) ?
    O5B W5B O21B W6B . . . . 127.4(14) ?
    O17B W5B O21B W6B . . . . 38(2) ?
    O22B W5B O21B W6B . . . . -29.3(14) ?
    O6B W5B O21B W6B . . . . 54.4(14) ?
    O23B W6B O21B W5B . . . . 130.2(14) ?
    O24B W6B O21B W5B . . . . -53(2) ?
    O25B W6B O21B W5B . . . . 29.8(14) ?
    O9B W6B O21B W5B . . . . -127.2(15) ?
    O11B W6B O21B W5B . . . . -54.8(14) ?
    O38B W11B O22B W5B . . . . -131.2(13) ?
    O35B W11B O22B W5B . . . . 128.5(13) ?
    O25B W11B O22B W5B . . . . -28.1(13) ?
    O39B W11B O22B W5B . . . . 45(2) ?
    O37B W11B O22B W5B . . . . 56.0(13) ?
    O20B W5B O22B W11B . . . . 128.5(13) ?
    O5B W5B O22B W11B . . . . -57(2) ?
    O21B W5B O22B W11B . . . . 27.9(13) ?
    O17B W5B O22B W11B . . . . -130.5(13) ?
    O6B W5B O22B W11B . . . . -57.5(13) ?
    O23B W6B O24B W7B . . . . 172.1(8) ?
    O25B W6B O24B W7B . . . . -86.1(8) ?
    O21B W6B O24B W7B . . . . -5.0(17) ?
    O9B W6B O24B W7B . . . . 69.3(8) ?
    O11B W6B O24B W7B . . . . -2.9(7) ?
    O26B W7B O24B W6B . . . . -171.7(8) ?
    O27B W7B O24B W6B . . . . 11.3(17) ?
    O28B W7B O24B W6B . . . . 84.6(8) ?
    O10B W7B O24B W6B . . . . -69.6(8) ?
    O11B W7B O24B W6B . . . . 2.9(7) ?
    O23B W6B O25B W11B . . . . -131.5(15) ?
    O24B W6B O25B W11B . . . . 125.0(15) ?
    O21B W6B O25B W11B . . . . -30.5(15) ?
    O9B W6B O25B W11B . . . . 39(2) ?
    O11B W6B O25B W11B . . . . 52.8(14) ?
    O38B W11B O25B W6B . . . . 131.7(14) ?
    O22B W11B O25B W6B . . . . 30.7(15) ?
    O35B W11B O25B W6B . . . . -50(2) ?
    O39B W11B O25B W6B . . . . -126.5(15) ?
    O37B W11B O25B W6B . . . . -53.5(14) ?
    O26B W7B O27B W8B . . . . -127.2(14) ?
    O28B W7B O27B W8B . . . . -23.5(14) ?
    O10B W7B O27B W8B . . . . 129.7(14) ?
    O24B W7B O27B W8B . . . . 50(2) ?
    O11B W7B O27B W8B . . . . 57.8(14) ?
    O29B W8B O27B W7B . . . . 126.3(14) ?
    O13B W8B O27B W7B . . . . -132.3(14) ?
    O31B W8B O27B W7B . . . . 24.1(14) ?
    O30B W8B O27B W7B . . . . -52(2) ?
    O15B W8B O27B W7B . . . . -58.8(14) ?
    O26B W7B O28B W12B . . . . 124.5(14) ?
    O27B W7B O28B W12B . . . . 21.5(14) ?
    O10B W7B O28B W12B . . . . -61(2) ?
    O24B W7B O28B W12B . . . . -133.6(14) ?
    O11B W7B O28B W12B . . . . -62.1(14) ?
    O40B W12B O28B W7B . . . . -126.4(14) ?
    O31B W12B O28B W7B . . . . -21.7(14) ?
    O36B W12B O28B W7B . . . . 54(2) ?
    O39B W12B O28B W7B . . . . 134.0(14) ?
    O37B W12B O28B W7B . . . . 61.6(14) ?
    O32B W9B O30B W8B . . . . -168.4(9) ?
    O14B W9B O30B W8B . . . . -67.1(9) ?
    O18B W9B O30B W8B . . . . 18.6(19) ?
    O33B W9B O30B W8B . . . . 88.4(9) ?
    O15B W9B O30B W8B . . . . 5.5(7) ?
    O29B W8B O30B W9B . . . . 169.0(9) ?
    O13B W8B O30B W9B . . . . 67.8(9) ?
    O31B W8B O30B W9B . . . . -88.2(9) ?
    O27B W8B O30B W9B . . . . -12.6(18) ?
    O15B W8B O30B W9B . . . . -5.5(7) ?
    O40B W12B O31B W8B . . . . 127.5(13) ?
    O28B W12B O31B W8B . . . . 23.7(13) ?
    O36B W12B O31B W8B . . . . -132.8(14) ?
    O39B W12B O31B W8B . . . . -58(2) ?
    O37B W12B O31B W8B . . . . -60.1(13) ?
    O29B W8B O31B W12B . . . . -125.9(13) ?
    O13B W8B O31B W12B . . . . 51(2) ?
    O27B W8B O31B W12B . . . . -24.0(13) ?
    O30B W8B O31B W12B . . . . 130.3(14) ?
    O15B W8B O31B W12B . . . . 59.1(13) ?
    O34B W10B O33B W9B . . . . -126.9(15) ?
    O19B W10B O33B W9B . . . . -25.1(15) ?
    O36B W10B O33B W9B . . . . 130.3(15) ?
    O35B W10B O33B W9B . . . . 47(2) ?
    O37B W10B O33B W9B . . . . 57.6(15) ?
    O32B W9B O33B W10B . . . . 126.9(15) ?
    O14B W9B O33B W10B . . . . -51(2) ?
    O30B W9B O33B W10B . . . . -131.1(15) ?
    O18B W9B O33B W10B . . . . 26.0(15) ?
    O15B W9B O33B W10B . . . . -58.3(15) ?
    O38B W11B O35B W10B . . . . 171.7(7) ?
    O22B W11B O35B W10B . . . . -86.6(8) ?
    O25B W11B O35B W10B . . . . -6.9(17) ?
    O39B W11B O35B W10B . . . . 69.8(8) ?
    O37B W11B O35B W10B . . . . -3.1(6) ?
    O34B W10B O35B W11B . . . . -171.9(7) ?
    O33B W10B O35B W11B . . . . 13.8(17) ?
    O19B W10B O35B W11B . . . . 86.4(8) ?
    O36B W10B O35B W11B . . . . -70.0(8) ?
    O37B W10B O35B W11B . . . . 3.1(6) ?
    O34B W10B O36B W12B . . . . 173.5(8) ?
    O33B W10B O36B W12B . . . . -83.8(8) ?
    O19B W10B O36B W12B . . . . -0.6(18) ?
    O35B W10B O36B W12B . . . . 71.7(8) ?
    O37B W10B O36B W12B . . . . -0.7(7) ?
    O40B W12B O36B W10B . . . . -170.9(8) ?
    O31B W12B O36B W10B . . . . 84.2(8) ?
    O28B W12B O36B W10B . . . . 8.5(17) ?
    O39B W12B O36B W10B . . . . -72.1(8) ?
    O37B W12B O36B W10B . . . . 0.7(7) ?
    O15B P1B O37B W10B . . . . 57.2(9) ?
    O11B P1B O37B W10B . . . . 177.9(7) ?
    O6B P1B O37B W10B . . . . -61.5(10) ?
    O15B P1B O37B W11B . . . . 178.9(7) ?
    O11B P1B O37B W11B . . . . -60.3(9) ?
    O6B P1B O37B W11B . . . . 60.3(9) ?
    O15B P1B O37B W12B . . . . -61.9(9) ?
    O11B P1B O37B W12B . . . . 58.9(9) ?
    O6B P1B O37B W12B . . . . 179.5(7) ?
    O34B W10B O37B P1B . . . . 177(4) ?
    O33B W10B O37B P1B . . . . -40.8(9) ?
    O19B W10B O37B P1B . . . . 46.6(8) ?
    O36B W10B O37B P1B . . . . -133.5(9) ?
    O35B W10B O37B P1B . . . . 134.7(9) ?
    O34B W10B O37B W11B . . . . 40(4) ?
    O33B W10B O37B W11B . . . . -177.5(5) ?
    O19B W10B O37B W11B . . . . -90.1(4) ?
    O36B W10B O37B W11B . . . . 89.9(5) ?
    O35B W10B O37B W11B . . . . -2.0(4) ?
    O34B W10B O37B W12B . . . . -49(4) ?
    O33B W10B O37B W12B . . . . 93.1(5) ?
    O19B W10B O37B W12B . . . . -179.5(5) ?
    O36B W10B O37B W12B . . . . 0.5(4) ?
    O35B W10B O37B W12B . . . . -91.3(5) ?
    O38B W11B O37B P1B . . . . -170(3) ?
    O22B W11B O37B P1B . . . . -42.9(8) ?
    O35B W11B O37B P1B . . . . -134.7(9) ?
    O25B W11B O37B P1B . . . . 43.7(8) ?
    O39B W11B O37B P1B . . . . 132.6(9) ?
    O38B W11B O37B W10B . . . . -34(3) ?
    O22B W11B O37B W10B . . . . 93.8(4) ?
    O35B W11B O37B W10B . . . . 2.0(4) ?
    O25B W11B O37B W10B . . . . -179.6(4) ?
    O39B W11B O37B W10B . . . . -90.7(5) ?
    O38B W11B O37B W12B . . . . 56(3) ?
    O22B W11B O37B W12B . . . . -177.0(5) ?
    O35B W11B O37B W12B . . . . 91.2(5) ?
    O25B W11B O37B W12B . . . . -90.3(4) ?
    O39B W11B O37B W12B . . . . -1.5(4) ?
    O40B W12B O37B P1B . . . . -176(3) ?
    O31B W12B O37B P1B . . . . 45.2(8) ?
    O28B W12B O37B P1B . . . . -42.1(8) ?
    O36B W12B O37B P1B . . . . 134.7(9) ?
    O39B W12B O37B P1B . . . . -133.7(9) ?
    O40B W12B O37B W10B . . . . 48(3) ?
    O31B W12B O37B W10B . . . . -90.0(5) ?
    O28B W12B O37B W10B . . . . -177.3(4) ?
    O36B W12B O37B W10B . . . . -0.5(4) ?
    O39B W12B O37B W10B . . . . 91.1(5) ?
    O40B W12B O37B W11B . . . . -41(3) ?
    O31B W12B O37B W11B . . . . -179.6(5) ?
    O28B W12B O37B W11B . . . . 93.1(4) ?
    O36B W12B O37B W11B . . . . -90.1(5) ?
    O39B W12B O37B W11B . . . . 1.5(4) ?
    O38B W11B O39B W12B . . . . -170.1(7) ?
    O22B W11B O39B W12B . . . . 13.4(17) ?
    O35B W11B O39B W12B . . . . -70.2(8) ?
    O25B W11B O39B W12B . . . . 86.6(7) ?
    O37B W11B O39B W12B . . . . 2.3(6) ?
    O40B W12B O39B W11B . . . . 170.2(8) ?
    O31B W12B O39B W11B . . . . -4.9(17) ?
    O28B W12B O39B W11B . . . . -85.5(7) ?
    O36B W12B O39B W11B . . . . 70.6(8) ?
    O37B W12B O39B W11B . . . . -2.3(6) ?
    C15S N11S C12S O11S . . . . -178.7(16) ?
    C15S N11S C12S N13S . . . . 2.3(18) ?
    O11S C12S N13S C14S . . . . 178.2(17) ?
    N11S C12S N13S C14S . . . . -2.8(19) ?
    C12S N13S C14S C15S . . . . 2.3(19) ?
    C12S N11S C15S O12S . . . . 177.1(16) ?
    C12S N11S C15S C14S . . . . -0.9(18) ?
    N13S C14S C15S O12S . . . . -178.8(17) ?
    N13S C14S C15S N11S . . . . -0.8(18) ?
    C25S N21S C22S O21S . . . . -178.9(15) ?
    C25S N21S C22S N23S . . . . 3(2) ?
    O21S C22S N23S C24S . . . . -179.3(14) ?
    N21S C22S N23S C24S . . . . -0.6(18) ?
    C22S N23S C24S C25S . . . . -1.2(17) ?
    C22S N21S C25S O22S . . . . 175.7(16) ?
    C22S N21S C25S C24S . . . . -3.1(18) ?
    N23S C24S C25S O22S . . . . -176.2(15) ?
    N23S C24S C25S N21S . . . . 2.6(17) ?
    C35S N31S C32S O31S . . . . 177.4(15) ?
    C35S N31S C32S N33S . . . . -2.8(18) ?
    O31S C32S N33S C34S . . . . -178.4(17) ?
    N31S C32S N33S C34S . . . . 1.8(19) ?
    C32S N33S C34S C35S . . . . 0(2) ?
    C32S N31S C35S O32S . . . . -177.4(15) ?
    C32S N31S C35S C34S . . . . 2.6(19) ?
    N33S C34S C35S O32S . . . . 178.7(15) ?
    N33S C34S C35S N31S . . . . -1.4(19) ?
    C45S N41S C42S O41S . . . . 178.4(18) ?
    C45S N41S C42S N43S . . . . -1(2) ?
    O41S C42S N43S C44S . . . . -179.6(18) ?
    N41S C42S N43S C44S . . . . 0(2) ?
    C42S N43S C44S C45S . . . . 1(2) ?
    C42S N41S C45S O42S . . . . -179.0(19) ?
    C42S N41S C45S C44S . . . . 2(2) ?
    N43S C44S C45S O42S . . . . 179.1(19) ?
    N43S C44S C45S N41S . . . . -2(2) ?
    C55S N51S C52S O51S . . . . 172.7(17) ?
    C55S N51S C52S N53S . . . . -3.4(19) ?
    O51S C52S N53S C54S . . . . -171.4(17) ?
    N51S C52S N53S C54S . . . . 5(2) ?
    O51S C52S N53S C71S . . . . 0(3) ?
    N51S C52S N53S C71S . . . . 176.4(15) ?
    C52S N53S C54S C55S . . . . -4.1(19) ?
    C71S N53S C54S C55S . . . . -175.4(15) ?
    C52S N51S C55S O52S . . . . -177.9(17) ?
    C52S N51S C55S C54S . . . . 0.8(19) ?
    N53S C54S C55S O52S . . . . -179.4(17) ?
    N53S C54S C55S N51S . . . . 1.9(18) ?
    C65S N61S C62S O61S . . . . -177(2) ?
    C65S N61S C62S N63S . . . . 3(3) ?
    O61S C62S N63S C64S . . . . 175(2) ?
    N61S C62S N63S C64S . . . . -4(2) ?
    O61S C62S N63S C71S . . . . 11(4) ?
    N61S C62S N63S C71S . . . . -168.5(16) ?
    C62S N63S C64S C65S . . . . 4(2) ?
    C71S N63S C64S C65S . . . . 167.9(16) ?
    C62S N61S C65S O62S . . . . 178(2) ?
    C62S N61S C65S C64S . . . . 0(2) ?
    N63S C64S C65S O62S . . . . 179.9(18) ?
    N63S C64S C65S N61S . . . . -2(2) ?
    C62S N63S C71S N53S . . . . -116(2) ?
    C64S N63S C71S N53S . . . . 81(2) ?
    C52S N53S C71S N63S . . . . -79(2) ?
    C54S N53S C71S N63S . . . . 91(2) ?
data_global
_journal_date_recd_electronic     2010-04-26
_journal_date_accepted     2010-06-15
_journal_name_full     'Acta Crystallographica, Section E'
_journal_year     2010
_journal_volume     66
_journal_issue      7
_journal_page_first     m839
_journal_page_last     m839
_journal_paper_category     QM
_journal_coeditor_code     LH5037
_publ_contact_author_name     'Irandokht Mohammadi Zonoz'
_publ_contact_author_address
;
Department of Chemistry, Ferdowsi University of Mashhad, Mashhad, 91779, Iran
;
_publ_contact_author_email     irandokht_mohammadi@yahoo.com
_publ_contact_author_fax     '(+98)-511-8796416'
_publ_contact_author_phone     '(+98)-511-8795457'
_publ_section_title
;\
12-Tungstophosphoric
acid--1,1'-methylenebis(imidazolidine-2,4-dione--imidazolidine)-2,4-dione--\
water (2/1/4/21.5)
;
loop_
    _publ_author_name
    _publ_author_address
    'Alizadeh, Mohammad Hasan'
;
Department of Chemistry, Ferdowsi University of Mashhad, Mashhad, 91779, Iran
;
    'Mohammadi Zonoz, Irandokht'
;
Department of Chemistry, Ferdowsi University of Mashhad, Mashhad, 91779, Iran
;
