# Supplementary material for: 12-Tungstophospho­ric acid–1,1′-methyl­enebis(imidazolidine-2,4-dione)–imidazolidine-2,4-dione–water (2/1/4/21.5)
Source: Acta Crystallogr Sect E Struct Rep Online. 2010 Jun 23;66(Pt 7):m839. doi: 10.1107/S160053681002310X (PMC3007030; doi:10.1107/S160053681002310X)
Supplement: Supplementary file 2 [file e-66-0m839-Isup2.hkl]

# 
# h,k,l, Fc-squared, Fo-squared, sigma(Fo-squared) and status flag 
# 
data_I
_shelx_title ' smplB_0m in P1' 
_shelx_refln_list_code          4 
_shelx_F_calc_maximum     1350.92 
_exptl_crystal_F_000      2985.00 
_reflns_d_resolution_high  0.7605 
 
loop_ 
 _symmetry_equiv_pos_as_xyz 
 'x, y, z' 
 
_cell_length_a    12.7271 
_cell_length_b    13.3286 
_cell_length_c    18.9177 
_cell_angle_alpha  71.328 
_cell_angle_beta   81.316 
_cell_angle_gamma  64.751 
 
_shelx_F_squared_multiplier     1.000 
 
loop_ 
 _refln_index_h 
 _refln_index_k 
 _refln_index_l 
 _refln_F_squared_calc 
 _refln_F_squared_meas 
 _refln_F_squared_sigma 
 _refln_observed_status 
  -6  -9 -24     7203.33     9708.56   2040.65 o 
  -5  -9 -24     3629.07     3493.85   1496.48 o 
  -4  -9 -24    13099.99    15566.68   2314.80 o 
  -3  -9 -24     4514.71     4071.00   1496.48 o 
  -2  -9 -24     3629.39     6134.33   1632.52 o 
  -6  -8 -24     7077.33    10697.97   2104.55 o 
  -5  -8 -24     3271.80     3287.72   1675.81 o 
  -4  -8 -24     8445.88     9296.31   2001.49 o 
  -3  -8 -24    14388.85    14177.39   2386.95 o 
  -2  -8 -24    24045.27    26625.38   2964.10 o 
  -1  -8 -24     3557.55     3685.54   1482.05 o 
  -6  -7 -24    22747.46    27703.42   3207.33 o 
  -5  -7 -24      844.50      762.67   1372.80 o 
  -4  -7 -24     1553.03     3386.66   1681.99 o 
  -3  -7 -24    31148.33    29302.96   3487.66 o 
  -2  -7 -24     5791.64     9469.46   2005.61 o 
  -1  -7 -24     1406.66     2846.61   1424.34 o 
   0  -7 -24     1702.53     3192.90   1444.95 o 
  -6  -6 -24    67222.51    82656.78   6585.75 o 
  -5  -6 -24     7500.30     9271.58   2158.15 o 
  -4  -6 -24      986.86      117.49   1372.80 o 
  -3  -6 -24     2614.17     4371.95   1791.24 o 
  -2  -6 -24     4258.81     6196.17   1783.00 o 
  -1  -6 -24     4274.36     5856.06   1624.28 o 
   0  -6 -24     7174.24     5515.95   1661.38 o 
   1  -6 -24    17886.17    21072.33   2506.50 o 
  -6  -5 -24     7744.65     8968.12    906.96 o 
  -5  -5 -24    27756.82    33800.64   3809.22 o 
  -4  -5 -24     7602.16    10279.54   2182.88 o 
  -3  -5 -24     3985.99     6326.03   1830.40 o 
  -2  -5 -24     1547.29     2739.42   1447.01 o 
  -1  -5 -24       92.65    -1010.02   1139.88 o 
   0  -5 -24     5958.85     5654.05   1636.65 o 
   1  -5 -24    18052.69    19852.06   2440.54 o 
  -5  -4 -24     2865.93     2852.36    612.00 o 
  -4  -4 -24      887.22    -1787.12   1422.27 o 
  -3  -4 -24     5294.08     6035.39   1916.98 o 
  -2  -4 -24    14354.68    18345.27   2465.27 o 
  -1  -4 -24     8261.51     9995.08   2030.35 o 
   0  -4 -24     1892.92      900.77   1273.86 o 
   1  -4 -24     6759.80     7362.84   1611.91 o 
  -4  -3 -24     4199.67     4668.88    742.04 o 
  -3  -3 -24     1991.41     2273.58   1634.58 o 
  -2  -3 -24     7763.34     8220.33   1985.00 o 
  -1  -3 -24     6343.44     6198.23   1677.87 o 
   0  -3 -24     9592.54    13095.22   2032.41 o 
   1  -3 -24    11104.16    12221.25   1956.14 o 
  -3  -2 -24     6239.22     8153.78    919.33 o 
  -2  -2 -24     9305.91    10603.15   2174.64 o 
  -1  -2 -24     4956.18     3730.89   1576.87 o 
   0  -2 -24     6259.91     4971.77   1601.60 o 
   1  -2 -24     5727.74     5654.05   1554.19 o 
  -6 -11 -23     2811.56     4573.95   1453.19 o 
  -5 -11 -23     6466.72     6703.24   1644.89 o 
  -4 -11 -23     9310.89    11163.82   1848.96 o 
  -3 -11 -23    14702.79    15568.75   2127.23 o 
  -7 -10 -23    10749.90    15842.89   2333.35 o 
  -6 -10 -23     7377.22     8624.34   1785.06 o 
  -5 -10 -23      757.64     1752.08   1174.92 o 
  -4 -10 -23    11657.78    13068.43   2094.25 o 
  -3 -10 -23      391.99     -669.91   1119.27 o 
  -2 -10 -23      454.24      -61.84   1139.88 o 
  -1 -10 -23     3287.05     3864.87   1426.40 o 
  -8  -9 -23       54.67      733.81   1348.07 o 
  -7  -9 -23     8068.16    11357.58   2118.98 o 
  -6  -9 -23     8505.18     9069.57   1927.28 o 
  -5  -9 -23     2891.17     3378.42   1492.36 o 
  -4  -9 -23     2631.64     4489.44   1574.81 o 
  -3  -9 -23     1990.24     2694.07   1319.21 o 
  -2  -9 -23     1642.22     1886.06   1251.19 o 
  -1  -9 -23     4311.91     4938.79   1556.26 o 
   0  -9 -23     1798.05     1873.69   1292.41 o 
  -8  -8 -23     2559.64     2571.07   1454.22 o 
  -7  -8 -23     5141.68     8179.11   1993.24 o 
  -6  -8 -23     3337.87     6255.94   1758.26 o 
  -5  -8 -23     2417.88     4722.36   1671.69 o 
  -4  -8 -23     7975.99     7006.25   1859.26 o 
  -3  -8 -23    19571.03    19983.98   2679.65 o 
  -2  -8 -23     8061.18     8774.81   1943.77 o 
  -1  -8 -23    13502.69    11345.21   2108.68 o 
   0  -8 -23       18.86      259.72   1195.53 o 
   1  -8 -23      467.28     1599.54   1261.49 o 
  -8  -7 -23     2224.77     2907.61   1092.47 o 
  -7  -7 -23    15969.97    17825.06   3463.96 o 
  -6  -7 -23    12129.00    12311.94   2389.01 o 
  -5  -7 -23     3844.58     4110.17   1599.54 o 
  -4  -7 -23     5975.15     9036.59   2034.47 o 
  -3  -7 -23      327.66     -422.56   1300.66 o 
  -2  -7 -23    10352.23     7268.02   1881.94 o 
  -1  -7 -23     1277.39     2879.59   1461.44 o 
   0  -7 -23     4094.87     3757.69   1494.42 o 
   1  -7 -23     2316.66     1063.61   1249.13 o 
   2  -7 -23      335.02     -900.77   1036.82 o 
  -8  -6 -23     3056.06     4301.54   3217.64 o 
  -7  -6 -23     1514.95     1557.01    782.25 o 
  -6  -6 -23     4664.15     5206.56    919.32 o 
  -5  -6 -23    18383.98    16356.15   2826.00 o 
  -4  -6 -23     1779.72     1498.54   1484.11 o 
  -3  -6 -23     2560.88     2106.61   1449.07 o 
  -2  -6 -23      238.37      680.22   1409.91 o 
  -1  -6 -23     1718.00     3166.11   1407.85 o 
   0  -6 -23     4830.49     7564.85   1731.46 o 
   1  -6 -23    17821.60    23040.84   2522.99 o 
   2  -6 -23    41409.26    43890.54   3893.73 o 
  -7  -5 -23     2727.27     3456.29    672.88 o 
  -6  -5 -23     8404.22    11393.58   1030.59 o 
  -5  -5 -23    12331.79    14581.18   1158.31 o 
  -4  -5 -23     4866.87     1721.16   1733.53 o 
  -3  -5 -23     1189.54     1632.52   1502.66 o 
  -2  -5 -23    10579.16     8240.94   1937.59 o 
  -1  -5 -23     1223.12     3308.33   1397.54 o 
   0  -5 -23     5333.16     4778.02   1583.05 o 
   1  -5 -23    24470.11    23927.18   2636.36 o 
   2  -5 -23     3642.02     5843.69   1488.23 o 
   3  -5 -23    30389.29    33800.64   3077.47 o 
  -7  -4 -23     2153.70     3444.43    833.78 o 
  -6  -4 -23     2012.76     2840.15    837.90 o 
  -5  -4 -23     3209.32     3930.80   1261.49 o 
  -4  -4 -23      696.97     1398.73    516.76 o 
  -3  -4 -23     9017.62    11891.45   2288.01 o 
  -2  -4 -23    30050.74    34748.83   3502.09 o 
  -1  -4 -23      628.07      954.37   1319.21 o 
   0  -4 -23     4124.52     4328.66   1535.64 o 
   1  -4 -23      597.95      845.12   1146.06 o 
   2  -4 -23     9069.59    11926.49   1803.61 o 
   3  -4 -23      331.25     1669.63   1082.16 o 
  -6  -3 -23     4791.55     7199.96   1093.50 o 
  -5  -3 -23     7042.23     7664.61   1155.34 o 
  -4  -3 -23     1670.27     2224.83    876.04 o 
  -3  -3 -23     4848.23     5703.35    777.08 o 
  -2  -3 -23     6013.03     7439.11   1925.22 o 
  -1  -3 -23    36461.98    36985.30   3638.14 o 
   0  -3 -23     8091.45     9164.39   1764.44 o 
   1  -3 -23     4235.80     3753.57   1366.62 o 
   2  -3 -23     6724.10     7727.69   1560.38 o 
   3  -3 -23      313.77      544.17    911.08 o 
  -5  -2 -23    12645.16    14508.40   1320.62 o 
  -4  -2 -23    19814.20    19819.80   2612.66 o 
  -3  -2 -23     2389.03     2089.39    649.59 o 
  -2  -2 -23     5209.88     6052.55    820.85 o 
  -1  -2 -23     1314.10      954.37   1358.37 o 
   0  -2 -23     5825.33     7156.72   1696.42 o 
   1  -2 -23     7986.90     7573.09   1667.56 o 
   2  -2 -23     1008.74      -41.23   1043.00 o 
   3  -2 -23     3984.48     4025.65   1275.92 o 
  -4  -1 -23     4085.79     4972.98    865.54 o 
  -3  -1 -23    19410.64    21354.86   1585.64 o 
  -2  -1 -23     4607.87     4869.69    831.28 o 
  -1  -1 -23     1659.02     1039.69    574.99 o 
   0  -1 -23    16468.53    18038.14   2318.92 o 
   1  -1 -23     2723.72     2803.32   1242.94 o 
   2  -1 -23     7297.22     6020.96   1527.40 o 
   3  -1 -23     5400.36     6589.87   1477.93 o 
  -3   0 -23     2627.03     4203.78    879.86 o 
  -2   0 -23     1462.92     2498.96    742.58 o 
  -1   0 -23    10434.95    12317.33   2006.64 o 
   0   0 -23     2983.25     4108.38   1165.65 o 
   1   0 -23    14566.68    14865.85   2102.49 o 
   2   0 -23     5578.53     5732.38   1459.38 o 
   0   1 -23     6016.14     7477.10   1489.27 o 
  -7 -12 -22     6208.51     7373.15   1609.85 o 
  -6 -12 -22     4022.77     5021.25   1424.34 o 
  -5 -12 -22      107.47      554.48   1024.45 o 
  -4 -12 -22    15451.63    19866.48   2238.54 o 
  -3 -12 -22    23479.24    26755.24   2702.32 o 
  -9 -11 -22     3017.62     4691.44   1484.11 o 
  -8 -11 -22        5.89      463.78   1144.00 o 
  -7 -11 -22     6836.54     9409.68   1848.96 o 
  -6 -11 -22     1559.18     2966.16   1352.19 o 
  -5 -11 -22     2411.55     3452.62   1310.97 o 
  -4 -11 -22     7167.63     5950.88   1556.26 o 
  -3 -11 -22    15628.73    17508.40   2215.86 o 
  -2 -11 -22    32940.18    33145.16   3275.35 o 
  -1 -11 -22     1968.53     2149.90   1226.45 o 
  -9 -10 -22     2470.43     2999.99   1662.41 o 
  -8 -10 -22    12206.59    15873.81   2316.86 o 
  -7 -10 -22     8621.16    12087.27   2151.96 o 
  -6 -10 -22    13272.56    15671.81   2277.70 o 
  -5 -10 -22     9713.57    10427.95   1916.98 o 
  -4 -10 -22     4088.51     4674.95   1527.40 o 
  -3 -10 -22       43.72     -214.37    981.16 o 
  -2 -10 -22     7657.43    10089.90   1846.89 o 
  -1 -10 -22      776.35      368.97   1172.86 o 
   0 -10 -22     1831.49     3091.90   1391.35 o 
   1 -10 -22     3563.31     4400.80   1358.37 o 
  -9  -9 -22     5064.99     6071.05   1282.11 o 
  -8  -9 -22     8842.33     9380.47   2250.90 o 
  -7  -9 -22     4342.42     6618.73   1801.55 o 
  -6  -9 -22    17300.17    17277.54   2562.15 o 
  -5  -9 -22     9308.43     8284.23   1947.90 o 
  -4  -9 -22      316.62    -1125.45    997.65 o 
  -3  -9 -22     3033.42     2916.69   1484.11 o 
  -2  -9 -22     9302.59     8906.73   1886.06 o 
  -1  -9 -22    14880.02    15333.76   2277.70 o 
   0  -9 -22     9610.07     7907.02   1818.04 o 
   1  -9 -22     3532.27     2706.44   1381.05 o 
   2  -9 -22     2309.65     2294.19   1247.07 o 
  -9  -8 -22    11882.82    14547.08   3838.08 o 
  -8  -8 -22     4802.58     4943.26    757.52 o 
  -7  -8 -22     3221.03     3237.76    558.47 o 
  -6  -8 -22     2040.31     2215.86   1613.97 o 
  -5  -8 -22      451.29       82.45   1313.03 o 
  -4  -8 -22     8001.36     9619.93   2075.70 o 
  -3  -8 -22     3704.49     2906.39   1500.60 o 
  -2  -8 -22     2679.11     3512.40   1566.56 o 
  -1  -8 -22     9405.71     8088.41   1861.32 o 
   0  -8 -22    25938.64    24397.15   2906.39 o 
   1  -8 -22     3504.48     4124.59   1455.25 o 
   2  -8 -22     2721.08      894.59   1203.78 o 
  -9  -7 -22    10225.71    12411.78   3035.21 o 
  -8  -7 -22     9691.66    11969.69   2932.15 o 
  -7  -7 -22        7.83       84.39    365.42 o 
  -6  -7 -22     7100.26     7261.05    765.44 o 
  -5  -7 -22     1998.82      863.67   1409.91 o 
  -4  -7 -22     2215.43      169.02   1325.39 o 
  -3  -7 -22     6756.64     5726.20   1848.96 o 
  -2  -7 -22    15281.47    11736.85   2288.01 o 
  -1  -7 -22     6599.81     5384.03   1696.42 o 
   0  -7 -22     6967.49     5909.65   1649.01 o 
   1  -7 -22     1547.39     1183.17   1280.05 o 
   2  -7 -22     2442.40     3032.12   1356.31 o 
   3  -7 -22     1116.77     1420.21   1193.47 o 
  -9  -6 -22     2018.59     2421.73    636.22 o 
  -8  -6 -22     1977.13     2366.18   1212.02 o 
  -7  -6 -22     2963.24     3572.74    629.67 o 
  -6  -6 -22     7459.67     8403.25    877.06 o 
  -5  -6 -22    19598.02    20006.96   1433.63 o 
  -4  -6 -22    16134.90    17207.45   2692.01 o 
  -3  -6 -22     3895.48     2485.89   1628.40 o 
  -2  -6 -22     8406.80     7647.30   1888.12 o 
  -1  -6 -22     3161.85     3023.88   1444.95 o 
   0  -6 -22     1312.79     2065.39   1313.03 o 
   1  -6 -22     1453.23     2646.67   1242.94 o 
   2  -6 -22     5467.58     4363.70   1465.56 o 
   3  -6 -22      887.77     1236.76   1108.96 o 
   4  -6 -22      391.58     -847.18    904.90 o 
  -9  -5 -22     6607.76     7098.49   1243.97 o 
  -8  -5 -22     3602.68     4283.28   1841.74 o 
  -7  -5 -22    20374.26    21866.29   2247.81 o 
  -6  -5 -22     1615.91     1477.26    526.99 o 
  -5  -5 -22     2332.28     2111.30    550.79 o 
  -4  -5 -22     3145.85     3613.89    611.17 o 
  -3  -5 -22     1831.89     3254.74   1671.69 o 
  -2  -5 -22     5691.11     4376.07   1632.52 o 
  -1  -5 -22     2428.23     1310.97   1360.44 o 
   0  -5 -22     4894.23     4398.74   1449.07 o 
   1  -5 -22    13480.62    12058.41   1896.37 o 
   2  -5 -22   120682.98   116203.90   8414.09 o 
   3  -5 -22    21342.49    20002.53   2341.60 o 
   4  -5 -22     2577.70     2836.30   1174.92 o 
  -8  -4 -22     1016.97     2464.41   2855.88 o 
  -7  -4 -22      617.81     -597.90    743.09 o 
  -6  -4 -22     2440.28     1645.42    756.48 o 
  -5  -4 -22     1488.11     1665.82    676.10 o 
  -4  -4 -22     2767.03     2239.61    768.85 o 
  -3  -4 -22     6074.00     6260.92    745.33 o 
  -2  -4 -22    40376.15    42124.04   4007.10 o 
  -1  -4 -22    98357.03    99355.10   7272.15 o 
   0  -4 -22     4684.49     4190.55   1399.60 o 
   1  -4 -22       47.67     -987.35    991.47 o 
   2  -4 -22     4960.91     4920.24   1442.89 o 
   3  -4 -22    19735.44    18102.04   2145.78 o 
   4  -4 -22     5490.89     4695.56   1306.84 o 
   5  -4 -22      647.00      404.01    876.04 o 
  -8  -3 -22     4891.69     6784.88    946.24 o 
  -7  -3 -22     5772.20     8708.27   1719.10 o 
  -6  -3 -22     3646.57     4441.88   1191.41 o 
  -5  -3 -22    27778.14    27558.20   3529.92 o 
  -4  -3 -22     7388.55     8306.61    934.00 o 
  -3  -3 -22     4791.27     5232.92   1462.47 o 
  -2  -3 -22    12060.51    14178.96   1423.30 o 
  -1  -3 -22    10981.25    11233.90   2020.04 o 
   0  -3 -22    61420.27    58300.86   4811.00 o 
   1  -3 -22    11820.04    11209.17   1898.43 o 
   2  -3 -22      912.63      847.18   1036.82 o 
   3  -3 -22      133.94     -921.39    888.41 o 
   4  -3 -22       74.56      -16.49    890.47 o 
   5  -3 -22     2543.68     2856.92   1073.92 o 
  -7  -2 -22      834.51     1275.75    664.05 o 
  -6  -2 -22     9057.44     9722.63   2682.74 o 
  -5  -2 -22    20980.48    23334.69   1710.53 o 
  -4  -2 -22     6070.90     6921.54    897.04 o 
  -3  -2 -22    21429.33    26000.85   1755.95 o 
  -2  -2 -22     5516.02     6785.28    843.84 o 
  -1  -2 -22     3700.61     3457.23   1186.26 o 
   0  -2 -22     9935.17    13124.08   1921.10 o 
   1  -2 -22     6925.89     6115.78   1512.97 o 
   2  -2 -22     6003.12     5126.37   1387.23 o 
   3  -2 -22     4057.51     4176.13   1224.39 o 
   4  -2 -22       75.39     -492.64    853.36 o 
   5  -2 -22     1116.17      696.71    822.45 o 
  -6  -1 -22      815.50      907.50    704.15 o 
  -5  -1 -22     2042.51     3607.45    813.36 o 
  -4  -1 -22    21612.59    24092.37   1749.89 o 
  -3  -1 -22    25417.73    29755.76   1937.61 o 
  -2  -1 -22    18741.22    20976.53   1517.06 o 
  -1  -1 -22     9239.97    10513.15   1042.76 o 
   0  -1 -22      271.26      625.91    514.93 o 
   1  -1 -22     6026.11     3120.76   1325.39 o 
   2  -1 -22     3763.15     4522.42   1298.60 o 
   3  -1 -22     1375.04     3149.61   1148.13 o 
   4  -1 -22     8655.61    10098.14   1566.56 o 
   5  -1 -22      656.96     -457.60    838.94 o 
  -5   0 -22     3021.00     4759.32    960.57 o 
  -4   0 -22     5255.67     5376.14    969.12 o 
  -3   0 -22     8961.31     8860.23   1113.39 o 
  -2   0 -22     3479.21     4522.02   1608.82 o 
  -1   0 -22     1024.66     1709.12    675.46 o 
   0   0 -22     4018.82     3521.61    728.17 o 
   1   0 -22      490.88      644.84    556.37 o 
   2   0 -22     6657.98     6445.58   1482.05 o 
   3   0 -22     2462.96     4002.98   1218.21 o 
   4   0 -22      430.04      368.97    925.51 o 
   5   0 -22     6949.59     8828.40   1473.81 o 
  -4   1 -22     1712.49     2818.98   1235.73 o 
  -3   1 -22    11306.03    13422.40   3390.78 o 
  -2   1 -22     3359.60     3496.64    856.52 o 
  -1   1 -22    12798.42    15444.77   2167.42 o 
   0   1 -22     2642.72     2916.43    758.18 o 
   1   1 -22     5194.11     6232.48   1575.84 o 
   2   1 -22     8590.72     9276.82   1271.80 o 
   3   1 -22      217.18    -1463.50    731.75 o 
   4   1 -22    13260.11    16121.17   1943.77 o 
  -2   2 -22     9462.26    11437.17   1279.42 o 
  -1   2 -22    10110.18    10102.98   2432.29 o 
   0   2 -22     4915.47     6533.00   1706.73 o 
   1   2 -22    16648.37    16187.82   1591.30 o 
   2   2 -22     6259.19     6727.57    930.10 o 
   3   2 -22     1530.11     2075.96    693.40 o 
  -8 -13 -21     2767.40     2972.35   1292.41 o 
  -7 -13 -21     3565.32     4658.46   1339.82 o 
  -6 -13 -21     2053.47     1659.32   1119.27 o 
  -5 -13 -21      181.88      857.49    985.29 o 
  -4 -13 -21      506.00      638.99    993.53 o 
  -3 -13 -21     4474.74     4738.85   1238.82 o 
  -9 -12 -21     1798.38     2490.01   1288.29 o 
  -8 -12 -21      741.55     1028.57   1199.66 o 
  -7 -12 -21     7154.93     8414.09   1708.79 o 
  -6 -12 -21     3511.66     2867.22   1259.43 o 
  -5 -12 -21     4608.57     4456.46   1300.66 o 
  -4 -12 -21      161.82      -86.57    977.04 o 
  -3 -12 -21    62251.41    64946.38   5048.04 o 
  -2 -12 -21    15124.60    16013.98   2015.92 o 
  -1 -12 -21     1407.40     1844.83   1028.57 o 
 -10 -11 -21     6748.72     8653.08    809.11 o 
  -9 -11 -21     3830.16     3207.80    551.60 o 
  -8 -11 -21    11302.79    14162.96   2203.49 o 
  -7 -11 -21     5971.00     9999.20   1797.42 o 
  -6 -11 -21    15138.75    18180.37   2238.54 o 
  -5 -11 -21     3378.57     3244.43   1364.56 o 
  -4 -11 -21     1752.70     1104.84   1086.29 o 
  -3 -11 -21    73287.98    78954.75   6095.17 o 
  -2 -11 -21    11165.92    14358.78   2007.67 o 
  -1 -11 -21      455.38      169.02   1055.37 o 
   0 -11 -21     2660.54     3172.29   1168.74 o 
   1 -11 -21      100.63     2071.57   1040.94 o 
 -10 -10 -21     2870.47     3815.66    602.76 o 
  -9 -10 -21       15.99     -204.57    825.54 o 
  -8 -10 -21     5643.77     6533.53   1021.36 o 
  -7 -10 -21    14172.77    19481.03   2510.62 o 
  -6 -10 -21    67733.69    80492.45   6093.10 o 
  -5 -10 -21    11617.62    12528.38   2057.14 o 
  -4 -10 -21      817.75     -682.28   1127.51 o 
  -3 -10 -21     8798.78     6839.28   1618.09 o 
  -2 -10 -21    15498.37    11854.34   2005.61 o 
  -1 -10 -21     4953.72     6082.80   1560.38 o 
   0 -10 -21     6898.05     8131.70   1661.38 o 
   1 -10 -21     1386.55     1896.37   1185.23 o 
   2 -10 -21     1802.33     2001.49   1106.90 o 
 -10  -9 -21    11657.48    12958.01   2227.20 o 
  -9  -9 -21     8352.74    10074.24   2746.64 o 
  -8  -9 -21     5864.73     6186.44   1517.09 o 
  -7  -9 -21      462.98      523.02    373.96 o 
  -6  -9 -21    17972.10    21635.05   2731.18 o 
  -5  -9 -21    74869.52    67248.82   5905.53 o 
  -4  -9 -21     7325.62     9007.73   1822.16 o 
  -3  -9 -21    12388.27    12557.23   2096.31 o 
  -2  -9 -21     7315.07     6245.64   1739.71 o 
  -1  -9 -21     2545.26     2694.08   1393.42 o 
   0  -9 -21     3728.92     5676.73   1556.26 o 
   1  -9 -21     1127.35     1482.05   1261.49 o 
   2  -9 -21    29978.73    32316.54   3137.25 o 
   3  -9 -21      672.93     1552.13   1168.74 o 
 -10  -8 -21      552.26     1009.58   1639.74 o 
  -9  -8 -21     8869.08     9426.99    951.38 o 
  -8  -8 -21    28250.85    31850.86   1927.71 o 
  -7  -8 -21     6871.36     7082.96    755.18 o 
  -6  -8 -21      425.82      283.98    531.81 o 
  -5  -8 -21    13984.90    14715.38   2424.05 o 
  -4  -8 -21      160.48      801.83   1319.21 o 
  -3  -8 -21     2811.16     3376.35   1624.28 o 
  -2  -8 -21     5552.48     3833.96   1562.44 o 
  -1  -8 -21      166.57       92.76   1267.68 o 
   0  -8 -21     1663.24     2098.37   1374.86 o 
   1  -8 -21     2922.86     3963.82   1465.56 o 
   2  -8 -21     4856.70     5889.04   1562.44 o 
   3  -8 -21     6095.89     6216.78   1541.83 o 
   4  -8 -21    10324.46    11726.54   1735.59 o 
 -10  -7 -21     2628.64     2239.43   1525.34 o 
  -9  -7 -21     9761.28    12505.02   1092.89 o 
  -8  -7 -21    28506.53    31924.83   4966.62 o 
  -7  -7 -21     1673.82     1810.48    504.17 o 
  -6  -7 -21     3404.64     4104.94   1153.28 o 
  -5  -7 -21     7182.58     8458.56   2065.39 o 
  -4  -7 -21    20363.28    16547.85   2733.24 o 
  -3  -7 -21     8939.97     5083.08   1848.96 o 
  -2  -7 -21      906.66     -278.27   1348.07 o 
  -1  -7 -21     7468.93     6402.29   1778.87 o 
   0  -7 -21     1326.61      333.93   1234.70 o 
   1  -7 -21     8881.43     5884.92   1640.77 o 
   2  -7 -21     9780.34    10755.69   1813.91 o 
   3  -7 -21    12397.02    13589.93   1906.67 o 
   4  -7 -21     3520.49     4275.07   1273.86 o 
 -10  -6 -21      119.69       75.65    450.38 o 
  -9  -6 -21     5341.13     6710.13   2941.43 o 
  -8  -6 -21     1882.58     2617.49    628.93 o 
  -7  -6 -21     6838.24     7416.73   1348.07 o 
  -6  -6 -21    12202.84    12966.75   1075.07 o 
  -5  -6 -21     1222.62      830.28    896.65 o 
  -4  -6 -21     4493.82     4083.47   1978.82 o 
  -3  -6 -21    25746.41    20474.56   2931.12 o 
  -2  -6 -21      162.26     1047.12   1457.32 o 
  -1  -6 -21     9410.80    11625.54   2069.51 o 
   0  -6 -21    12087.08    12361.42   2020.04 o 
   1  -6 -21    11217.24     8964.45   1805.67 o 
   2  -6 -21     4100.38     6849.59   1531.52 o 
   3  -6 -21     9018.11     8601.67   1597.48 o 
   4  -6 -21    11538.96    12316.07   1725.28 o 
   5  -6 -21       82.13     -395.76    935.81 o 
 -10  -5 -21     4424.27     4685.29    808.12 o 
  -9  -5 -21     6073.31     8091.02   2060.24 o 
  -8  -5 -21     3729.63     5475.15   1620.16 o 
  -7  -5 -21      393.84      645.27   1868.54 o 
  -6  -5 -21    20563.54    23064.98   3503.12 o 
  -5  -5 -21    16526.27    16235.48   1274.70 o 
  -4  -5 -21    11788.97    13329.19   1078.31 o 
  -3  -5 -21     5036.37     5162.40    646.16 o 
  -2  -5 -21        9.85      731.75   1343.95 o 
  -1  -5 -21     9947.10     9918.81   1976.75 o 
   0  -5 -21     4629.98     5703.52   1562.44 o 
   1  -5 -21      833.14        0.00   1084.23 o 
   2  -5 -21      363.55      175.21    919.32 o 
   3  -5 -21     6666.29     6161.13   1428.46 o 
   4  -5 -21     3876.77     3652.56   1201.72 o 
   5  -5 -21     6941.73     5701.46   1275.92 o 
  -9  -4 -21      910.88     1238.01   1047.12 o 
  -8  -4 -21    11248.67    13081.25   2357.06 o 
  -7  -4 -21    16583.00    18009.14   1458.21 o 
  -6  -4 -21     7235.88     6666.31   1478.96 o 
  -5  -4 -21    10106.29    10473.97   1028.79 o 
  -4  -4 -21     4530.59     5324.43   1405.78 o 
  -3  -4 -21      632.88      704.87    738.96 o 
  -2  -4 -21     3512.79     4033.09    808.02 o 
  -1  -4 -21     6039.68     5730.32   1690.24 o 
   0  -4 -21     1521.64      964.67   1232.64 o 
   1  -4 -21      245.37      608.07   1119.27 o 
   2  -4 -21     3221.63     2576.58   1197.60 o 
   3  -4 -21    11093.05     9485.95   1593.36 o 
   4  -4 -21     5192.84     5901.41   1308.90 o 
   5  -4 -21     9796.49     9828.12   1500.60 o 
   6  -4 -21     3774.24     4124.59   1106.90 o 
  -9  -3 -21     2105.19     2719.89   1280.05 o 
  -8  -3 -21     6076.99     6846.52    976.09 o 
  -7  -3 -21     2097.11     3340.08   1313.03 o 
  -6  -3 -21      230.16     1150.60    553.16 o 
  -5  -3 -21     8468.31     9135.08   1032.23 o 
  -4  -3 -21     9423.13     9529.36   1013.62 o 
  -3  -3 -21    12451.69    12832.86   1084.76 o 
  -2  -3 -21    17951.53    20031.09   1625.31 o 
  -1  -3 -21    83274.92    85231.83   4111.21 o 
   0  -3 -21    32588.28    33499.70   3186.72 o 
   1  -3 -21    13106.54    11625.54   1879.88 o 
   2  -3 -21     5866.54     4827.49   1360.44 o 
   3  -3 -21      259.33      614.26    972.92 o 
   4  -3 -21     2629.44     1409.91    983.22 o 
   5  -3 -21     6543.03     7467.97   1339.82 o 
   6  -3 -21    27383.36    23481.95   2362.21 o 
  -8  -2 -21     4434.09     4944.14   1084.23 o 
  -7  -2 -21      712.24     1782.11    695.62 o 
  -6  -2 -21     9202.24    11610.83   1184.22 o 
  -5  -2 -21    41085.61    45098.01   5126.37 o 
  -4  -2 -21    84253.34    87732.78   4439.17 o 
  -3  -2 -21     4903.15     5312.63    828.57 o 
  -2  -2 -21     3374.69     4013.35    698.11 o 
  -1  -2 -21     1083.11     1030.77    555.59 o 
   0  -2 -21    16972.59    18872.20   1318.46 o 
   1  -2 -21     3584.66     5177.90   1325.39 o 
   2  -2 -21     2946.65     2972.35   1158.43 o 
   3  -2 -21     6125.80     6519.79   1389.29 o 
   4  -2 -21      227.36     1220.27    939.94 o 
   5  -2 -21      304.20      517.38    855.43 o 
   6  -2 -21    24788.18    25347.39   2405.50 o 
  -7  -1 -21    11275.12    13609.43   2779.62 o 
  -6  -1 -21     5613.79     7120.14   1048.41 o 
  -5  -1 -21     3039.81     3421.43    842.20 o 
  -4  -1 -21     8135.13    11556.43   1694.36 o 
  -3  -1 -21    51578.11    51507.04   2921.42 o 
  -2  -1 -21    10518.80    10556.69   1198.63 o 
  -1  -1 -21      350.42     -406.56   1417.12 o 
   0  -1 -21     1744.59     2799.77    664.39 o 
   1  -1 -21       76.08      -82.95    467.50 o 
   2  -1 -21     1604.83     1642.83   1075.98 o 
   3  -1 -21    40065.49    40446.17   3359.86 o 
   4  -1 -21    58336.84    55487.23   4347.21 o 
   5  -1 -21     9786.03     8117.27   1414.03 o 
   6  -1 -21      932.19      787.40    756.48 o 
  -7   0 -21     5703.98     5953.20   1964.39 o 
  -6   0 -21    17089.96    20520.10   7053.65 o 
  -5   0 -21    10377.25    11216.79   1299.20 o 
  -4   0 -21      795.67     1439.85    755.02 o 
  -3   0 -21    13129.33    14990.70   1353.68 o 
  -2   0 -21    15882.14    15181.51   1352.46 o 
  -1   0 -21     2367.45     3496.86    765.30 o 
   0   0 -21    22850.32    21417.87   1552.90 o 
   1   0 -21     9808.38     9940.84   1018.38 o 
   2   0 -21      147.34      853.77    533.07 o 
   3   0 -21     7418.41     8791.30   1463.50 o 
   4   0 -21    27751.00    26281.15   2572.46 o 
   5   0 -21    13399.86    14105.25   1758.26 o 
   6   0 -21    12093.34    11048.39   1601.60 o 
  -5   1 -21    18553.37    23582.42   1900.09 o 
  -4   1 -21     5117.23     5468.54   1064.47 o 
  -3   1 -21      876.91      620.18    714.82 o 
  -2   1 -21      612.21      378.82    735.87 o 
  -1   1 -21     3694.64     3921.42    844.72 o 
   0   1 -21     7536.68     6964.28   1321.27 o 
   1   1 -21    24582.35    29155.28   1776.97 o 
   2   1 -21    16423.46    16971.96   1315.30 o 
   3   1 -21     9774.08    10888.89   1026.07 o 
   4   1 -21     1699.60      -18.55    797.71 o 
   5   1 -21     7068.92     9743.61   1479.99 o 
   6   1 -21     8676.77     8836.65   1422.27 o 
  -4   2 -21      946.83      875.06    826.80 o 
  -3   2 -21     2990.64     2138.83   1561.41 o 
  -2   2 -21     4505.28     5622.93   1251.19 o 
  -1   2 -21     2512.24     4219.45   1248.10 o 
   0   2 -21     6021.48     5143.22    958.44 o 
   1   2 -21      470.18     1283.77    671.74 o 
   2   2 -21     4158.89     3650.91    789.76 o 
   3   2 -21    11577.04    12896.32   1167.44 o 
   4   2 -21    12878.44    13846.99   1191.49 o 
   5   2 -21      858.49     1385.17    931.69 o 
  -2   3 -21     2405.48     1966.99   1709.82 o 
  -1   3 -21     4950.75     5466.48   1028.66 o 
   0   3 -21     3891.54     3692.35    925.25 o 
   1   3 -21    18049.75    19342.11   2363.24 o 
   2   3 -21     5144.87     7082.36    995.98 o 
   3   3 -21     4402.84     5055.33   1270.77 o 
   4   3 -21     4345.56     4996.33    856.02 o 
   1   4 -21     3870.05     5326.51   1005.19 o 
   2   4 -21     5866.60     6816.35   1035.54 o 
  -8 -14 -20      755.41      272.09    985.29 o 
  -7 -14 -20     2674.58     3434.07   1201.72 o 
  -6 -14 -20     1874.60     2630.18   1100.72 o 
  -5 -14 -20     4739.06     4683.20   1220.27 o 
  -4 -14 -20     3048.62     3594.85   1073.92 o 
  -9 -13 -20     1281.16     2632.24   1265.62 o 
  -8 -13 -20    11864.53    15030.75   2015.92 o 
  -7 -13 -20      675.44     1424.33   1047.12 o 
  -6 -13 -20     4912.37     4145.21   1302.72 o 
  -5 -13 -20      505.50     2424.05   1043.00 o 
  -4 -13 -20     2013.13     1815.98   1045.06 o 
  -3 -13 -20     4194.71     5324.25   1255.31 o 
  -2 -13 -20     1434.59     1622.22    933.75 o 
  -1 -13 -20      254.31     1063.61    797.71 o 
 -10 -12 -20     5843.34     6642.67   1238.82 o 
  -9 -12 -20    10360.98    15607.91   2112.80 o 
  -8 -12 -20     9117.55    13167.37   1968.51 o 
  -7 -12 -20     1135.76     1234.70   1168.74 o 
  -6 -12 -20    11734.78    14028.98   1978.82 o 
  -5 -12 -20      396.06     1240.88   1104.84 o 
  -4 -12 -20     6624.47     7826.63   1521.21 o 
  -3 -12 -20     5601.02     3304.21   1234.70 o 
  -2 -12 -20     1251.90     3221.76   1127.51 o 
  -1 -12 -20     1575.22      133.98    884.28 o 
   0 -12 -20       83.29     1170.80    878.10 o 
 -11 -11 -20    10562.00    13173.35   4334.84 o 
 -10 -11 -20     7089.35     6682.03   1039.91 o 
  -9 -11 -20     3328.84     3507.39   1866.48 o 
  -8 -11 -20      411.39      585.40   1170.80 o 
  -7 -11 -20     2063.50     3440.25   1333.64 o 
  -6 -11 -20    17470.74    21826.75   2498.25 o 
  -5 -11 -20     6976.05     7904.96   1622.22 o 
  -4 -11 -20       55.42      550.36   1146.06 o 
  -3 -11 -20    23113.54    23292.31   2659.03 o 
  -2 -11 -20    42871.09    43107.27   3840.14 o 
  -1 -11 -20     8512.57     7498.89   1564.50 o 
   0 -11 -20    11458.73    10405.27   1737.65 o 
   1 -11 -20     6793.06     8218.27   1490.30 o 
   2 -11 -20     1882.36     3335.13   1104.84 o 
 -11 -10 -20      262.49      635.32    445.77 o 
 -10 -10 -20     3869.89     4462.55    645.03 o 
  -9 -10 -20     9622.16    12115.24   2481.76 o 
  -8 -10 -20     4614.91     4412.38    591.21 o 
  -7 -10 -20     3328.78     4674.95   1609.85 o 
  -6 -10 -20    66790.34    71457.93   5757.12 o 
  -5 -10 -20    26468.80    33239.98   3114.57 o 
  -4 -10 -20     4400.80     3279.48   1537.70 o 
  -3 -10 -20       89.89      713.20   1201.72 o 
  -2 -10 -20     5388.81     7175.27   1677.87 o 
  -1 -10 -20     2382.28     1898.43   1319.21 o 
   0 -10 -20      974.60     1014.14   1189.35 o 
   1 -10 -20    11162.85    11499.81   1799.49 o 
   2 -10 -20     1867.20     1014.14   1047.12 o 
   3 -10 -20     1666.52     3153.74   1129.57 o 
 -11  -9 -20     6429.48     8421.28    871.52 o 
 -10  -9 -20    12497.45    14987.02   3114.57 o 
  -9  -9 -20    39723.20    43988.06   6616.67 o 
  -8  -9 -20     7334.76     8349.94    825.37 o 
  -7  -9 -20      864.63      675.09    585.40 o 
  -6  -9 -20    50951.89    52327.01   2751.78 o 
  -5  -9 -20     7320.02    10384.66   2022.10 o 
  -4  -9 -20     2561.72     1026.51   1271.80 o 
  -3  -9 -20     4140.57     3291.84   1479.99 o 
  -2  -9 -20      370.78      441.11   1343.95 o 
  -1  -9 -20     9263.70     9450.91   1902.55 o 
   0  -9 -20     5651.04     3452.62   1502.66 o 
   1  -9 -20    22447.86    18238.09   2448.78 o 
   2  -9 -20    33326.44    33456.41   3277.41 o 
   3  -9 -20    25703.71    25254.63   2626.05 o 
   4  -9 -20     3889.15     2689.95   1162.55 o 
 -11  -8 -20    11598.23    13620.56   1212.02 o 
 -10  -8 -20     5025.36     5518.35    759.34 o 
  -9  -8 -20    67811.91    81002.63  12993.19 o 
  -8  -8 -20     6250.91     5669.76   1128.54 o 
  -7  -8 -20     6027.82     7187.08    749.34 o 
  -6  -8 -20    14727.68    14735.10   1890.18 o 
  -5  -8 -20    14446.03    15829.79   1114.30 o 
  -4  -8 -20     6167.99     6128.15   1869.57 o 
  -3  -8 -20    14084.35    11798.69   2277.70 o 
  -2  -8 -20     7267.86     7515.38   1906.67 o 
  -1  -8 -20    19259.53    17322.88   2452.91 o 
   0  -8 -20       62.42     1201.72   1315.09 o 
   1  -8 -20     2643.96     1844.83   1313.03 o 
   2  -8 -20    63173.25    66888.09   5235.62 o 
   3  -8 -20     2856.44     3032.12   1327.46 o 
   4  -8 -20      495.26      511.19    964.67 o 
 -11  -7 -20     8894.28    11159.58   1056.24 o 
 -10  -7 -20     5991.27     7225.75   2087.03 o 
  -9  -7 -20    16382.02    19212.09   1873.69 o 
  -8  -7 -20    64924.39    77844.42  11025.71 o 
  -7  -7 -20    10277.54    10196.59    944.37 o 
  -6  -7 -20    13338.52    13344.18   1314.06 o 
  -5  -7 -20     1796.70     2657.32    488.32 o 
  -4  -7 -20     3161.20     2966.17    460.96 o 
  -3  -7 -20    12077.52    10788.67   2189.06 o 
  -2  -7 -20     5973.34     3646.38   1712.91 o 
  -1  -7 -20   131118.25   126776.13   9182.94 o 
   0  -7 -20     4717.15     6000.35   1677.87 o 
   1  -7 -20     2799.17     3526.83   1453.19 o 
   2  -7 -20       80.55      669.91   1150.19 o 
   3  -7 -20     1230.25     -581.28   1065.67 o 
   4  -7 -20    11939.64    10019.82   1704.67 o 
   5  -7 -20     3740.52     6008.59   1323.33 o 
 -11  -6 -20    25818.48    29021.39   1887.20 o 
 -10  -6 -20     8759.59    10282.15   1048.62 o 
  -9  -6 -20     1055.09     1148.53    533.26 o 
  -8  -6 -20    17496.78    18956.54   1528.43 o 
  -7  -6 -20     1151.11     1206.81    515.05 o 
  -6  -6 -20     6199.47     8107.02   2875.47 o 
  -5  -6 -20    13389.96    13478.03   1074.62 o 
  -4  -6 -20    17191.71    15799.28   1188.55 o 
  -3  -6 -20     2768.69     3398.75    497.78 o 
  -2  -6 -20    11327.58    12332.56   2201.43 o 
  -1  -6 -20     4940.81     4986.20   1694.36 o 
   0  -6 -20    22341.48    26165.72   2861.04 o 
   1  -6 -20    15742.32    18097.92   2294.19 o 
   2  -6 -20     5032.12     4120.47   1387.23 o 
   3  -6 -20     4943.99     5107.82   1354.25 o 
   4  -6 -20     1493.67     2156.08   1063.61 o 
   5  -6 -20    12949.19    11547.22   1634.58 o 
   6  -6 -20     7495.41     6565.13   1280.05 o 
 -11  -5 -20    27976.80    31027.41   1992.85 o 
 -10  -5 -20     5500.85     6458.39   1169.77 o 
  -9  -5 -20     4522.63     4474.81    784.98 o 
  -8  -5 -20     9218.37    11163.36   2057.14 o 
  -7  -5 -20     7742.98     8551.29   1394.45 o 
  -6  -5 -20      778.12     -371.55   1488.23 o 
  -5  -5 -20     2565.67     2812.57    599.09 o 
  -4  -5 -20    12480.63    12165.48   1012.19 o 
  -3  -5 -20    21830.76    21627.76   1828.34 o 
  -2  -5 -20    13135.73    13068.33   1011.42 o 
  -1  -5 -20    12761.48    11042.20   2013.86 o 
   0  -5 -20    19207.40    17403.27   2306.56 o 
   1  -5 -20     1997.82     1057.43   1214.09 o 
   2  -5 -20     3326.47     3920.53   1321.27 o 
   3  -5 -20    20194.45    19462.48   2162.27 o 
   4  -5 -20    11466.28    11856.40   1675.81 o 
   5  -5 -20     4365.04     4600.75   1139.88 o 
   6  -5 -20     8655.13     8323.39   1352.19 o 
 -10  -4 -20     3991.32     4512.90   3237.22 o 
  -9  -4 -20     2849.27     3782.65    772.92 o 
  -8  -4 -20     3695.55     4225.15    990.44 o 
  -7  -4 -20     4839.06     4930.68   1929.35 o 
  -6  -4 -20     8008.34     9925.76    996.90 o 
  -5  -4 -20     5478.48     6535.45   1293.44 o 
  -4  -4 -20    15727.77    15437.04   1359.40 o 
  -3  -4 -20     1902.68     2449.07    574.36 o 
  -2  -4 -20    11617.89    12387.58    993.71 o 
  -1  -4 -20     3116.92     3442.50    534.13 o 
   0  -4 -20     9958.23     8960.33   1729.40 o 
   1  -4 -20    33834.75    33821.26   3211.45 o 
   2  -4 -20       51.14     1240.88   1053.31 o 
   3  -4 -20     2362.99     2875.47   1185.23 o 
   4  -4 -20     1977.23     1383.11    956.43 o 
   5  -4 -20     1128.82      -57.72    783.28 o 
   6  -4 -20     6536.03     7107.25   1255.31 o 
   7  -4 -20     1740.77     1774.75    863.67 o 
 -10  -3 -20      175.05     1036.64   1045.06 o 
  -9  -3 -20    15081.63    16683.10   2089.09 o 
  -8  -3 -20      382.22      946.49   1881.94 o 
  -7  -3 -20    17052.46    16681.65   1479.39 o 
  -6  -3 -20      808.95     1041.55    591.58 o 
  -5  -3 -20     1964.68     2839.67    838.94 o 
  -4  -3 -20     6634.98     6493.30   1144.00 o 
  -3  -3 -20     5158.92     5281.99    886.34 o 
  -2  -3 -20     8750.66     9018.93    897.27 o 
  -1  -3 -20     1041.41     1239.11    479.90 o 
   0  -3 -20     1376.88      860.67   1023.42 o 
   1  -3 -20     4359.53     4901.69   1397.54 o 
   2  -3 -20    16427.79    16786.96   2059.21 o 
   3  -3 -20     4521.57     6134.33   1315.09 o 
   4  -3 -20     7298.11     6445.58   1356.31 o 
   5  -3 -20    13898.67    13307.54   1731.46 o 
   6  -3 -20     9111.15    12161.47   1496.48 o 
   7  -3 -20    38962.07    35995.90   3199.09 o 
  -9  -2 -20     1764.57     2352.83   1225.42 o 
  -8  -2 -20     1225.74     2092.86   1640.77 o 
  -7  -2 -20     4844.39     5723.31    946.53 o 
  -6  -2 -20      997.92     1176.35    677.03 o 
  -5  -2 -20     5552.86     4729.43   1308.90 o 
  -4  -2 -20    11088.42    11467.30   1159.23 o 
  -3  -2 -20     1865.53     1657.94    645.25 o 
  -2  -2 -20     1618.39     2637.49    669.22 o 
  -1  -2 -20     2098.96     2532.08    611.94 o 
   0  -2 -20     7345.42     7944.35    820.59 o 
   1  -2 -20    15766.71    16701.17   1208.57 o 
   2  -2 -20    20862.28    21365.03   2209.68 o 
   3  -2 -20     7700.41     4984.14   1261.49 o 
   4  -2 -20     5131.86     6416.72   1292.41 o 
   5  -2 -20     1498.41     1580.99    925.51 o 
   6  -2 -20     8589.38     7845.18   1325.39 o 
   7  -2 -20    10464.97    13433.27   1552.13 o 
  -9  -1 -20      633.48     1533.58    805.96 o 
  -8  -1 -20    11615.43    11169.41   1291.92 o 
  -7  -1 -20    14618.76    13741.95   1454.57 o 
  -6  -1 -20    12070.07    13835.38   1413.00 o 
  -5  -1 -20    12501.59    12628.39   1311.17 o 
  -4  -1 -20    24033.84    23630.28   3531.98 o 
  -3  -1 -20    37503.97    41652.05   4254.45 o 
  -2  -1 -20    23359.78    24768.06   1667.22 o 
  -1  -1 -20     6792.79     7821.55   1089.38 o 
   0  -1 -20     1156.75     1608.35    583.48 o 
   1  -1 -20     1684.43     2080.46   1048.15 o 
   2  -1 -20    18161.12    17321.56   1711.88 o 
   3  -1 -20    37730.08    39897.87   3314.52 o 
   4  -1 -20    12893.47    12808.71   1760.32 o 
   5  -1 -20    20772.59    18489.56   2061.27 o 
   6  -1 -20     3750.81     3990.61   1051.25 o 
   7  -1 -20     3517.14     4951.16   1045.06 o 
  -8   0 -20    17117.19    18916.04   1759.17 o 
  -7   0 -20    32391.01    36997.25   3004.30 o 
  -6   0 -20     2471.48     2277.15    843.30 o 
  -5   0 -20     3634.95     2660.62   1585.11 o 
  -4   0 -20     2715.29     3929.14   2900.20 o 
  -3   0 -20     4688.17     6075.81   1079.07 o 
  -2   0 -20     1183.91      394.68    629.61 o 
  -1   0 -20     8129.32     9735.39   1065.37 o 
   0   0 -20    20588.15    17778.92   1425.80 o 
   1   0 -20     2145.82     2643.29   1074.95 o 
   2   0 -20     2484.31     3111.58    656.16 o 
   3   0 -20    16184.58    16589.47   1234.63 o 
   4   0 -20    49315.20    49872.34   3869.00 o 
   5   0 -20    30848.71    30902.51   2692.01 o 
   6   0 -20     6597.88     6488.87   1222.33 o 
   7   0 -20     2391.28     3782.42    981.16 o 
  -7   1 -20     1506.38      597.89    836.51 o 
  -6   1 -20    16966.79    20044.23   3606.19 o 
  -5   1 -20     5324.91     6270.11   1204.81 o 
  -4   1 -20      829.76      332.15   1976.75 o 
  -3   1 -20     3462.70     3506.01    918.02 o 
  -2   1 -20      735.39      556.90   1161.52 o 
  -1   1 -20     2091.05     2746.97    888.41 o 
   0   1 -20    46369.12    50899.97   2746.24 o 
   1   1 -20    72248.72    71068.23   4925.40 o 
   2   1 -20    28637.53    28997.00   1852.75 o 
   3   1 -20     3716.69     4339.51    757.90 o 
   4   1 -20      274.44      514.02    546.77 o 
   5   1 -20      846.69     1527.40    841.00 o 
   6   1 -20     3619.90     3813.34   1043.00 o 
   7   1 -20     2006.95     2298.31    888.41 o 
  -6   2 -20    10035.14    11533.77   1507.60 o 
  -5   2 -20     9480.56    11842.75   1498.33 o 
  -4   2 -20     2426.67     2136.14    975.94 o 
  -3   2 -20    33628.00    41570.41   3424.79 o 
  -2   2 -20    18556.33    20228.02   2618.84 o 
  -1   2 -20      122.35      522.93    698.17 o 
   0   2 -20     2805.77     2225.34    844.09 o 
   1   2 -20    16120.92    15540.29   1353.76 o 
   2   2 -20    26219.67    28237.61   2504.44 o 
   3   2 -20     4741.27     5540.12    846.02 o 
   4   2 -20      131.15     -565.53    751.33 o 
   5   2 -20     4737.79     5499.46   1259.43 o 
   6   2 -20     1098.59     1393.42    876.04 o 
   7   2 -20     8269.67     7690.59   1337.76 o 
  -4   3 -20     1876.59     2456.26   1036.31 o 
  -3   3 -20     9725.39     8263.51   1301.84 o 
  -2   3 -20    22108.32    27719.86   2012.73 o 
  -1   3 -20    31923.34    38709.21   2362.19 o 
   0   3 -20     4479.04     5624.81   1013.89 o 
   1   3 -20      104.65     -471.38    671.40 o 
   2   3 -20     3799.61     4343.64    876.27 o 
   3   3 -20     4246.23     5008.17    889.01 o 
   4   3 -20    13532.18    13444.62   1234.96 o 
   5   3 -20     3457.85     3729.88    806.91 o 
   6   3 -20     3417.61     3899.92   1096.59 o 
  -3   4 -20     8446.07     9005.67   1426.62 o 
  -2   4 -20      342.61       18.74    833.99 o 
  -1   4 -20     6195.70     7499.28   1230.17 o 
   0   4 -20    11432.18    13732.00   1425.14 o 
   1   4 -20     8916.95     8444.08   1291.38 o 
   2   4 -20      876.95     -270.07    672.66 o 
   3   4 -20     5437.38     5357.06    967.41 o 
   4   4 -20     2477.37     2774.92    809.73 o 
   5   4 -20     6064.78     8375.73   1039.55 o 
   0   5 -20     3097.11     3429.91    992.33 o 
   1   5 -20     3337.94     4963.07   1004.25 o 
   2   5 -20     1707.44     2550.55    878.64 o 
   3   5 -20     4766.62     4534.76    963.43 o 
   4   5 -20     1530.68     2997.08   1179.04 o 
  -9 -14 -19     1962.56     2638.42   1176.98 o 
  -8 -14 -19    11169.84    13420.91   1851.02 o 
  -7 -14 -19     6453.18     5752.99   1337.76 o 
  -6 -14 -19    18016.46    19243.98   2135.47 o 
  -5 -14 -19      909.96     3710.28   1059.49 o 
  -4 -14 -19     4730.78     4942.92   1162.55 o 
  -3 -14 -19    11623.55    15449.19   1725.28 o 
  -2 -14 -19    10719.18     8696.48   1356.31 o 
 -11 -13 -19     8879.93    11336.53   2580.71 o 
 -10 -13 -19      231.68      304.28    375.44 o 
  -9 -13 -19     6973.08     9277.76   1725.28 o 
  -8 -13 -19     3454.85     4163.76   1273.86 o 
  -7 -13 -19     4808.60     6888.75   1490.30 o 
  -6 -13 -19    30578.51    40174.08   3234.13 o 
  -5 -13 -19     9452.69     9772.46   1618.09 o 
  -4 -13 -19     1514.58     1267.68    942.00 o 
  -3 -13 -19     2376.39     3776.24   1113.08 o 
  -2 -13 -19     7763.41     7999.78   1401.66 o 
  -1 -13 -19     7280.03     6972.27    719.93 o 
   0 -13 -19     3621.06     5874.60    670.68 o 
 -11 -12 -19      331.83      829.61    413.32 o 
 -10 -12 -19     5310.90     6009.91    769.88 o 
  -9 -12 -19    11328.73    12958.29   1053.31 o 
  -8 -12 -19      175.50     -432.87   1026.51 o 
  -7 -12 -19     4831.12     1022.39   1108.96 o 
  -6 -12 -19    10503.88     9553.97   1745.89 o 
  -5 -12 -19      539.86     2195.25   1166.68 o 
  -4 -12 -19     3925.87     4064.82   1300.66 o 
  -3 -12 -19     1563.32     3227.94   1185.23 o 
  -2 -12 -19     1365.05     2438.48   1117.21 o 
  -1 -12 -19    19812.60    19577.91   2217.92 o 
   0 -12 -19    10619.23    11821.36   1611.91 o 
   1 -12 -19     4874.91     5612.83   1162.55 o 
 -12 -11 -19     2325.15     2908.50   1595.42 o 
 -11 -11 -19     5337.05     7417.79   1687.15 o 
 -10 -11 -19     2594.83     2276.82    534.51 o 
  -9 -11 -19    17875.41    18216.69   3051.71 o 
  -8 -11 -19     4570.13     4661.11    944.06 o 
  -7 -11 -19      987.93      717.32   1094.53 o 
  -6 -11 -19     4483.44     5856.06   1574.81 o 
  -5 -11 -19      537.50     -249.41    985.29 o 
  -4 -11 -19     7363.28     8857.26   1733.53 o 
  -3 -11 -19     1894.48       14.43   1080.10 o 
  -2 -11 -19     6236.12     4804.81   1411.97 o 
  -1 -11 -19      437.29      717.32   1003.84 o 
   0 -11 -19      773.77     -177.27    929.63 o 
   1 -11 -19    12419.13    11751.28   1704.67 o 
   2 -11 -19     1992.56     2487.95   1007.96 o 
 -12 -10 -19     6017.64     6119.57    792.61 o 
 -11 -10 -19     3277.87     4785.15    950.24 o 
 -10 -10 -19      164.43     -146.89    411.22 o 
  -9 -10 -19     3173.51     3322.02    563.56 o 
  -8 -10 -19      825.98      671.99    398.80 o 
  -7 -10 -19     4540.87     5618.68    611.72 o 
  -6 -10 -19    13920.03    18112.35   2372.52 o 
  -5 -10 -19    10311.88    12159.41   2036.53 o 
  -4 -10 -19     9093.90    10411.46   1947.90 o 
  -3 -10 -19     2070.68     2415.80   1325.39 o 
  -2 -10 -19     1792.28     2325.11   1300.66 o 
  -1 -10 -19     6178.35     4151.39   1531.52 o 
   0 -10 -19     7301.76     5998.29   1490.30 o 
   1 -10 -19     5962.53     7066.02   1564.50 o 
   2 -10 -19     7098.56     6290.99   1469.68 o 
   3 -10 -19     1123.76     2191.13   1080.10 o 
 -12  -9 -19     3950.83     4428.24   2216.89 o 
 -11  -9 -19     2671.07     2844.25    924.48 o 
 -10  -9 -19     4492.24     5610.21    715.36 o 
  -9  -9 -19    24078.88    24937.09   3732.95 o 
  -8  -9 -19    10283.03    10676.10   2263.27 o 
  -7  -9 -19     4434.35     4180.28    595.65 o 
  -6  -9 -19     3150.01     3571.20    686.40 o 
  -5  -9 -19    29910.71    29377.17   3252.68 o 
  -4  -9 -19     9634.59     7851.36   1935.53 o 
  -3  -9 -19    31510.29    28595.95   3170.23 o 
  -2  -9 -19    15079.77    11969.77   2224.11 o 
  -1  -9 -19     2184.93     1923.16   1385.17 o 
   0  -9 -19     3602.29     2415.80   1420.21 o 
   1  -9 -19    26193.68    26248.16   2762.10 o 
   2  -9 -19    73523.55    64130.12   5635.50 o 
   3  -9 -19     2181.95     3469.11   1203.78 o 
   4  -9 -19      488.29    -1710.85    855.43 o 
 -12  -8 -19    11458.77    13448.22   1423.30 o 
 -11  -8 -19      869.18     1088.05    531.55 o 
 -10  -8 -19     3543.50     3636.07    731.75 o 
  -9  -8 -19    26200.38    27389.96   3341.31 o 
  -8  -8 -19    27349.57    30608.86   1883.76 o 
  -7  -8 -19     4364.04     4119.99   1240.88 o 
  -6  -8 -19    12271.01    12607.63   1024.59 o 
  -5  -8 -19     2273.58     2500.14    463.30 o 
  -4  -8 -19     6835.61    10139.37   2104.55 o 
  -3  -8 -19     4644.64     2508.56   1636.65 o 
  -2  -8 -19    25488.65    25741.09   3015.63 o 
  -1  -8 -19    18924.01    16700.38   2479.70 o 
   0  -8 -19      361.83      614.26   1286.23 o 
   1  -8 -19     7655.57     5414.95   1611.91 o 
   2  -8 -19     6968.40     5963.24   1496.48 o 
   3  -8 -19    79111.77    77058.38   5965.31 o 
   4  -8 -19      459.26      338.05    939.94 o 
 -12  -7 -19    26298.00    28373.63   1875.71 o 
 -11  -7 -19     6578.85     6724.43    868.05 o 
 -10  -7 -19      804.88     1290.78   1017.23 o 
  -9  -7 -19     6648.36     8057.50    879.94 o 
  -8  -7 -19     7910.33     8117.08   3299.06 o 
  -7  -7 -19     8979.80     7308.59    840.89 o 
  -6  -7 -19     3793.53     3849.52    598.78 o 
  -5  -7 -19     2910.60     3166.14    528.62 o 
  -4  -7 -19     6266.30     6259.99    663.66 o 
  -3  -7 -19     7956.07     8704.73   2102.49 o 
  -2  -7 -19    29601.03    27682.81   3151.68 o 
  -1  -7 -19    35107.27    31867.18   3355.74 o 
   0  -7 -19   108884.88   100169.30   7690.59 o 
   1  -7 -19     2631.04     2768.28   1372.80 o 
   2  -7 -19      690.86      377.21   1139.88 o 
   3  -7 -19      844.12     1807.73   1096.59 o 
   4  -7 -19      505.00      117.49    958.49 o 
   5  -7 -19     3474.28     2724.99   1084.23 o 
   6  -7 -19     1589.59      105.12    904.90 o 
 -12  -6 -19    23366.98    24145.12   1713.60 o 
 -11  -6 -19      380.64     1046.87    568.59 o 
 -10  -6 -19     5549.01     6978.80    894.47 o 
  -9  -6 -19     7408.41     6553.02    866.66 o 
  -8  -6 -19     8119.50    10147.54   2233.38 o 
  -7  -6 -19      762.02      524.28    502.60 o 
  -6  -6 -19    12867.03    14126.25   1140.60 o 
  -5  -6 -19    15243.49    14507.16   1139.66 o 
  -4  -6 -19    38112.00    39527.28   2801.26 o 
  -3  -6 -19     5137.04     5105.97   1125.45 o 
  -2  -6 -19      200.26     2957.92   1593.36 o 
  -1  -6 -19    75998.16    63689.01   5639.63 o 
   0  -6 -19     3020.62     3452.62   1512.97 o 
   1  -6 -19      733.67     1385.17   1205.84 o 
   2  -6 -19     6436.16     7505.07   1535.64 o 
   3  -6 -19     1237.61     -319.50    933.75 o 
   4  -6 -19     6724.62     4924.37   1284.17 o 
   5  -6 -19     7426.01     6870.20   1374.86 o 
   6  -6 -19     3705.06     3234.13   1078.04 o 
 -11  -5 -19    27502.90    28640.59   1903.30 o 
 -10  -5 -19     8128.57     8646.31   3231.03 o 
  -9  -5 -19     7817.08     8492.34   3518.58 o 
  -8  -5 -19      865.29     1432.23   1916.98 o 
  -7  -5 -19    10640.09    10282.18   1063.31 o 
  -6  -5 -19    14596.82    14510.07   1238.61 o 
  -5  -5 -19     4609.38     4199.87    689.96 o 
  -4  -5 -19   155308.69   148955.98   7134.40 o 
  -3  -5 -19    10892.92    12296.82   1003.53 o 
  -2  -5 -19     1342.33     1134.53    402.94 o 
  -1  -5 -19     4135.05     4132.84   1599.54 o 
   0  -5 -19     2115.41     1877.81   1327.46 o 
   1  -5 -19    19439.02    20670.38   2432.29 o 
   2  -5 -19     6334.33     4975.90   1383.11 o 
   3  -5 -19     4295.84     3324.82   1183.17 o 
   4  -5 -19     1275.20      789.47    952.31 o 
   5  -5 -19     9843.54     7467.97   1339.82 o 
   6  -5 -19     4407.18     3627.83   1055.37 o 
   7  -5 -19     2500.34     2450.85    950.24 o 
 -11  -4 -19     9258.51     9249.44   1407.84 o 
 -10  -4 -19     3551.15     2556.33   1149.16 o 
  -9  -4 -19     6910.30     7121.52    948.52 o 
  -8  -4 -19    17581.57    18756.08   3181.56 o 
  -7  -4 -19    38438.16    39996.79   2413.29 o 
  -6  -4 -19     5398.25     4963.47   1169.77 o 
  -5  -4 -19    10078.89    10381.05   1230.58 o 
  -4  -4 -19     8061.42     9320.75    938.20 o 
  -3  -4 -19    43957.00    41716.55   2402.82 o 
  -2  -4 -19    11177.29    12696.62   1769.60 o 
  -1  -4 -19     9163.12    10050.47   2180.82 o 
   0  -4 -19     4080.72     4866.65   1430.52 o 
   1  -4 -19      574.37     1185.23   1014.14 o 
   2  -4 -19    32221.92    31129.25   2906.39 o 
   3  -4 -19    22129.25    21892.71   2263.27 o 
   4  -4 -19     1375.69      832.75    865.73 o 
   5  -4 -19    10618.84    13066.37   1566.56 o 
   6  -4 -19      117.17      148.41    760.61 o 
   7  -4 -19     2565.92     3495.91    925.51 o 
 -11  -3 -19     7228.66     8597.55   1066.81 o 
 -10  -3 -19      968.16      618.90   1184.20 o 
  -9  -3 -19     4449.18     4545.03    850.64 o 
  -8  -3 -19    13782.40    16374.94   1568.62 o 
  -7  -3 -19    15014.26    16752.91   2839.39 o 
  -6  -3 -19    53596.11    54026.57   3025.01 o 
  -5  -3 -19     6059.72     7308.16    930.70 o 
  -4  -3 -19    10337.58    10613.50   1079.50 o 
  -3  -3 -19    12607.52    13078.41   1856.17 o 
  -2  -3 -19      702.43      308.65   1904.61 o 
  -1  -3 -19    10012.10    11375.72   2218.95 o 
   0  -3 -19    23477.09    25825.38   1549.60 o 
   1  -3 -19     9151.71     7496.83   1515.03 o 
   2  -3 -19     8245.60     8090.47   1492.36 o 
   3  -3 -19    19881.23    21558.79   2182.88 o 
   4  -3 -19    11184.75     7826.63   1381.05 o 
   5  -3 -19     3297.34     3943.20   1067.74 o 
   6  -3 -19     3176.71     3159.92    937.88 o 
   7  -3 -19    17207.25    16997.20   1813.91 o 
   8  -3 -19      117.78      793.59    770.91 o 
 -10  -2 -19     3330.56     3928.20   2731.18 o 
  -9  -2 -19     3358.05     3553.18   1242.94 o 
  -8  -2 -19    11159.14    10862.50   2030.35 o 
  -7  -2 -19     7925.47     7838.68   2951.73 o 
  -6  -2 -19     1852.59     2532.73   1835.56 o 
  -5  -2 -19     5896.04     6056.86    936.06 o 
  -4  -2 -19     8262.76     8079.58   1072.89 o 
  -3  -2 -19    18562.10    18039.24   1425.45 o 
  -2  -2 -19    34918.02    33457.52   2061.85 o 
  -1  -2 -19     2649.14     3016.79   1230.58 o 
   0  -2 -19    14977.84    15642.71   1159.27 o 
   1  -2 -19     3585.23     4415.28    664.97 o 
   2  -2 -19       65.56     -537.99    871.92 o 
   3  -2 -19    10616.05    10277.47   1593.36 o 
   4  -2 -19     3013.50     1634.58    909.02 o 
   5  -2 -19    11857.75    10834.02   1484.11 o 
   6  -2 -19     1900.92     2424.05    900.77 o 
   7  -2 -19    13114.34    14828.75   1626.34 o 
   8  -2 -19    20097.92    21981.35   1999.43 o 
  -9  -1 -19     7904.57     9973.33   1169.86 o 
  -8  -1 -19     2833.86     4898.50   1274.89 o 
  -7  -1 -19     2357.82     1820.84    787.57 o 
  -6  -1 -19     2546.58     2404.85    935.82 o 
  -5  -1 -19    13711.53    11377.03   1299.87 o 
  -4  -1 -19      697.89     1046.46   1304.78 o 
  -3  -1 -19     3181.20     3532.92   1095.56 o 
  -2  -1 -19     2801.62     2844.84   1470.71 o 
  -1  -1 -19    16056.34    13335.67   1207.46 o 
   0  -1 -19    16543.58    17148.91   1277.12 o 
   1  -1 -19     6184.16     6337.92    787.63 o 
   2  -1 -19    19967.60    20524.09   1367.92 o 
   3  -1 -19    20147.89    16665.34   2059.21 o 
   4  -1 -19    51261.37    52201.57   4017.41 o 
   5  -1 -19    43738.41    44572.83   3582.48 o 
   6  -1 -19     5380.88     6859.89   1179.04 o 
   7  -1 -19     1214.89     1100.72    770.91 o 
   8  -1 -19      225.31      746.18    727.63 o 
  -9   0 -19     1691.79     1587.18    946.12 o 
  -8   0 -19     5656.37     6850.14   1150.28 o 
  -7   0 -19     5838.27     4923.76   1289.32 o 
  -6   0 -19     6117.44     4992.67   1058.77 o 
  -5   0 -19     4847.90     4330.98   1358.37 o 
  -4   0 -19     8747.99     9937.90   2155.05 o 
  -3   0 -19     1126.78     1908.22    767.53 o 
  -2   0 -19    25333.82    25123.63   1797.71 o 
  -1   0 -19    13439.01    12954.58   1200.15 o 
   0   0 -19    21819.92    21453.09   1499.95 o 
   1   0 -19     6660.72     7069.47    888.15 o 
   2   0 -19      313.33      743.20    751.33 o 
   3   0 -19     3267.65     2781.00   1721.16 o 
   4   0 -19    20135.24    18858.53   1991.18 o 
   5   0 -19    18791.82    18796.69   2001.49 o 
   6   0 -19     7961.15     8416.15   1308.90 o 
   7   0 -19      302.29     -228.80    667.85 o 
   8   0 -19      560.41      960.55    748.24 o 
  -8   1 -19     5918.13     4629.60   1302.72 o 
  -7   1 -19     3263.91     3751.45   1056.61 o 
  -6   1 -19     8877.28    10140.20   1389.72 o 
  -5   1 -19    20720.53    23488.75   4947.04 o 
  -4   1 -19     6357.52     9302.44   1236.97 o 
  -3   1 -19     7484.93     9429.90   1207.93 o 
  -2   1 -19     4472.90     4531.25    944.12 o 
  -1   1 -19    19443.87    19708.90   1542.67 o 
   0   1 -19    34446.95    34629.28   3170.23 o 
   1   1 -19    21042.31    21702.26   1539.35 o 
   2   1 -19    35548.28    34868.03   2105.50 o 
   3   1 -19     8528.73     8381.07    943.76 o 
   4   1 -19      334.85      171.36    517.31 o 
   5   1 -19     6343.06     4637.85   1179.04 o 
   6   1 -19     2882.06     2700.26    950.24 o 
   7   1 -19     2406.62     2028.29    871.92 o 
   8   1 -19     4607.09     4862.53   1084.23 o 
  -7   2 -19     2422.07     3147.55   1245.00 o 
  -6   2 -19      640.87      340.64    852.24 o 
  -5   2 -19     3606.51     4467.99   1094.58 o 
  -4   2 -19    12321.42    13965.12   1536.90 o 
  -3   2 -19    26964.23    27509.60   2111.97 o 
  -2   2 -19     9273.37     9456.96   1237.48 o 
  -1   2 -19     2502.62     2575.19    962.61 o 
   0   2 -19     1841.66     3560.65   1496.48 o 
   1   2 -19    23167.44    23707.23   1667.39 o 
   2   2 -19    54672.98    51362.47   2859.59 o 
   3   2 -19    29633.35    28777.83   1872.46 o 
   4   2 -19     4138.40     4096.33    954.37 o 
   5   2 -19     1951.30     1714.48    629.33 o 
   6   2 -19      895.33       82.45    698.77 o 
   7   2 -19     7033.48     8426.46   1372.80 o 
   8   2 -19    12370.07    12612.89   1574.81 o 
  -6   3 -19     8462.18    10205.33   1774.75 o 
  -5   3 -19     1580.92     1249.33   2762.10 o 
  -4   3 -19       76.27      565.89   1138.85 o 
  -3   3 -19    20102.86    22273.14   1931.83 o 
  -2   3 -19    41538.62    45538.87   2729.39 o 
  -1   3 -19    34393.76    38935.28   2439.70 o 
   0   3 -19    25711.55    26001.56   1883.03 o 
   1   3 -19     2964.71     3005.79    862.14 o 
   2   3 -19     1887.65     2438.60    764.35 o 
   3   3 -19      225.37      529.42    679.80 o 
   4   3 -19     7344.76     7864.37    995.24 o 
   5   3 -19     8422.78     8753.63   1723.22 o 
   6   3 -19    12309.12    13440.29   1172.12 o 
   7   3 -19       24.01       28.86    766.79 o 
   8   3 -19     4145.59     3609.28   1049.18 o 
  -4   4 -19      101.68     -895.12   1703.64 o 
  -3   4 -19       62.59     -415.29   1638.71 o 
  -2   4 -19     6414.01     6381.77   1199.04 o 
  -1   4 -19    27789.13    30785.64   2218.24 o 
   0   4 -19     4754.74     5545.83   1073.15 o 
   1   4 -19      102.09    -1083.82    642.94 o 
   2   4 -19     3571.57     4106.17    930.33 o 
   3   4 -19      494.77      981.89    700.52 o 
   4   4 -19     6775.96     6945.68   1004.95 o 
   5   4 -19    20279.10    21221.64   1595.55 o 
   6   4 -19     3920.28     4339.14    891.50 o 
   7   4 -19      948.25      271.85    602.10 o 
  -3   5 -19     2190.72     4073.06   1395.48 o 
  -2   5 -19     1625.04     1175.48    981.78 o 
  -1   5 -19      882.27     1200.61    929.71 o 
   0   5 -19      690.58     1008.60    904.34 o 
   1   5 -19     9126.96    10448.66   1298.47 o 
   2   5 -19     8395.62     9988.16   1223.52 o 
   3   5 -19      149.02     -799.40   1087.32 o 
   4   5 -19     1006.74     -348.71    664.37 o 
   5   5 -19     1639.32     1221.79   1222.33 o 
   6   5 -19     5442.74     6603.61    987.34 o 
   0   6 -19     2856.61     3387.86   1016.21 o 
   1   6 -19     4601.81     4943.04   1100.72 o 
   2   6 -19     4874.15     7009.03   1141.54 o 
   3   6 -19    12738.09    15571.44   1413.37 o 
   4   6 -19     2641.62     1333.57    821.43 o 
  -9 -15 -18     1329.67     2457.03   1071.86 o 
  -8 -15 -18    10051.91    10329.01   1599.54 o 
  -7 -15 -18     2957.97     5596.34   1187.29 o 
  -6 -15 -18     4817.55     5849.87   1214.09 o 
  -5 -15 -18      638.76      502.95    799.77 o 
  -4 -15 -18    10595.92    16009.86   1649.01 o 
 -10 -14 -18     4860.50     4884.87    676.10 o 
  -9 -14 -18    12849.08    14160.90   1958.20 o 
  -8 -14 -18      245.03      356.60    853.36 o 
  -7 -14 -18     7789.32     7853.42   1440.83 o 
  -6 -14 -18     1230.81     2397.25   1024.45 o 
  -5 -14 -18    12097.09    12062.53   1626.34 o 
  -4 -14 -18     3926.96     5074.84   1108.96 o 
  -3 -14 -18    16283.80    19990.16   1960.26 o 
  -2 -14 -18    19745.93    22032.88   2125.17 o 
  -1 -14 -18     3704.69     4275.07    954.37 o 
 -11 -13 -18     1643.38     1815.61    505.36 o 
 -10 -13 -18     6368.22     6304.23    838.94 o 
  -9 -13 -18    10878.83    13684.79   2110.74 o 
  -8 -13 -18     2266.25     2178.76   1164.62 o 
  -7 -13 -18    11540.74    11202.98   1803.61 o 
  -6 -13 -18    69836.10    71295.09   5285.09 o 
  -5 -13 -18    41830.73    43927.65   3551.56 o 
  -4 -13 -18       43.73      241.17    849.24 o 
  -3 -13 -18     6602.66     7702.95   1354.25 o 
  -2 -13 -18     8750.04    10154.91    901.80 o 
  -1 -13 -18     7502.43     8396.95    786.13 o 
   0 -13 -18      976.89     1462.59    471.28 o 
   1 -13 -18      541.54     1704.67    641.05 o 
 -12 -12 -18     1203.29      820.18    455.45 o 
 -11 -12 -18    16176.66    16740.15   2328.20 o 
 -10 -12 -18     3807.80     5465.59   2732.21 o 
  -9 -12 -18    37220.36    42403.10   4275.07 o 
  -8 -12 -18     4496.47     4470.74    583.92 o 
  -7 -12 -18     4450.77     4644.03   1430.52 o 
  -6 -12 -18    13008.94    15647.07   1976.75 o 
  -5 -12 -18    16609.97    17574.36   2197.31 o 
  -4 -12 -18      452.30      175.21    942.00 o 
  -3 -12 -18     2755.37     2821.87   1146.06 o 
  -2 -12 -18     6399.43     5326.31   1288.29 o 
  -1 -12 -18     7357.15     8560.44   1426.40 o 
   0 -12 -18    19339.63    17788.73   1985.00 o 
   1 -12 -18     1957.82     3351.62    977.04 o 
   2 -12 -18     1855.43     2529.17    700.83 o 
 -12 -11 -18    10396.61    12855.27   2193.19 o 
 -11 -11 -18     5721.24     7106.09    778.08 o 
 -10 -11 -18     6252.98     6889.32   1181.11 o 
  -9 -11 -18    41476.84    41157.66   2262.42 o 
  -8 -11 -18    18132.31    20859.00   3366.05 o 
  -7 -11 -18      389.81      -91.67    313.96 o 
  -6 -11 -18     2094.88     2088.06   1280.05 o 
  -5 -11 -18    14527.35    11479.19   1974.69 o 
  -4 -11 -18    12484.95    12501.58   1900.49 o 
  -3 -11 -18    22167.34    21457.78   2432.29 o 
  -2 -11 -18    13302.69    14101.12   1935.53 o 
  -1 -11 -18     2351.52     3551.56   1199.66 o 
   0 -11 -18     5851.23     5433.50   1366.62 o 
   1 -11 -18     4580.22     5433.50   1220.27 o 
   2 -11 -18     5976.22     6138.45   1179.04 o 
 -13 -10 -18     5533.57     7309.25    937.88 o 
 -12 -10 -18    16034.17    17873.83   4129.75 o 
 -11 -10 -18     3892.67     4579.26    839.97 o 
 -10 -10 -18     2884.60     3319.67    581.88 o 
  -9 -10 -18    19078.39    19502.46   4588.38 o 
  -8 -10 -18     3736.60     4382.16    588.43 o 
  -7 -10 -18     3227.95     3074.78    566.85 o 
  -6 -10 -18     5269.42     5819.88    607.87 o 
  -5 -10 -18     1321.03     2704.38   1451.13 o 
  -4 -10 -18    22258.91    23797.32   2704.38 o 
  -3 -10 -18    23272.19    25458.70   2743.55 o 
  -2 -10 -18    19636.86    22702.79   2520.93 o 
  -1 -10 -18      509.37     2067.45   1199.66 o 
   0 -10 -18     1159.22     1632.52   1144.00 o 
   1 -10 -18      201.87     -395.76    981.16 o 
   2 -10 -18     1680.30     2290.07   1119.27 o 
   3 -10 -18     9438.89     8131.70   1465.56 o 
 -13  -9 -18     4816.24     5812.08    927.57 o 
 -12  -9 -18    21500.77    22501.16   1562.02 o 
 -11  -9 -18    13684.47    15268.45   1193.55 o 
 -10  -9 -18      307.95      731.44    447.81 o 
  -9  -9 -18     4022.69     4802.19   1800.52 o 
  -8  -9 -18       36.56      164.69    378.05 o 
  -7  -9 -18    13313.32    13235.31   1034.63 o 
  -6  -9 -18     2185.79     2451.23   1060.52 o 
  -5  -9 -18    16661.44    16005.08   1315.09 o 
  -4  -9 -18      148.37      465.85   1220.27 o 
  -3  -9 -18       63.49     -680.22   1139.88 o 
  -2  -9 -18    27677.25    29049.43   3030.06 o 
  -1  -9 -18     1830.32     2374.58   1409.91 o 
   0  -9 -18     8622.24     8908.79   1795.36 o 
   1  -9 -18      184.62     -587.46   1057.43 o 
   2  -9 -18    28016.50    26977.86   2788.89 o 
   3  -9 -18     8366.14     8360.50   1496.48 o 
   4  -9 -18     9975.78     8704.73   1550.07 o 
 -13  -8 -18     2137.14     1699.15   1058.46 o 
 -12  -8 -18      603.17      865.34   1101.75 o 
 -11  -8 -18     4896.78     5642.73    789.04 o 
 -10  -8 -18      784.44      736.99    499.55 o 
  -9  -8 -18     9431.50    11227.29   1359.41 o 
  -8  -8 -18    21883.37    23769.02   3085.72 o 
  -7  -8 -18     9259.69     9147.16    889.37 o 
  -6  -8 -18     2469.26     2766.67    719.38 o 
  -5  -8 -18    11637.16    12339.86    956.49 o 
  -4  -8 -18     6271.12     5232.97    578.36 o 
  -3  -8 -18     5051.99     4163.76   1803.61 o 
  -2  -8 -18     7345.03     3485.60   1717.03 o 
  -1  -8 -18    13693.37    10986.55   2096.31 o 
   0  -8 -18      766.09     -509.13   1275.92 o 
   1  -8 -18      670.33     -568.91   1174.92 o 
   2  -8 -18    46970.90    46621.72   3982.37 o 
   3  -8 -18      373.55     1158.43   1144.00 o 
   4  -8 -18     1805.31      886.34   1082.16 o 
   5  -8 -18     1833.61     2852.79   1063.61 o 
 -13  -7 -18     8963.08     9152.09   1015.99 o 
 -12  -7 -18    14145.22    15831.07   1275.75 o 
 -11  -7 -18     7757.94    10622.14   2829.09 o 
 -10  -7 -18    13208.90    13731.75   1169.42 o 
  -9  -7 -18       78.51     -102.78   1152.25 o 
  -8  -7 -18    10109.97    10408.71   2682.74 o 
  -7  -7 -18    22615.74    23405.04   1545.12 o 
  -6  -7 -18    24530.03    26289.04   2045.81 o 
  -5  -7 -18    13975.06    13430.67   1049.43 o 
  -4  -7 -18     4390.08     4191.72    546.28 o 
  -3  -7 -18    10326.08     9255.99    807.84 o 
  -2  -7 -18    23036.86    20223.09   2774.46 o 
  -1  -7 -18   173253.14   152818.17  11427.66 o 
   0  -7 -18     1257.43     1512.97   1310.97 o 
   1  -7 -18     2669.68     1527.40   1242.94 o 
   2  -7 -18      228.24      915.20   1123.39 o 
   3  -7 -18     8428.29     9032.47   1548.01 o 
   4  -7 -18     1601.49     1700.54   1040.94 o 
   5  -7 -18     5923.49     2817.75   1119.27 o 
   6  -7 -18     1633.13     2133.41   1016.20 o 
 -12  -6 -18     5318.71     3888.75    983.22 o 
 -11  -6 -18     5865.95     5614.17    854.39 o 
 -10  -6 -18     3192.55     2899.10   1236.76 o 
  -9  -6 -18    23395.06    23807.63   1908.73 o 
  -8  -6 -18      468.78      425.39   1400.63 o 
  -7  -6 -18    11262.99    11289.00   1073.05 o 
  -6  -6 -18     7966.90     6058.77   1502.66 o 
  -5  -6 -18    43460.04    41505.51   2441.25 o 
  -4  -6 -18    57643.07    54833.65   2986.75 o 
  -3  -6 -18     6372.76     6289.13    638.64 o 
  -2  -6 -18       80.84      345.97    301.95 o 
  -1  -6 -18     1576.61      255.60   1199.66 o 
   0  -6 -18   134452.77   126864.76   9084.00 o 
   1  -6 -18     6859.66     7482.40   1686.12 o 
   2  -6 -18    13366.59    12060.47   1890.18 o 
   3  -6 -18      442.83      649.30    985.29 o 
   4  -6 -18       30.85      150.47    944.06 o 
   5  -6 -18     2011.00     1968.51    974.98 o 
   6  -6 -18     2300.03     1319.21    939.94 o 
   7  -6 -18    80383.50    82683.58   5732.38 o 
 -12  -5 -18      653.83     1880.32    620.44 o 
 -11  -5 -18     4892.32     6277.50    858.55 o 
 -10  -5 -18    13138.22    14404.08   1254.21 o 
  -9  -5 -18     1923.14     3104.55   1127.51 o 
  -8  -5 -18    15426.30    17650.88   3382.54 o 
  -7  -5 -18    14591.90    14193.77   1260.56 o 
  -6  -5 -18    13515.09    11230.97   3496.94 o 
  -5  -5 -18     6842.18     7005.28    833.13 o 
  -4  -5 -18    14609.52    13757.45   1190.70 o 
  -3  -5 -18   163399.27   157220.05   7384.13 o 
  -2  -5 -18    11966.30    11459.94   1382.08 o 
  -1  -5 -18     3844.26     3641.78    682.28 o 
   0  -5 -18     1235.52     2248.84   1362.50 o 
   1  -5 -18     1306.41      762.67   1152.25 o 
   2  -5 -18    12038.95    11188.55   1754.14 o 
   3  -5 -18     1803.86     4040.08   1205.84 o 
   4  -5 -18    51945.56    46949.47   3745.32 o 
   5  -5 -18     2789.63     1987.06    987.35 o 
   6  -5 -18     1722.22     1618.09    853.36 o 
   7  -5 -18    23850.78    22053.49   2127.23 o 
   8  -5 -18    25269.45    25947.22   2323.05 o 
 -12  -4 -18     1573.08     1733.47   1024.45 o 
 -11  -4 -18     3491.00     4873.16   1916.98 o 
 -10  -4 -18     2169.10     2551.24    691.23 o 
  -9  -4 -18     3570.57     4150.97   1328.49 o 
  -8  -4 -18    15495.01    18158.71   6237.39 o 
  -7  -4 -18    37797.00    40692.34   3964.85 o 
  -6  -4 -18    17903.79    16952.41   1426.24 o 
  -5  -4 -18     6091.68     6670.64    865.05 o 
  -4  -4 -18    40670.88    42132.18   2451.14 o 
  -3  -4 -18    33667.95    35989.91   2040.72 o 
  -2  -4 -18     8864.05     9307.09    977.04 o 
  -1  -4 -18    10589.72    11237.04    908.75 o 
   0  -4 -18     1307.15     1249.03    415.50 o 
   1  -4 -18     1124.01     2386.95   1205.84 o 
   2  -4 -18     7362.25     5313.94   1378.99 o 
   3  -4 -18     4672.98     4808.93   1232.64 o 
   4  -4 -18    19931.25    22080.29   2125.17 o 
   5  -4 -18    38772.70    35020.91   3015.63 o 
   6  -4 -18     8982.61    10011.57   1354.25 o 
   7  -4 -18     2153.40      447.29    727.63 o 
   8  -4 -18     6869.54     7362.84   1181.11 o 
 -11  -3 -18     5672.94     6194.77    906.05 o 
 -10  -3 -18    14444.42    17141.77   1738.68 o 
  -9  -3 -18    10125.16    10822.54   1174.15 o 
  -8  -3 -18     5507.73     5502.90   1926.25 o 
  -7  -3 -18    89093.55    97943.63  13442.55 o 
  -6  -3 -18    38297.39    39853.70   4709.99 o 
  -5  -3 -18    11557.67    10318.47   1216.15 o 
  -4  -3 -18    19121.33    18278.79   1458.97 o 
  -3  -3 -18     2250.59     2112.88    698.77 o 
  -2  -3 -18     8847.17     9441.39    904.08 o 
  -1  -3 -18     8416.53     8888.09    861.65 o 
   0  -3 -18     8068.21     9005.35    808.78 o 
   1  -3 -18     7187.53     7468.50    731.62 o 
   2  -3 -18       88.87      906.96   1010.02 o 
   3  -3 -18      806.15      871.92    939.94 o 
   4  -3 -18     1768.55     2454.97    995.59 o 
   5  -3 -18     7524.78     7200.00   1240.88 o 
   6  -3 -18     7156.39     5903.47   1144.00 o 
   7  -3 -18     9284.31     9799.26   1300.66 o 
   8  -3 -18     4946.25     4207.04    954.37 o 
 -11  -2 -18     8960.03     8731.80    734.02 o 
 -10  -2 -18    21798.43    20935.72   1106.94 o 
  -9  -2 -18     3892.38     4500.49    478.05 o 
  -8  -2 -18     2800.81     3522.50    797.16 o 
  -7  -2 -18    11946.30    12050.51   1777.84 o 
  -6  -2 -18    41816.67    41303.38   2667.81 o 
  -5  -2 -18    14245.99    14657.49   1545.95 o 
  -4  -2 -18     7218.08     7198.09    969.42 o 
  -3  -2 -18     4041.46     3488.00    781.80 o 
  -2  -2 -18      750.79     1404.14    612.24 o 
  -1  -2 -18    32107.87    32925.57   2332.32 o 
   0  -2 -18     9312.40     9150.38   1241.91 o 
   1  -2 -18     8364.58     9244.20    853.62 o 
   2  -2 -18      879.45      807.11    459.85 o 
   3  -2 -18     2051.64     2176.70    942.00 o 
   4  -2 -18    15194.53    17205.39   1855.14 o 
   5  -2 -18      197.53      113.37    733.81 o 
   6  -2 -18    16338.32    15430.64   1719.10 o 
   7  -2 -18      578.98       96.88    667.85 o 
   8  -2 -18       41.40      276.21    667.85 o 
   9  -2 -18      350.06      317.44    624.56 o 
 -10  -1 -18     7227.72     7961.07   1386.20 o 
  -9  -1 -18    41619.93    44627.65   1955.24 o 
  -8  -1 -18    13162.33    12780.18    823.09 o 
  -7  -1 -18     1812.80     2197.57    465.86 o 
  -6  -1 -18     5416.37     7163.70   1646.95 o 
  -5  -1 -18     3337.82     3356.51   1664.47 o 
  -4  -1 -18    26973.14    25029.45   1904.67 o 
  -3  -1 -18    21780.21    21478.33   2312.74 o 
  -2  -1 -18     5283.69     5963.14    902.39 o 
  -1  -1 -18     3098.74     4449.82    776.67 o 
   0  -1 -18    13130.71    12224.54   1621.19 o 
   1  -1 -18    14511.09    13861.05   2075.70 o 
   2  -1 -18     2894.22     2410.17    645.18 o 
   3  -1 -18     4889.75     4840.84    698.18 o 
   4  -1 -18     5952.98     5122.25   1193.47 o 
   5  -1 -18     2457.30     2494.13    906.96 o 
   6  -1 -18     1824.00     1964.39    824.51 o 
   7  -1 -18     8259.29    10432.07   1364.56 o 
   8  -1 -18     1708.09     2485.89    814.20 o 
   9  -1 -18     1410.61     2279.76    772.97 o 
  -9   0 -18     6020.14     6788.77   1003.84 o 
  -8   0 -18     8275.57     8618.31   1201.21 o 
  -7   0 -18    10556.54    10688.19   1693.33 o 
  -6   0 -18    12069.31    11788.50   3190.84 o 
  -5   0 -18    18733.18    18751.77   5222.22 o 
  -4   0 -18    14350.33    16087.31   3443.35 o 
  -3   0 -18    27508.05    31237.78   3283.60 o 
  -2   0 -18     4181.27     5279.09    918.62 o 
  -1   0 -18     4642.10     4829.13   1384.14 o 
   0   0 -18     1705.46     2227.78    708.31 o 
   1   0 -18      334.71      530.07    604.87 o 
   2   0 -18    25648.05    26730.39   1660.56 o 
   3   0 -18     7063.01     7149.06    829.03 o 
   4   0 -18     8036.28     7439.79    961.58 o 
   5   0 -18    25584.03    26532.62   2391.07 o 
   6   0 -18    12902.40     9619.93   1442.89 o 
   7   0 -18    12954.89    12388.21   1523.28 o 
   8   0 -18      144.59      195.82    671.97 o 
   9   0 -18     1583.96     2910.51    834.81 o 
  -9   1 -18      525.54      533.87    904.90 o 
  -8   1 -18     5358.95     5342.80   1284.17 o 
  -7   1 -18      438.21      720.94   2871.34 o 
  -6   1 -18    18534.26    19761.44   3267.11 o 
  -5   1 -18     2356.56     1123.35    924.63 o 
  -4   1 -18     6255.76     6058.93   3264.02 o 
  -3   1 -18    10282.83    12165.80   3395.94 o 
  -2   1 -18     7315.28     7983.52   1087.59 o 
  -1   1 -18    24906.22    25333.92   1741.21 o 
   0   1 -18    28682.45    26934.44   2849.70 o 
   1   1 -18    38314.61    37646.56   3692.76 o 
   2   1 -18    32668.58    32741.83   1952.88 o 
   3   1 -18    15168.25    13060.65   1167.79 o 
   4   1 -18     3018.68     3100.16    699.71 o 
   5   1 -18     3137.29     2932.89    637.77 o 
   6   1 -18     5262.48     5400.52   1108.96 o 
   7   1 -18     4307.95     5054.23   1096.59 o 
   8   1 -18     4354.19     6299.23   1117.21 o 
   9   1 -18    13675.64    12798.40   1564.50 o 
  -8   2 -18     3769.36     4031.84   1343.95 o 
  -7   2 -18     2882.75     3295.97   1187.29 o 
  -6   2 -18     3184.37     4085.21   1197.02 o 
  -5   2 -18    12159.83    13204.26   1818.04 o 
  -4   2 -18    13545.85    17057.86   3885.49 o 
  -3   2 -18    27810.83    29180.58   4770.80 o 
  -2   2 -18     9552.54    10145.06   1273.71 o 
  -1   2 -18      827.56      501.57    736.86 o 
   0   2 -18     3911.92     3799.59   1035.79 o 
   1   2 -18     7113.74     7518.42   1023.64 o 
   2   2 -18    16804.46    16753.03   1390.55 o 
   3   2 -18     2106.27     2003.02    746.24 o 
   4   2 -18      112.58      392.79    569.10 o 
   5   2 -18      519.59     -240.88    537.29 o 
   6   2 -18     1528.75     1240.29   1085.26 o 
   7   2 -18     2179.09     3415.52    979.10 o 
   8   2 -18    22067.23    25899.81   2265.33 o 
   9   2 -18    27175.03    26120.37   2413.74 o 
  -7   3 -18     5268.52     7222.68   1630.46 o 
  -6   3 -18     8930.23     8461.50   1791.24 o 
  -5   3 -18     1217.85     1756.41   1092.78 o 
  -4   3 -18    12751.91    14227.55   1654.43 o 
  -3   3 -18    16927.01    19831.10   2055.08 o 
  -2   3 -18    14610.62    16955.33   1608.20 o 
  -1   3 -18    20833.28    20909.20   1713.76 o 
   0   3 -18     7410.38     8568.93   1149.44 o 
   1   3 -18        8.47     -746.26    701.86 o 
   2   3 -18     3174.26     3728.64   1093.50 o 
   3   3 -18     6218.25     6680.68    956.68 o 
   4   3 -18      409.16     -230.00    599.29 o 
   5   3 -18    22321.99    23356.79   1768.57 o 
   6   3 -18    20899.96    21779.77   1551.48 o 
   7   3 -18    12079.33    11707.90   1086.97 o 
   8   3 -18     6624.39     7517.44   1247.07 o 
   9   3 -18    25678.65    26841.81   2436.42 o 
  -5   4 -18    10445.04    12893.22   2106.61 o 
  -4   4 -18     1481.70     2088.18   1121.83 o 
  -3   4 -18     6142.77     7779.21   1339.11 o 
  -2   4 -18     6912.44     4806.87   1123.16 o 
  -1   4 -18    35144.25    36133.00   3336.16 o 
   0   4 -18    42601.28    41886.52   2677.86 o 
   1   4 -18      840.75      530.98    798.74 o 
   2   4 -18     9456.00     9045.99   1335.70 o 
   3   4 -18     1111.77      296.70    736.90 o 
   4   4 -18     6624.38     6137.59    937.08 o 
   5   4 -18    34432.33    31804.84   2448.79 o 
   6   4 -18    55569.27    54859.88   3070.37 o 
   7   4 -18    19099.56    19585.75   1475.75 o 
   8   4 -18     8054.34     7707.73    966.32 o 
  -4   5 -18    19566.03    21082.63   2692.01 o 
  -3   5 -18    22972.82    26732.43   6376.53 o 
  -2   5 -18     5898.47     4803.85   1180.11 o 
  -1   5 -18     1303.29      890.16   1127.51 o 
   0   5 -18     2405.17     3118.48   1602.63 o 
   1   5 -18     7808.52    10074.73   1851.02 o 
   2   5 -18    32130.31    37972.41   2370.64 o 
   3   5 -18    24664.81    25322.08   1856.86 o 
   4   5 -18     9868.57     9919.35   1196.56 o 
   5   5 -18      751.90      573.37    657.33 o 
   6   5 -18    12961.17    11599.56   2256.06 o 
   7   5 -18     2992.04     2568.04    794.86 o 
   8   5 -18    12830.79    14141.53   1247.76 o 
  -2   6 -18     1342.15     1770.74   1052.30 o 
  -1   6 -18     8781.52     8999.02   1352.19 o 
   0   6 -18     5023.12     5862.57   3064.07 o 
   1   6 -18      241.31      316.32    780.16 o 
   2   6 -18     4735.69     5761.46   1083.83 o 
   3   6 -18     7937.48     9832.06   1212.43 o 
   4   6 -18    10136.83    10972.96   1736.62 o 
   5   6 -18    14405.75    15438.81   1404.75 o 
   6   6 -18     9319.72     7436.46   1075.55 o 
   7   6 -18     3861.83     3920.26    858.27 o 
   1   7 -18     4470.19     7627.45   1206.72 o 
   2   7 -18     1977.95     1380.27   1343.95 o 
   3   7 -18     3000.63     2562.93    893.77 o 
   4   7 -18     3969.67     4741.22    989.61 o 
   5   7 -18      170.79     -114.53    689.89 o 
 -10 -15 -17     4802.38     5555.11   1442.89 o 
  -9 -15 -17     2634.99     4594.56   1232.64 o 
  -8 -15 -17     5351.84     5596.34   1290.35 o 
  -7 -15 -17     9151.27    10250.68   1531.52 o 
  -6 -15 -17     1471.97     2945.55   1005.90 o 
  -5 -15 -17     4172.67     4244.15   1108.96 o 
  -4 -15 -17     1111.63     1416.09    795.65 o 
  -3 -15 -17    41277.71    44929.43   3557.75 o 
  -2 -15 -17    17143.52    18301.98   1894.30 o 
 -11 -14 -17     6620.14     7667.71   1716.00 o 
 -10 -14 -17     7641.47     8519.56    806.78 o 
  -9 -14 -17     2316.85     2170.51   1154.31 o 
  -8 -14 -17     6867.44     9450.91   1595.42 o 
  -7 -14 -17      667.76     -810.08    803.89 o 
  -6 -14 -17    34703.14    38127.25   3120.76 o 
  -5 -14 -17    18948.15    21643.30   2112.80 o 
  -4 -14 -17      231.09     1949.96    878.10 o 
  -3 -14 -17     4604.94     5266.54   1133.70 o 
  -2 -14 -17    20652.18    22148.31   2131.35 o 
  -1 -14 -17     5287.82     5447.05    836.87 o 
   0 -14 -17      327.77     -368.97    533.87 o 
 -12 -13 -17     5144.48     6742.44   1680.96 o 
 -11 -13 -17    10079.60    12691.85   3448.50 o 
 -10 -13 -17     3528.33     3932.56    716.29 o 
  -9 -13 -17     1481.38     1584.88    448.77 o 
  -8 -13 -17    12624.17    12935.62   1200.69 o 
  -7 -13 -17     5484.32     6973.26   1477.93 o 
  -6 -13 -17    23436.01    26637.75   2510.62 o 
  -5 -13 -17    54456.98    59828.26   4221.47 o 
  -4 -13 -17     7251.77     6530.09   1333.64 o 
  -3 -13 -17      698.59     1226.45    878.10 o 
  -2 -13 -17     1167.84     1144.52    482.34 o 
  -1 -13 -17     8984.67     9620.64    841.27 o 
   0 -13 -17     4584.56     5188.59    656.80 o 
   1 -13 -17     9026.33    11596.68   1203.78 o 
 -13 -12 -17      538.40      543.30    472.37 o 
 -12 -12 -17     6451.70     8456.43   1275.92 o 
 -11 -12 -17     1106.57      464.94    414.36 o 
 -10 -12 -17     3450.88     4257.68    680.22 o 
  -9 -12 -17    11173.86    11070.78    909.41 o 
  -8 -12 -17    36087.02    35904.88   3396.97 o 
  -7 -12 -17      540.14      652.78    577.15 o 
  -6 -12 -17    18827.97    17566.11   2232.35 o 
  -5 -12 -17    29186.57    24961.94   2626.05 o 
  -4 -12 -17     1272.48     1875.75   1018.27 o 
  -3 -12 -17    17085.21    17300.21   2055.08 o 
  -2 -12 -17    10648.95    12262.47   1638.71 o 
  -1 -12 -17     1909.76     3366.05   1051.25 o 
   0 -12 -17      500.34      488.52    781.22 o 
   1 -12 -17     1684.16     1444.40    503.12 o 
   2 -12 -17    35101.63    38894.04   2704.38 o 
   3 -12 -17    20534.97    20678.63   1772.69 o 
 -13 -11 -17     2415.23     3078.07    819.35 o 
 -12 -11 -17    16784.84    19563.73   1405.93 o 
 -11 -11 -17     2775.33     3038.97   1065.67 o 
 -10 -11 -17      698.66      793.63    648.27 o 
  -9 -11 -17    50742.49    54334.30   8699.58 o 
  -8 -11 -17    80415.34    81461.89   7841.06 o 
  -7 -11 -17      398.03      695.83    363.55 o 
  -6 -11 -17    14602.13    15047.40   2238.53 o 
  -5 -11 -17    15621.92    12981.86   2038.59 o 
  -4 -11 -17     5490.22     5761.24   1508.85 o 
  -3 -11 -17     1032.55     1712.91   1150.19 o 
  -2 -11 -17      806.83      274.15    999.71 o 
  -1 -11 -17    27372.62    27045.88   2667.28 o 
   0 -11 -17     1162.36      777.10   1012.08 o 
   1 -11 -17      924.55     1630.46    948.18 o 
   2 -11 -17     1367.67     1247.07    857.49 o 
   3 -11 -17     5234.10     5023.31    890.47 o 
   4 -11 -17     5463.05     4975.90    898.71 o 
 -13 -10 -17        6.33     -545.68    623.53 o 
 -12 -10 -17    23652.80    25010.49   1669.57 o 
 -11 -10 -17    11207.37    11548.33   1685.09 o 
 -10 -10 -17     2037.96     1680.83    511.27 o 
  -9 -10 -17     4213.40     5453.59    670.56 o 
  -8 -10 -17    36975.36    36260.72   2104.34 o 
  -7 -10 -17       32.21     -367.33    787.40 o 
  -6 -10 -17      799.10     1245.17   1359.41 o 
  -5 -10 -17     5362.08     5244.63    557.36 o 
  -4 -10 -17     1955.41     1426.40   1230.58 o 
  -3 -10 -17    12518.34    14340.23   2077.76 o 
  -2 -10 -17      320.57     1249.13   1158.43 o 
  -1 -10 -17      743.58     -214.37   1092.47 o 
   0 -10 -17    25407.52    27662.20   2687.89 o 
   1 -10 -17     1236.43     2520.93   1218.21 o 
   2 -10 -17    10648.89    11652.34   1618.09 o 
   3 -10 -17     4074.31     3089.84   1080.10 o 
   5 -10 -17     1488.69      795.65    583.34 o 
 -13  -9 -17      953.99     1816.76    535.35 o 
 -12  -9 -17    19826.75    21574.18   1505.82 o 
 -11  -9 -17    33090.94    35021.47   2053.38 o 
 -10  -9 -17     1598.02     1207.63    509.54 o 
  -9  -9 -17     2357.65     2508.61    634.87 o 
  -8  -9 -17     5751.46     5230.63   1870.60 o 
  -7  -9 -17    10746.63    11447.78   1893.27 o 
  -6  -9 -17    24789.10    24990.17   1547.14 o 
  -5  -9 -17     8169.43     9228.15    760.61 o 
  -4  -9 -17      161.58     -199.94   1294.48 o 
  -3  -9 -17      121.58     -335.99   1185.23 o 
  -2  -9 -17     1398.55     1240.88   1341.88 o 
  -1  -9 -17    15085.48    15945.96   2222.04 o 
   0  -9 -17     6539.62     4483.25   1541.83 o 
   1  -9 -17       54.50     1308.90   1152.25 o 
   2  -9 -17     3750.51     1795.36   1273.86 o 
   3  -9 -17     7664.94     6194.11   1449.07 o 
   4  -9 -17    11353.15    10726.83   1667.56 o 
 -13  -8 -17     1043.09      653.69    543.03 o 
 -12  -8 -17    12682.80    13950.05   1207.26 o 
 -11  -8 -17    10752.37    10642.49   1063.81 o 
 -10  -8 -17     8867.74    10431.33    980.80 o 
  -9  -8 -17    14244.99    16053.76   4498.71 o 
  -8  -8 -17     5407.31     7927.58    812.02 o 
  -7  -8 -17     9929.74    11289.41    954.34 o 
  -6  -8 -17    30641.05    29667.55   1769.92 o 
  -5  -8 -17    14011.51    13682.61   1050.54 o 
  -4  -8 -17     1236.63     1191.33   1556.26 o 
  -3  -8 -17     2165.69     3543.32   1632.52 o 
  -2  -8 -17      127.68    -1022.39   1139.88 o 
  -1  -8 -17     2465.09     3378.42   1508.85 o 
   0  -8 -17    19277.74    19268.72   2512.68 o 
   1  -8 -17    19339.73    18236.03   2341.60 o 
   2  -8 -17      432.05     1271.80   1183.17 o 
   3  -8 -17     5440.24     3161.98   1313.03 o 
   4  -8 -17     3366.31     3842.20   1267.68 o 
   5  -8 -17    20798.89    17949.51   2092.19 o 
 -13  -7 -17     1893.79     2336.91    656.39 o 
 -12  -7 -17     6300.36     7577.42   2269.45 o 
 -11  -7 -17     2448.82     2347.32    651.53 o 
 -10  -7 -17     3688.01     4069.54   1531.52 o 
  -9  -7 -17    20633.54    19893.17   1519.15 o 
  -8  -7 -17    26953.92    29626.95   5157.29 o 
  -7  -7 -17      948.63     1269.94    811.11 o 
  -6  -7 -17     1946.86     2035.37    519.74 o 
  -5  -7 -17    12608.80    13377.32   1041.15 o 
  -4  -7 -17     2604.07     2761.81    461.52 o 
  -3  -7 -17    15949.29    14742.94   1299.63 o 
  -2  -7 -17     5416.05     3817.47   1636.65 o 
  -1  -7 -17    11551.72    11134.96   2174.64 o 
   0  -7 -17    30209.98    30253.21   3159.92 o 
   1  -7 -17    16385.43    17372.35   2288.01 o 
   2  -7 -17    28945.00    28878.34   2871.34 o 
   3  -7 -17      531.17      218.49   1010.02 o 
   4  -7 -17     7132.18     5452.05   1352.19 o 
   5  -7 -17     7234.66     6736.22   1350.13 o 
   6  -7 -17    15496.05    16881.77   1824.22 o 
 -13  -6 -17     3047.25     3150.37    703.51 o 
 -12  -6 -17      475.64      268.14    507.09 o 
 -11  -6 -17    19539.77    22018.33   2280.79 o 
 -10  -6 -17     7724.74     8131.17    955.17 o 
  -9  -6 -17      485.35      -70.68    471.45 o 
  -8  -6 -17    22966.49    22657.70   2039.62 o 
  -7  -6 -17     3859.09     3985.14   2226.17 o 
  -6  -6 -17     9491.14     9519.50    937.15 o 
  -5  -6 -17     6187.03     5920.31    789.47 o 
  -4  -6 -17    20108.94    18643.49   1369.89 o 
  -3  -6 -17     2309.28     1536.07    589.52 o 
  -2  -6 -17      890.23      890.69    475.12 o 
  -1  -6 -17     8304.70     8028.63   1914.92 o 
   0  -6 -17     6216.10     9741.54   1851.02 o 
   1  -6 -17     2854.47     3306.27   1374.86 o 
   2  -6 -17     5805.45     5959.12   1482.05 o 
   3  -6 -17      657.78     1708.79   1010.02 o 
   4  -6 -17      154.64      525.62    925.51 o 
   5  -6 -17     4502.82     4083.37   1113.08 o 
   6  -6 -17    18823.94    16982.77   1774.75 o 
   7  -6 -17    18418.14    17302.27   1855.14 o 
 -13  -5 -17     5999.95     6583.17    865.73 o 
 -12  -5 -17       39.08      204.24    502.68 o 
 -11  -5 -17     4457.56     5080.59   1420.21 o 
 -10  -5 -17    17726.80    18820.23   2112.80 o 
  -9  -5 -17     8230.77     8480.91   1767.54 o 
  -8  -5 -17    16121.54    14382.93   1440.83 o 
  -7  -5 -17     7847.03     7765.80    971.89 o 
  -6  -5 -17    19582.26    21277.34   1520.60 o 
  -5  -5 -17    20715.02    20873.09   1509.42 o 
  -4  -5 -17   141134.80   129493.73   6543.38 o 
  -3  -5 -17     1854.56     2024.19    970.86 o 
  -2  -5 -17     9802.13     9829.65    801.92 o 
  -1  -5 -17     6434.29     6084.49    992.50 o 
   0  -5 -17      724.22     1525.34   1265.62 o 
   1  -5 -17     3554.01      669.91   1185.23 o 
   2  -5 -17     7707.83     6598.11   1449.07 o 
   3  -5 -17    17786.10    16642.66   1982.94 o 
   4  -5 -17    26286.04    24285.84   2374.58 o 
   5  -5 -17    17126.73    17761.93   1888.12 o 
   6  -5 -17    11535.98    10881.43   1389.29 o 
   7  -5 -17    49155.27    43738.01   3520.64 o 
   8  -5 -17     1705.21     1350.13    752.36 o 
 -12  -4 -17     8185.63     7343.85    946.81 o 
 -11  -4 -17     3252.19     4733.21    806.19 o 
 -10  -4 -17     9322.00     9822.57   1069.55 o 
  -9  -4 -17     7856.87     8962.88   1014.19 o 
  -8  -4 -17    28892.67    29871.54   2007.65 o 
  -7  -4 -17    80989.19    85199.34   9904.38 o 
  -6  -4 -17     9677.31     7680.90    981.67 o 
  -5  -4 -17    13897.96    12160.50   1175.83 o 
  -4  -4 -17     2386.71     1044.50   1242.94 o 
  -3  -4 -17    76999.24    74044.28   3811.20 o 
  -2  -4 -17     9173.78     9745.56    893.20 o 
  -1  -4 -17    14077.45    13674.60   1029.40 o 
   0  -4 -17     2442.35     3407.69    498.82 o 
   1  -4 -17     4974.56     4518.30   1387.23 o 
   2  -4 -17     6965.42     7327.80   1397.54 o 
   3  -4 -17    17596.45    15741.89   1871.63 o 
   4  -4 -17   266728.44   247593.16  16051.08 o 
   5  -4 -17    12279.54    12305.76   1545.95 o 
   6  -4 -17     1782.67      406.07    787.40 o 
   7  -4 -17      683.18      523.56    653.42 o 
   8  -4 -17     4253.83     5019.18    974.98 o 
   9  -4 -17     6637.39     7189.70   1063.61 o 
 -12  -3 -17     3525.64     3533.70    517.84 o 
 -11  -3 -17    18277.63    20514.54   1360.17 o 
 -10  -3 -17    18623.61    18859.80   1531.35 o 
  -9  -3 -17     8606.61     9604.35   1110.60 o 
  -8  -3 -17     1997.19     2150.07    691.38 o 
  -7  -3 -17     2982.22     4834.94   2898.14 o 
  -6  -3 -17   114547.68   110121.77   5740.63 o 
  -5  -3 -17    19400.50    17949.69   1443.48 o 
  -4  -3 -17     6487.73     6927.91    899.40 o 
  -3  -3 -17      389.23     1024.51    601.89 o 
  -2  -3 -17      539.40      562.00    524.83 o 
  -1  -3 -17    12887.20    11862.62   2935.24 o 
   0  -3 -17    30379.76    30179.94   1740.98 o 
   1  -3 -17   239973.98   220909.36   9881.50 o 
   2  -3 -17     7451.73     8059.55   1455.25 o 
   3  -3 -17      144.01      296.82    890.47 o 
   4  -3 -17    21396.97    17887.67   2032.41 o 
   5  -3 -17    45869.31    41060.43   3442.32 o 
   6  -3 -17    14219.52    15082.29   1632.52 o 
   7  -3 -17     6516.33     5926.14   1096.59 o 
   8  -3 -17     1592.35      704.95    684.34 o 
   9  -3 -17      351.70      -68.02    589.52 o 
 -11  -2 -17     5503.74     4637.94    574.01 o 
 -10  -2 -17    19269.72    19281.62   1060.87 o 
  -9  -2 -17    14533.35    15237.87    890.18 o 
  -8  -2 -17    18821.56    18708.70   1725.39 o 
  -7  -2 -17     3675.99     3141.23    835.85 o 
  -6  -2 -17    42402.51    43651.58   4007.10 o 
  -5  -2 -17    31097.48    28604.64   2064.17 o 
  -4  -2 -17     9816.56     8401.44   1707.76 o 
  -3  -2 -17    24485.39    25607.58   1799.15 o 
  -2  -2 -17    13749.21    13590.65   1791.24 o 
  -1  -2 -17     4189.26     5296.42    751.61 o 
   0  -2 -17     4793.47     5099.45    744.12 o 
   1  -2 -17    47621.66    45334.25   2418.92 o 
   2  -2 -17   119451.57   111289.34   7678.21 o 
   3  -2 -17    19588.27    17619.71   1997.37 o 
   4  -2 -17     3952.79     4916.12   1123.39 o 
   5  -2 -17     5238.87     4635.79   1094.53 o 
   6  -2 -17      497.52     1001.78    723.50 o 
   7  -2 -17    17424.88    17900.04   1760.32 o 
   8  -2 -17     6444.55     4905.81    977.04 o 
   9  -2 -17     1106.11     1271.80    661.67 o 
 -11  -1 -17     8828.19     9790.53    789.52 o 
 -10  -1 -17    13909.09    14937.40    884.99 o 
  -9  -1 -17    31898.69    33766.60   1581.29 o 
  -8  -1 -17    14901.19    13966.44   1037.11 o 
  -7  -1 -17    13906.92    13235.21   1140.72 o 
  -6  -1 -17      172.66      221.53    401.54 o 
  -5  -1 -17      117.11      298.99   1104.84 o 
  -4  -1 -17     5278.06     5242.01    949.92 o 
  -3  -1 -17     7667.30     8693.96   2400.34 o 
  -2  -1 -17    18965.27    20116.72   2678.62 o 
  -1  -1 -17    44160.77    41605.61   2409.27 o 
   0  -1 -17    12693.83    12261.52   1103.77 o 
   1  -1 -17     1324.15     1746.15    597.90 o 
   2  -1 -17      633.36      614.76    810.08 o 
   3  -1 -17    13782.42    13692.49   1726.31 o 
   4  -1 -17    23087.15    21770.27   1578.93 o 
   5  -1 -17     6889.52     6676.44   1232.64 o 
   6  -1 -17    11973.43    12965.37   1535.64 o 
   7  -1 -17      820.83     -109.25    649.30 o 
   8  -1 -17     7980.27     7307.19   1131.64 o 
   9  -1 -17    14963.96    15925.34   1618.09 o 
  10  -1 -17     3971.16     3015.63    766.79 o 
 -10   0 -17    14629.13    16641.08   1076.08 o 
  -9   0 -17    23499.99    25509.10   1422.29 o 
  -8   0 -17    13925.03    13232.83   1243.16 o 
  -7   0 -17     1977.63     2024.51    391.68 o 
  -6   0 -17     3429.39     3245.88    428.13 o 
  -5   0 -17     2008.57     1454.60    961.58 o 
  -4   0 -17     6151.47     7501.28   1160.53 o 
  -3   0 -17     3945.29     3797.69    901.58 o 
  -2   0 -17     4098.68     5329.77   1005.90 o 
  -1   0 -17    13744.77    15904.53   1328.24 o 
   0   0 -17    25289.60    24112.94   1643.19 o 
   1   0 -17    36134.00    34483.48   2057.01 o 
   2   0 -17     2548.79     2022.80    636.32 o 
   3   0 -17    28068.08    27369.56   1737.43 o 
   4   0 -17      634.66     1177.99    710.11 o 
   5   0 -17     1679.33      907.54    515.91 o 
   6   0 -17     3614.38     4689.38   1012.08 o 
   7   0 -17     1812.22     2011.80    847.18 o 
   8   0 -17     8303.64     7515.38   1176.98 o 
   9   0 -17      944.57     1207.90    667.85 o 
  10   0 -17    10141.58    10578.42   1298.60 o 
  -9   1 -17     5036.72     6342.31   1371.77 o 
  -8   1 -17     2343.14     1760.73    405.06 o 
  -7   1 -17    10244.76    10476.37    781.00 o 
  -6   1 -17     3350.31     2638.73   1079.07 o 
  -5   1 -17     3823.24     4072.45   1058.09 o 
  -4   1 -17       92.03      848.82    915.20 o 
  -3   1 -17     3549.30     3397.96   1003.05 o 
  -2   1 -17    22544.85    26073.61   1850.08 o 
  -1   1 -17     1192.68     1019.64    749.82 o 
   0   1 -17     2749.47     3699.02    843.65 o 
   1   1 -17      967.27     1277.17    671.90 o 
   2   1 -17     7686.69     6246.09    943.52 o 
   3   1 -17     2339.48     2377.11    703.17 o 
   4   1 -17    12302.41    11275.77   1061.78 o 
   5   1 -17     1335.91     1064.65    585.20 o 
   6   1 -17     4612.84     5490.03   1024.45 o 
   7   1 -17    23171.82    21647.42   2182.88 o 
   8   1 -17    12872.05    12336.68   1486.17 o 
   9   1 -17     2313.70     1914.92    799.77 o 
  10   1 -17     7427.45     9859.04   1234.70 o 
  -9   2 -17     1602.51     1696.90    450.76 o 
  -8   2 -17     4617.67     4418.66    561.83 o 
  -7   2 -17     7150.83     7356.31   1291.98 o 
  -6   2 -17    10384.73    10386.96   1497.32 o 
  -5   2 -17     2735.65     2703.54   1040.50 o 
  -4   2 -17     8889.95     8987.22   3138.28 o 
  -3   2 -17     3020.33     1956.40   2109.71 o 
  -2   2 -17      176.07      447.68    847.06 o 
  -1   2 -17    34721.40    36449.08   2480.73 o 
   0   2 -17     8470.35     7574.64   1068.37 o 
   1   2 -17     8264.90     8409.05   1059.76 o 
   2   2 -17     9617.25     8597.12   1065.60 o 
   3   2 -17    17192.77    17572.36   1371.35 o 
   4   2 -17    24897.25    21686.85   1578.76 o 
   5   2 -17      411.18      456.78    581.21 o 
   6   2 -17    11062.78    10543.61   1030.48 o 
   7   2 -17     9653.19     9952.12    974.15 o 
   8   2 -17     4418.79     6202.35   1119.27 o 
   9   2 -17    13779.43    12827.26   1525.34 o 
  10   2 -17    12169.36    14812.26   1597.48 o 
  -8   3 -17     2424.90     3003.27   1302.72 o 
  -7   3 -17     2351.61     1127.51   1135.76 o 
  -6   3 -17      677.93     1509.10   1067.51 o 
  -5   3 -17      124.15       38.79    955.41 o 
  -4   3 -17    16619.58    21040.81   2360.15 o 
  -3   3 -17    11638.13    13205.39   2612.66 o 
  -2   3 -17    18090.27    20252.17   2576.58 o 
  -1   3 -17    11218.75    10358.55   1321.23 o 
   0   3 -17    17801.01    20806.34   2569.37 o 
   1   3 -17    14415.80    15549.28   1410.93 o 
   2   3 -17     6399.05     6693.42   1026.80 o 
   3   3 -17    15201.51    15228.77   1986.03 o 
   4   3 -17    18525.71    18400.06   1458.85 o 
   5   3 -17     5891.68     5107.83    867.87 o 
   6   3 -17    18357.16    17689.17   1623.25 o 
   7   3 -17     6159.98     6188.17    858.64 o 
   8   3 -17     2686.28     3228.73    712.75 o 
   9   3 -17     3195.36     3087.78    925.51 o 
  10   3 -17    17592.97    19002.82   1947.90 o 
  -6   4 -17     9132.00    10922.65   1954.08 o 
  -5   4 -17     6181.60     7455.76   1378.08 o 
  -4   4 -17     3037.94     2781.59   1146.52 o 
  -3   4 -17     6573.85     9257.37   1394.15 o 
  -2   4 -17     4751.56     7519.74   1252.22 o 
  -1   4 -17    10084.04    11871.64   2046.84 o 
   0   4 -17      295.70      588.67    842.00 o 
   1   4 -17      794.52       91.01    864.70 o 
   2   4 -17       42.73      374.15    753.13 o 
   3   4 -17      757.31     1978.35    777.11 o 
   4   4 -17      407.42     -252.57    579.30 o 
   5   4 -17    28687.46    30157.29   1962.54 o 
   6   4 -17    32498.88    32355.94   2049.26 o 
   7   4 -17    59137.83    58221.96   3142.41 o 
   8   4 -17    12733.23    12808.33   1867.51 o 
   9   4 -17      525.26     -105.12    595.71 o 
  -5   5 -17     4957.70     5072.78   1706.73 o 
  -4   5 -17     5146.82     5094.25   1320.36 o 
  -3   5 -17     2629.12     3350.69   1201.57 o 
  -2   5 -17        2.88      771.84    938.32 o 
  -1   5 -17     1946.77     2520.88   1021.90 o 
   0   5 -17     2990.59     3150.51    989.55 o 
   1   5 -17      137.72      465.09    905.93 o 
   2   5 -17    44816.96    43159.63   2699.33 o 
   3   5 -17    19795.71    16816.10   1501.71 o 
   4   5 -17    20103.79    19483.59   1574.58 o 
   5   5 -17     1318.56      327.81    626.12 o 
   6   5 -17    17992.08    19624.61   1889.15 o 
   7   5 -17     8128.66    11361.13   1141.19 o 
   8   5 -17      722.29      862.66    617.26 o 
   9   5 -17      915.75      746.20   1807.73 o 
  -4   6 -17    10224.09    15113.21   2234.41 o 
  -3   6 -17    18250.49    24706.74   2345.72 o 
  -2   6 -17     4046.61     4736.58   1241.04 o 
  -1   6 -17    16433.93    17534.70   1741.16 o 
   0   6 -17     1262.68     2177.19    898.39 o 
   1   6 -17     4800.53     2639.01   1329.52 o 
   2   6 -17    37811.87    38911.14   2466.60 o 
   3   6 -17    48233.39    51719.89   2952.97 o 
   4   6 -17    38420.88    39853.96   2464.65 o 
   5   6 -17     5666.75     7042.98   1052.60 o 
   6   6 -17        8.36     -331.08    686.40 o 
   7   6 -17      961.51      910.30   1543.89 o 
   8   6 -17      391.13      532.79    973.95 o 
  -2   7 -17     7275.19     8176.02   1368.19 o 
  -1   7 -17    35383.37    42442.96   2678.78 o 
   0   7 -17    25473.79    31030.45   2194.32 o 
   1   7 -17    18066.67    20555.25   1739.99 o 
   2   7 -17     1600.43     2285.83   1309.93 o 
   3   7 -17     3278.72     3983.63    972.30 o 
   4   7 -17     5041.96     4057.62    977.59 o 
   5   7 -17    11977.55    14767.15   1390.20 o 
   6   7 -17     6957.22     6869.43   1004.88 o 
   7   7 -17      567.84      915.39    685.56 o 
   1   8 -17    18857.09    24841.92   1887.09 o 
   2   8 -17    29906.34    36007.29   2593.07 o 
   3   8 -17     5476.00     5239.76   1059.96 o 
   4   8 -17     1907.57     2599.43   1382.08 o 
   5   8 -17     1592.75     2296.05    811.62 o 
  -9 -16 -16      380.97      630.75    931.69 o 
  -8 -16 -16     3668.05     6000.35   1242.94 o 
  -7 -16 -16     4595.12     5008.88   1141.94 o 
  -6 -16 -16     1842.49     2776.53    939.94 o 
  -5 -16 -16     4662.47     5033.61   1059.49 o 
 -11 -15 -16     9361.01    10703.20   2130.32 o 
 -10 -15 -16     7869.83     9610.46    863.37 o 
  -9 -15 -16      354.74     1090.41    937.88 o 
  -8 -15 -16     1375.03     1385.17   1014.14 o 
  -7 -15 -16     1893.46     1661.38    954.37 o 
  -6 -15 -16     4380.55     5880.79   1187.29 o 
  -5 -15 -16       71.38     -117.49    746.18 o 
  -4 -15 -16      110.79      737.93    719.38 o 
  -3 -15 -16      614.61      507.07    694.65 o 
  -2 -15 -16      251.34     1306.84    674.03 o 
 -12 -14 -16     5625.93     4882.75   1389.29 o 
 -11 -14 -16     1710.22     1716.99    589.52 o 
 -10 -14 -16    11068.45    12144.02    979.73 o 
  -9 -14 -16       59.76       20.21    607.04 o 
  -8 -14 -16     3449.24     4413.17   1282.11 o 
  -7 -14 -16       23.30      179.33    913.14 o 
  -6 -14 -16     4893.89     4784.20   1226.45 o 
  -5 -14 -16      261.04     1813.91    925.51 o 
  -4 -14 -16     2044.70     3337.19    981.16 o 
  -3 -14 -16      852.10      667.85    707.01 o 
  -2 -14 -16     4336.64     6334.27   1086.29 o 
  -1 -14 -16     7595.39     9002.91   1429.49 o 
   0 -14 -16     6702.59     7626.69   1016.20 o 
 -13 -13 -16     7836.95     9273.90   1691.27 o 
 -12 -13 -16      706.51      751.61    705.98 o 
 -11 -13 -16     4973.00     4999.56    981.16 o 
 -10 -13 -16     2624.85     3269.60    595.04 o 
  -9 -13 -16     7241.77     7822.99    784.19 o 
  -8 -13 -16     2920.70     2734.34    522.54 o 
  -7 -13 -16      134.13      606.01    865.73 o 
  -6 -13 -16    33115.90    32473.19   3005.33 o 
  -5 -13 -16    44322.16    46920.61   3679.36 o 
  -4 -13 -16    13126.99    13119.96   1710.85 o 
  -3 -13 -16    11736.02    11118.47   1539.77 o 
  -2 -13 -16     1486.45     1480.17    848.21 o 
  -1 -13 -16    11014.61     9727.52    864.63 o 
   0 -13 -16      515.56      884.95   1060.52 o 
   1 -13 -16    14877.63    16624.11   1475.87 o 
   2 -13 -16     2518.12     2896.08    783.28 o 
 -13 -12 -16     5125.44     5377.25   2515.78 o 
 -12 -12 -16      744.43      946.79    489.02 o 
 -11 -12 -16     3798.59     4512.76    635.43 o 
 -10 -12 -16      971.62      287.88    406.45 o 
  -9 -12 -16    42815.14    43900.54   2348.73 o 
  -8 -12 -16    46452.07    49161.71   6262.13 o 
  -7 -12 -16     4652.45     4874.00    609.53 o 
  -6 -12 -16      573.74      436.99   1075.98 o 
  -5 -12 -16     9487.16    10627.89   1704.67 o 
  -4 -12 -16     5274.42     6439.40   1387.23 o 
  -3 -12 -16     1423.67     1764.44   1007.96 o 
  -2 -12 -16      615.48     -546.24    803.89 o 
  -1 -12 -16     9816.28     9681.84    851.07 o 
   0 -12 -16     5581.93     5976.64    761.64 o 
   1 -12 -16    17207.04    16504.89   1160.07 o 
   2 -12 -16    72618.90    73255.35   4891.39 o 
   3 -12 -16    36560.27    37585.13   2720.87 o 
 -13 -11 -16     3224.57     4717.17   1290.35 o 
 -12 -11 -16     7121.45     6402.10    813.44 o 
 -11 -11 -16    28256.33    30493.60   3232.07 o 
 -10 -11 -16      867.20     1295.92    468.59 o 
  -9 -11 -16    19855.47    22231.88   3083.66 o 
  -8 -11 -16    36241.38    36762.93   2343.66 o 
  -7 -11 -16     4180.88     4022.58    594.68 o 
  -6 -11 -16     1726.41     2249.62    452.32 o 
  -5 -11 -16     4278.23     4969.71   1512.97 o 
  -4 -11 -16    11957.26    11664.71   1807.73 o 
  -3 -11 -16    16727.27    16494.25   2075.70 o 
  -2 -11 -16     9755.88    10065.16   1632.52 o 
  -1 -11 -16   126054.38   118994.84   8834.59 o 
   0 -11 -16    29077.05    30339.78   2710.57 o 
   1 -11 -16     7024.92     5616.95   1220.27 o 
   2 -11 -16    17986.80    18085.55   1879.88 o 
   3 -11 -16    28962.18    25623.60   2135.47 o 
   4 -11 -16      885.56      985.29    618.38 o 
 -14 -10 -16     3066.89     3635.63    676.80 o 
 -13 -10 -16      987.53     1149.81   1068.77 o 
 -12 -10 -16    20813.56    23791.95   1577.15 o 
 -11 -10 -16    35724.00    38486.06   2305.53 o 
 -10 -10 -16     3113.30     2837.60   1157.40 o 
  -9 -10 -16    16893.35    17020.75   1246.04 o 
  -8 -10 -16    20596.28    18948.88   1385.17 o 
  -7 -10 -16      896.40      691.16    726.60 o 
  -6 -10 -16    30973.93    28067.56   2658.00 o 
  -5 -10 -16     2064.65     2866.07    669.91 o 
  -4 -10 -16    26312.78    23104.74   2793.02 o 
  -3 -10 -16      722.61     1609.85   1261.49 o 
  -2 -10 -16     1789.07     3549.50   1306.84 o 
  -1 -10 -16   141230.84   135520.03   9710.63 o 
   0 -10 -16    35129.94    35167.27   3262.98 o 
   1 -10 -16     1712.84     1925.22   1156.37 o 
   2 -10 -16     2137.00     3522.70   1075.98 o 
   3 -10 -16      846.55     2353.97    964.67 o 
   5 -10 -16    13666.50    15830.53   1426.40 o 
 -14  -9 -16     6453.00     7592.90   1477.93 o 
 -13  -9 -16     5405.51     6665.88    820.01 o 
 -12  -9 -16    21327.44    20821.21   1496.51 o 
 -11  -9 -16    57601.34    60493.63   3164.48 o 
 -10  -9 -16     1326.85     1595.71    523.96 o 
  -9  -9 -16    25143.48    26214.03   4083.37 o 
  -8  -9 -16     7347.81     8225.23   1255.31 o 
  -7  -9 -16     1048.15      550.95    511.19 o 
  -6  -9 -16    11397.08    11051.94   1695.39 o 
  -5  -9 -16      372.68      482.67    634.87 o 
  -4  -9 -16   132867.59   128804.68   5973.65 o 
  -3  -9 -16    19657.94    19652.11   2533.30 o 
  -2  -9 -16     3115.66     1306.84   1405.78 o 
  -1  -9 -16     4653.84     4839.85   1560.38 o 
   0  -9 -16    23312.44    23102.67   2619.87 o 
   1  -9 -16     9720.17     8032.76   1694.36 o 
   2  -9 -16    10341.35    12635.56   1772.69 o 
   3  -9 -16     1393.13     3467.05   1174.92 o 
   4  -9 -16     2653.59     1710.85   1045.06 o 
 -14  -8 -16    10643.63    12380.72   1754.14 o 
 -13  -8 -16     1921.77     2097.25    737.93 o 
 -12  -8 -16     2021.51     2560.93    632.07 o 
 -11  -8 -16    34785.99    36577.42   4081.31 o 
 -10  -8 -16     1925.99     1449.21   1129.57 o 
  -9  -8 -16      490.06      138.17    921.39 o 
  -8  -8 -16    16727.65    16520.27   1296.92 o 
  -7  -8 -16     8685.92     9561.59   4996.51 o 
  -6  -8 -16     2132.76     1140.77    444.70 o 
  -5  -8 -16     5606.24     5301.44    604.83 o 
  -4  -8 -16    13661.29    12578.04   1343.95 o 
  -3  -8 -16   114852.72   111149.68   5222.26 o 
  -2  -8 -16     6407.19     6171.43   1822.16 o 
  -1  -8 -16    33971.55    33132.80   3460.87 o 
   0  -8 -16     6998.14     5287.15   1679.93 o 
   1  -8 -16    10145.09     9044.84   1807.73 o 
   2  -8 -16    16726.47    12711.83   1999.43 o 
   3  -8 -16     7151.21     7241.23   1486.17 o 
   4  -8 -16      321.56      459.66    997.65 o 
   5  -8 -16     1429.78      509.13    968.80 o 
 -14  -7 -16    24471.50    27206.42   1794.73 o 
 -13  -7 -16     2909.86     4536.08    765.13 o 
 -12  -7 -16     1427.74     1657.71    599.22 o 
 -11  -7 -16     7261.97     7564.03    896.74 o 
 -10  -7 -16     5522.30     5692.43    964.67 o 
  -9  -7 -16    10383.04     9302.13    994.29 o 
  -8  -7 -16     1728.99     1213.58   1283.14 o 
  -7  -7 -16     6954.55     6878.38    803.20 o 
  -6  -7 -16    30066.34    30748.02   5210.88 o 
  -5  -7 -16     6658.23     5880.53    695.51 o 
  -4  -7 -16    15773.41    16013.62   1423.30 o 
  -3  -7 -16     8779.25     7815.22    703.59 o 
  -2  -7 -16      452.74      757.82    338.05 o 
  -1  -7 -16     2227.38     2566.28   1585.11 o 
   0  -7 -16    19232.71    24366.23   2642.54 o 
   1  -7 -16     8016.76     6278.62   1667.56 o 
   2  -7 -16     4036.43     3050.67   1376.93 o 
   3  -7 -16    21293.72    19276.96   2285.94 o 
   4  -7 -16    10819.33    11097.86   1613.97 o 
   5  -7 -16      919.69      247.35    894.59 o 
   6  -7 -16    16462.08    16312.86   1752.08 o 
 -13  -6 -16     8443.33     9139.58    992.50 o 
 -12  -6 -16     8791.12     8972.51    990.73 o 
 -11  -6 -16     1885.74     2630.89    716.29 o 
 -10  -6 -16     3594.49     3310.21    692.05 o 
  -9  -6 -16    11734.71    11774.82   1429.49 o 
  -8  -6 -16     3259.39     3787.81    783.28 o 
  -7  -6 -16     4278.26     3583.08   1918.01 o 
  -6  -6 -16    18485.07    16087.95   1313.04 o 
  -5  -6 -16     6822.58     6897.71    793.78 o 
  -4  -6 -16     1715.29     1829.75   1270.77 o 
  -3  -6 -16    27658.94    26478.96   1616.47 o 
  -2  -6 -16    59101.78    57658.85   2939.37 o 
  -1  -6 -16     1009.45     1224.39    326.71 o 
   0  -6 -16      199.07      878.10   1310.97 o 
   1  -6 -16    14810.96    13662.07   1943.77 o 
   2  -6 -16    18876.36    19050.22   2238.54 o 
   3  -6 -16    14699.78    12068.71   1776.81 o 
   4  -6 -16     6299.59     6330.15   1282.11 o 
   5  -6 -16     7769.51     7171.15   1240.88 o 
   6  -6 -16     9872.68    10452.68   1395.48 o 
   7  -6 -16    24602.14    24440.44   2230.29 o 
 -13  -5 -16      353.81     1214.36    526.72 o 
 -12  -5 -16    16074.59    15718.45   1322.74 o 
 -11  -5 -16     7393.55     6308.97    883.30 o 
 -10  -5 -16      308.89     1235.78    597.61 o 
  -9  -5 -16     6804.86     6653.20    924.08 o 
  -8  -5 -16      230.33      327.52   1243.97 o 
  -7  -5 -16     4185.41     5021.30    762.85 o 
  -6  -5 -16     7830.56     8997.84   4010.19 o 
  -5  -5 -16     3665.96     3543.89    744.12 o 
  -4  -5 -16     6398.88     5866.72    762.54 o 
  -3  -5 -16     4326.44     5102.54   1791.24 o 
  -2  -5 -16     6261.72     6495.01    666.54 o 
  -1  -5 -16    67516.34    66838.37   3292.75 o 
   0  -5 -16     5421.25     5932.96    531.55 o 
   1  -5 -16    37883.19    30690.20   3184.66 o 
   2  -5 -16    29164.92    24955.75   2659.03 o 
   3  -5 -16    33199.56    30275.88   2819.81 o 
   4  -5 -16    31038.51    29160.74   2518.87 o 
   5  -5 -16    12701.73    13758.95   1634.58 o 
   6  -5 -16     2131.31     2306.56    888.41 o 
   7  -5 -16      210.92     1005.90    694.65 o 
   8  -5 -16    23441.71    23741.67   2069.51 o 
 -13  -4 -16     5625.25     5289.21   1067.74 o 
 -12  -4 -16      413.54      530.11    534.94 o 
 -11  -4 -16     6949.21     7876.15    969.83 o 
 -10  -4 -16     1762.98     2365.81    684.78 o 
  -9  -4 -16    10328.57     9843.14   1519.15 o 
  -8  -4 -16     5675.68     5334.61    884.90 o 
  -7  -4 -16    32640.65    33455.95   2371.49 o 
  -6  -4 -16     3859.98     3652.22    758.52 o 
  -5  -4 -16     4691.66     6122.57    838.23 o 
  -4  -4 -16     1501.96     2609.51   1638.71 o 
  -3  -4 -16    11538.13    13533.01   3245.46 o 
  -2  -4 -16    23702.23    25089.61   1555.01 o 
  -1  -4 -16    19417.19    19233.49   1417.12 o 
   0  -4 -16     4462.56     4229.45    540.43 o 
   1  -4 -16      301.29      450.14    320.27 o 
   2  -4 -16     6067.89     4153.45   1269.74 o 
   3  -4 -16    11284.68    12649.99   1632.52 o 
   4  -4 -16     5625.79     7084.57   1232.64 o 
   5  -4 -16    96122.20    84810.81   6315.72 o 
   6  -4 -16    11986.49    11543.09   1449.07 o 
   7  -4 -16     4922.53     4452.34    960.55 o 
   8  -4 -16     1246.47      527.68    620.44 o 
 -12  -3 -16     6316.49     6007.56    563.19 o 
 -11  -3 -16     8793.83     8729.41   1266.10 o 
 -10  -3 -16    15492.96    16092.14   1441.54 o 
  -9  -3 -16     9506.77     7778.36    984.60 o 
  -8  -3 -16     3943.39     3928.97   1217.18 o 
  -7  -3 -16    24697.49    24703.43   1832.41 o 
  -6  -3 -16    11414.90    12583.42   1237.16 o 
  -5  -3 -16    25601.79    26079.73   1847.79 o 
  -4  -3 -16    10242.28     9388.23   1038.64 o 
  -3  -3 -16     2176.52     1398.64    962.61 o 
  -2  -3 -16     5126.78     4852.41    728.52 o 
  -1  -3 -16    15885.31    16432.30   2343.66 o 
   0  -3 -16    35504.38    32002.15   1838.88 o 
   1  -3 -16    24674.89    26148.97   2386.95 o 
   2  -3 -16    68128.40    64838.11   3157.55 o 
   3  -3 -16     9043.61     7775.10   1385.17 o 
   4  -3 -16    42246.12    37931.43   3246.49 o 
   5  -3 -16    17117.00    17535.19   1785.06 o 
   6  -3 -16      113.55      515.32    719.38 o 
   7  -3 -16    10323.17     8589.30   1214.09 o 
   8  -3 -16     1846.50     1580.99    733.81 o 
   9  -3 -16     1418.63      422.56    624.56 o 
 -12  -2 -16     7940.43     9399.49    751.92 o 
 -11  -2 -16    10168.74     9249.65   1123.45 o 
 -10  -2 -16    36924.40    35840.37   1625.23 o 
  -9  -2 -16    12254.97    12788.42   1043.52 o 
  -8  -2 -16    24639.64    25505.61   1254.79 o 
  -7  -2 -16     4598.95     4781.12   1006.91 o 
  -6  -2 -16    10370.82     8897.32   2047.87 o 
  -5  -2 -16     5904.05     5605.50   1333.64 o 
  -4  -2 -16    10794.00     9833.23   2280.79 o 
  -3  -2 -16    12158.85    13364.79   3553.62 o 
  -2  -2 -16    18308.37    18082.36   1349.82 o 
  -1  -2 -16     2588.03     3481.48    685.97 o 
   0  -2 -16    25645.83    26524.02   1637.68 o 
   1  -2 -16   319632.69   297597.22  13253.74 o 
   2  -2 -16    64087.24    56721.86   2839.91 o 
   3  -2 -16     5471.28     4934.17    761.64 o 
   4  -2 -16     4103.33     4349.27   1092.47 o 
   5  -2 -16     1731.64      942.00    816.26 o 
   6  -2 -16     5942.76     6571.32   1098.65 o 
   7  -2 -16     7243.99     7261.84   1125.45 o 
   8  -2 -16    10524.03     9005.67   1234.70 o 
   9  -2 -16     1033.39     -232.92    552.42 o 
  10  -2 -16     5292.14     4815.12    896.65 o 
 -11  -1 -16     5516.75     6360.31    795.65 o 
 -10  -1 -16     1436.13     1119.57    622.30 o 
  -9  -1 -16    21715.57    19319.13   1075.90 o 
  -8  -1 -16     7753.96     8422.94    787.41 o 
  -7  -1 -16     2161.83     1924.73    382.50 o 
  -6  -1 -16      963.06     1494.82    361.77 o 
  -5  -1 -16      234.93       78.18    633.58 o 
  -4  -1 -16    19391.62    19256.74   1634.24 o 
  -3  -1 -16    75283.85    71446.80   3847.95 o 
  -2  -1 -16   309218.28   293472.59  13333.53 o 
  -1  -1 -16    12710.66    12030.43   1108.99 o 
   0  -1 -16      958.84     1383.41    605.95 o 
   1  -1 -16     4686.97     3667.27    687.19 o 
   2  -1 -16    43286.84    40512.59   2247.49 o 
   3  -1 -16     5922.09     6052.00    727.36 o 
   4  -1 -16      877.58      280.09    486.56 o 
   5  -1 -16      270.29     -156.66    727.63 o 
   6  -1 -16     2284.89      859.55    764.73 o 
   7  -1 -16     5795.90     6321.90   1059.49 o 
   8  -1 -16    32932.18    36082.47   2823.94 o 
   9  -1 -16    27975.41    26561.48   2244.72 o 
  10  -1 -16      374.94      820.38    599.83 o 
 -11   0 -16     8432.16     9391.15    801.87 o 
 -10   0 -16      327.45      330.71    443.17 o 
  -9   0 -16    21250.87    21783.58   1144.47 o 
  -8   0 -16    29284.38    30583.90   1446.88 o 
  -7   0 -16     1122.84     1388.14    369.39 o 
  -6   0 -16    48695.91    48121.62   2044.25 o 
  -5   0 -16    41232.40    40152.62   3243.40 o 
  -4   0 -16     4264.84     4257.48    424.92 o 
  -3   0 -16     3889.05     4141.69    938.86 o 
  -2   0 -16    34832.07    36186.28   2273.27 o 
  -1   0 -16   177308.89   164762.70   7633.91 o 
   0   0 -16    29320.77    30354.34   2892.99 o 
   1   0 -16     3295.81     3169.33    713.12 o 
   2   0 -16     4347.87     5017.80    756.62 o 
   3   0 -16      107.45       55.08    528.60 o 
   4   0 -16    20950.47    18574.79   1305.58 o 
   5   0 -16    33231.78    31753.82   1842.58 o 
   6   0 -16    17913.75    17654.75   1828.34 o 
   7   0 -16     1213.48     1815.98    793.59 o 
   8   0 -16     7096.53     6903.18   1102.78 o 
   9   0 -16     5262.33     5565.42    985.29 o 
  10   0 -16     9949.37     9314.86   1216.15 o 
 -10   1 -16     3841.34     3721.08    550.50 o 
  -9   1 -16     3361.46     3317.25    520.60 o 
  -8   1 -16     2946.80     3251.31    831.12 o 
  -7   1 -16     3966.15     4118.99    501.19 o 
  -6   1 -16     5006.78     5025.96    519.35 o 
  -5   1 -16    21654.98    22669.72   1711.65 o 
  -4   1 -16    67455.61    74422.07   8625.37 o 
  -3   1 -16    17256.91    16632.88   1585.53 o 
  -2   1 -16     1885.72     1432.67    858.99 o 
  -1   1 -16     3707.66     4559.09    931.98 o 
   0   1 -16    19115.05    18900.96   1505.36 o 
   1   1 -16    18617.15    17324.85   1399.61 o 
   2   1 -16    14228.97    14130.46   1225.99 o 
   3   1 -16     5234.03     5138.70    815.45 o 
   4   1 -16     2768.27     3097.50    702.93 o 
   5   1 -16    15887.44    16747.80   1262.52 o 
   6   1 -16    29320.16    27845.39   1742.66 o 
   7   1 -16    11804.06    12198.58   1471.74 o 
   8   1 -16    19824.85    18912.12   1848.96 o 
   9   1 -16     5644.17     3836.02    937.88 o 
  10   1 -16     3017.08     2941.43    783.28 o 
  -9   2 -16     5562.23     5491.02   1137.82 o 
  -8   2 -16     7939.80     8496.42    745.89 o 
  -7   2 -16     1936.20     2656.68    516.52 o 
  -6   2 -16    19431.99    18106.61   1923.08 o 
  -5   2 -16     1761.86     2080.11    721.55 o 
  -4   2 -16    32589.44    35355.07   2443.61 o 
  -3   2 -16    39787.77    39861.70   2598.08 o 
  -2   2 -16    20977.64    21543.62   1742.44 o 
  -1   2 -16     1436.02     3957.83    961.47 o 
   0   2 -16    19447.49    19370.41   1557.70 o 
   1   2 -16     4204.27     5890.02    957.59 o 
   2   2 -16    10564.67     9770.08   1098.98 o 
   3   2 -16    22177.51    19817.71   1525.44 o 
   4   2 -16     4883.50     4573.04    831.50 o 
   5   2 -16    25493.45    25061.59   1665.92 o 
   6   2 -16     3206.89     3608.61    717.55 o 
   7   2 -16    19940.02    18296.22   1751.05 o 
   8   2 -16    20543.10    21200.13   2042.71 o 
   9   2 -16     1782.52     2351.91    779.16 o 
  10   2 -16    18251.41    21490.76   1980.88 o 
  -8   3 -16       71.53      439.08    377.64 o 
  -7   3 -16     7851.80     7793.84    800.80 o 
  -6   3 -16     8427.71     8527.65    707.36 o 
  -5   3 -16    19156.03    20903.35   1966.45 o 
  -4   3 -16     4024.18     5813.66   1766.51 o 
  -3   3 -16      303.34      493.52    949.34 o 
  -2   3 -16      105.47     1205.30    942.67 o 
  -1   3 -16     9560.50     7154.04   1199.05 o 
   0   3 -16     2940.64     2980.72    918.78 o 
   1   3 -16     7999.89     7663.50   1079.64 o 
   2   3 -16    14967.88    14487.64   1369.49 o 
   3   3 -16     3164.09     1789.37    727.96 o 
   4   3 -16    23069.54    21320.97   1596.05 o 
   5   3 -16    26575.80    23375.92   1802.58 o 
   6   3 -16     3222.03     3607.34    762.08 o 
   7   3 -16    10087.06    11789.67   1391.35 o 
   8   3 -16     2232.10     2392.91    645.48 o 
   9   3 -16      530.55      853.36    599.83 o 
  10   3 -16     3711.87     4365.76    931.69 o 
  -7   4 -16     8894.74    11066.94   2044.78 o 
  -6   4 -16    15865.75    15665.63   2368.40 o 
  -5   4 -16      485.00      228.95   1055.11 o 
  -4   4 -16    23006.74    25368.24   2204.69 o 
  -3   4 -16    11385.68    13626.33   2817.75 o 
  -2   4 -16    10351.36    12707.47   1455.40 o 
  -1   4 -16     2715.77     2193.09    983.79 o 
   0   4 -16    14394.91    15399.43   1496.72 o 
   1   4 -16    14355.90    14656.56   1433.93 o 
   2   4 -16      971.98     1180.31    793.07 o 
   3   4 -16    21116.74    22412.89   1672.88 o 
   4   4 -16    14890.22    11678.36   1260.52 o 
   5   4 -16     6458.07     6475.57    964.69 o 
   6   4 -16    14018.26    12514.84   1232.88 o 
   7   4 -16    21003.01    21374.81   1611.91 o 
   8   4 -16     3478.73     3225.53    743.20 o 
   9   4 -16     1359.89     1143.26    578.97 o 
  10   4 -16      236.21     -164.90    550.36 o 
  -6   5 -16      668.78      987.35   1350.13 o 
  -5   5 -16     5444.17     7599.89   1873.69 o 
  -4   5 -16     1208.26      840.72   1122.08 o 
  -3   5 -16    11532.25    11884.24   1590.62 o 
  -2   5 -16    15092.72    18533.08   1693.65 o 
  -1   5 -16      966.99     1407.75    924.61 o 
   0   5 -16    24208.50    23115.99   4805.84 o 
   1   5 -16    19293.42    18561.20   1646.63 o 
   2   5 -16    11085.12    10020.68   1336.73 o 
   3   5 -16     5454.81     5085.03   1736.62 o 
   4   5 -16     7988.71     9205.28   1152.91 o 
   5   5 -16      862.85      837.57    666.10 o 
   6   5 -16     2520.51     1888.12   1238.82 o 
   7   5 -16    14167.69    13781.76   1278.41 o 
   8   5 -16    20350.36    20621.28   1544.82 o 
   9   5 -16     5347.20     6293.12   1282.11 o 
  10   5 -16      199.11     -495.05    897.68 o 
  -5   6 -16     7021.86    10312.52   2102.49 o 
  -4   6 -16     4240.61     2529.17   1576.87 o 
  -3   6 -16     4126.50     4935.75   2076.73 o 
  -2   6 -16     2136.17     2869.84   1083.20 o 
  -1   6 -16     1771.98     2873.55    984.66 o 
   0   6 -16      850.97      728.26    844.72 o 
   1   6 -16     2555.73     1786.85    895.58 o 
   2   6 -16    10181.12     9870.95   1275.92 o 
   3   6 -16    18504.00    22200.49   1727.59 o 
   4   6 -16    49384.26    50925.65   3955.57 o 
   5   6 -16    43620.21    44747.89   2657.32 o 
   6   6 -16     1051.36      513.18   1292.41 o 
   7   6 -16     1722.33     2780.67    775.48 o 
   8   6 -16     5425.04     4927.46    898.99 o 
   9   6 -16     6232.06     7698.71   1000.56 o 
  -3   7 -16      137.42     -243.23   1442.89 o 
  -2   7 -16      655.46     -170.77   1004.87 o 
  -1   7 -16    28636.65    34367.06   2346.40 o 
   0   7 -16    17745.59    20298.13   1780.78 o 
   1   7 -16     7179.74     8694.26   1254.35 o 
   2   7 -16     1725.64      -95.12    807.67 o 
   3   7 -16    10684.42    11392.42   1316.82 o 
   4   7 -16    12895.62    12537.73   1859.26 o 
   5   7 -16     5508.43     5407.07    999.42 o 
   6   7 -16      163.56      265.15    674.37 o 
   7   7 -16     4061.52     4348.20    940.97 o 
   8   7 -16     4047.43     3492.28    817.68 o 
  -1   8 -16    14377.12    20175.45   1758.97 o 
   0   8 -16    18306.61    24510.79   1885.99 o 
   1   8 -16    28953.38    34491.62   2268.43 o 
   2   8 -16     8053.39     7517.42   1212.08 o 
   3   8 -16     3447.22     3195.11    928.54 o 
   4   8 -16     2088.09     2317.21    865.16 o 
   5   8 -16      340.29       24.65    723.60 o 
   6   8 -16     8157.81     7926.09   1093.05 o 
   7   8 -16    15647.05    17893.12   1516.60 o 
   3   9 -16     4315.57     4460.92   1386.20 o 
   4   9 -16     3498.28     2466.26    898.60 o 
 -10 -16 -15     1256.98     3180.53   1133.70 o 
  -9 -16 -15     9647.84    10256.86   1574.81 o 
  -8 -16 -15     2755.99     2762.10    993.53 o 
  -7 -16 -15      909.19     2255.03    888.41 o 
  -6 -16 -15    28134.60    34705.54   2702.32 o 
  -5 -16 -15    24576.37    26425.44   2259.15 o 
  -4 -16 -15     3925.41     3065.10    859.55 o 
 -11 -15 -15      675.86      810.22    796.68 o 
 -10 -15 -15      125.57       19.77    545.20 o 
  -9 -15 -15    28780.98    31933.14   2947.61 o 
  -8 -15 -15    17499.42    21247.54   2137.53 o 
  -7 -15 -15      261.11     1422.27    944.06 o 
  -6 -15 -15     1728.86     3135.19   1022.39 o 
  -5 -15 -15     5654.80     6080.74   1141.94 o 
  -4 -15 -15     1195.97     2803.32    896.65 o 
  -3 -15 -15     1258.22     2135.47    760.61 o 
  -2 -15 -15     3755.65     4417.29    880.16 o 
 -12 -14 -15     1550.65     1920.65    540.67 o 
 -11 -14 -15     3060.78     3146.94    647.24 o 
 -10 -14 -15     2560.19     3358.03   1052.28 o 
  -9 -14 -15    16079.21    19115.16   1264.41 o 
  -8 -14 -15    13938.28    14099.67   1124.42 o 
  -7 -14 -15       89.61      502.95    946.12 o 
  -6 -14 -15     2304.15     4798.63   1174.92 o 
  -5 -14 -15     1031.98     1813.91    939.94 o 
  -4 -14 -15    20181.79    22519.34   2162.27 o 
  -3 -14 -15      339.04     -659.61    638.99 o 
  -2 -14 -15     4944.16     5592.22   1024.45 o 
  -1 -14 -15     2554.59     1633.66    502.44 o 
   0 -14 -15     1911.88     3436.13    845.12 o 
   1 -14 -15     8710.78     9848.73   1176.98 o 
 -13 -13 -15     3196.26     4240.94   1120.30 o 
 -12 -13 -15     5740.53     6208.06    764.49 o 
 -11 -13 -15    12507.39    12214.54   1616.03 o 
 -10 -13 -15      137.66      -92.48    400.01 o 
  -9 -13 -15     2157.09     2191.59    658.57 o 
  -8 -13 -15      823.78      915.49    417.94 o 
  -7 -13 -15     6918.98     7687.23    737.16 o 
  -6 -13 -15     1805.70     4262.70   1234.70 o 
  -5 -13 -15     1132.83      255.60    894.59 o 
  -4 -13 -15     2834.99     3306.27   1088.35 o 
  -3 -13 -15    18412.26    20367.37   1980.88 o 
  -2 -13 -15    16420.94    16627.03   1121.63 o 
  -1 -13 -15     6303.18     5957.73    701.98 o 
   0 -13 -15     2895.68     3389.65    578.51 o 
   1 -13 -15     9304.00     7896.71   1071.86 o 
   2 -13 -15    12723.78    13954.77   1418.15 o 
 -14 -12 -15     4056.27     4961.64   1283.14 o 
 -13 -12 -15     1755.27     1948.60   1633.55 o 
 -12 -12 -15      140.97     -109.11    565.82 o 
 -11 -12 -15    17336.64    16391.13   1316.12 o 
 -10 -12 -15     1320.92     1048.62    453.30 o 
  -9 -12 -15    13899.25    15088.26   3523.73 o 
  -8 -12 -15     3588.06     2326.67    506.73 o 
  -7 -12 -15     4014.65     4430.65    949.21 o 
  -6 -12 -15     6661.45     6375.85    662.68 o 
  -5 -12 -15     2804.44     2164.33   1158.43 o 
  -4 -12 -15     8942.96    10786.61   1624.28 o 
  -3 -12 -15     9431.90    10568.76   1237.79 o 
  -2 -12 -15     7199.32     9118.84   1021.36 o 
  -1 -12 -15     3266.47     4537.34    636.72 o 
   0 -12 -15     2290.95     2496.12    530.83 o 
   1 -12 -15     1460.99     1754.18    505.81 o 
   2 -12 -15    13341.44    13610.54   1399.60 o 
   3 -12 -15    18377.53    16764.28   1599.54 o 
   4 -12 -15      587.31     -434.93    585.40 o 
 -14 -11 -15     8492.77     9541.21    956.20 o 
 -13 -11 -15      273.19     1516.30    528.32 o 
 -12 -11 -15    14536.36    16357.61   1238.88 o 
 -11 -11 -15       95.26      280.46    420.45 o 
 -10 -11 -15     1228.43     1135.28    490.47 o 
  -9 -11 -15     4455.20     5367.44    683.23 o 
  -8 -11 -15    35605.11    36674.23   4980.02 o 
  -7 -11 -15    13312.12    12833.88    993.14 o 
  -6 -11 -15    25945.88    26142.84   2020.04 o 
  -5 -11 -15     1136.99     1204.32    608.07 o 
  -4 -11 -15    19473.48    18514.29   2257.09 o 
  -3 -11 -15     1409.77     1937.59   1181.11 o 
  -2 -11 -15    19506.90    18227.78   2106.61 o 
  -1 -11 -15     7854.25     8306.90   1465.56 o 
   0 -11 -15    13431.92    16560.21   1772.69 o 
   1 -11 -15     5273.94     6289.17    726.85 o 
   2 -11 -15     3036.37     2558.81    539.59 o 
   3 -11 -15    16069.63    17551.68   1583.05 o 
   4 -11 -15    10404.88     9026.29   1146.06 o 
   5 -11 -15     3038.68     1661.38    731.75 o 
 -14 -10 -15     5370.08     6484.65    830.46 o 
 -13 -10 -15      892.76     1147.93    538.23 o 
 -12 -10 -15    17965.38    19322.08   1424.67 o 
 -11 -10 -15    41098.66    45895.29   5135.64 o 
 -10 -10 -15    10484.46    10097.50    946.01 o 
  -9 -10 -15     8353.98     8243.36   2046.84 o 
  -8 -10 -15     4677.77     4939.51   1139.88 o 
  -7 -10 -15     9924.38    10973.49    907.42 o 
  -6 -10 -15     1982.35     1853.03    420.71 o 
  -5 -10 -15     1580.61     1479.79    401.14 o 
  -4 -10 -15    19790.79    18676.41   1186.66 o 
  -3 -10 -15      537.65      690.52   1189.35 o 
  -2 -10 -15     5573.20     4536.85   1475.87 o 
  -1 -10 -15    98870.71    93095.04   7053.65 o 
   0 -10 -15   159541.02   151828.77  10939.14 o 
   1 -10 -15     4426.68     4475.01   1187.29 o 
   2 -10 -15     7308.54     9496.25   1424.34 o 
   3 -10 -15    12261.45    12520.13   1548.01 o 
   4 -10 -15     2031.26     1958.20    686.40 o 
   5 -10 -15      621.20      692.59    651.36 o 
   6 -10 -15     9866.10    11372.01   1205.84 o 
 -14  -9 -15    19087.31    19913.05   2297.28 o 
 -13  -9 -15      268.51      142.25    438.09 o 
 -12  -9 -15     3633.34     2886.90   1215.12 o 
 -11  -9 -15     4874.37     5086.86   1895.33 o 
 -10  -9 -15     1554.79     1715.91    543.32 o 
  -9  -9 -15     1499.67     1411.69   1021.36 o 
  -8  -9 -15     2715.21     2730.91    570.11 o 
  -7  -9 -15    20452.93    19695.00   2136.50 o 
  -6  -9 -15    19099.93    17483.09   1217.20 o 
  -5  -9 -15     2701.46     2531.99    582.31 o 
  -4  -9 -15   201814.17   196584.73  10657.78 o 
  -3  -9 -15   130366.87   123781.02   5668.46 o 
  -2  -9 -15     2435.77     3970.00   1539.77 o 
  -1  -9 -15     6184.15     5691.16   1603.67 o 
   0  -9 -15    23488.83    20074.67   2485.89 o 
   1  -9 -15     2343.23     1298.60   1181.11 o 
   2  -9 -15     1918.29     1354.25   1135.76 o 
   3  -9 -15     3481.37     4687.32   1238.82 o 
   4  -9 -15      205.72     -876.04    795.65 o 
   6  -9 -15     3083.96     3091.90    791.53 o 
   7  -9 -15    11402.39    11893.51   1282.11 o 
 -14  -8 -15    12054.82    14863.12   1220.27 o 
 -13  -8 -15     7002.33     7332.00    902.40 o 
 -12  -8 -15     5059.58     5790.73    799.36 o 
 -11  -8 -15     6691.03     8377.50    906.35 o 
 -10  -8 -15      735.11      939.33    580.25 o 
  -9  -8 -15    29558.89    31876.05   2396.22 o 
  -8  -8 -15     2670.33     2356.27    574.91 o 
  -7  -8 -15   106373.23   109407.16  12566.51 o 
  -6  -8 -15     9463.34     9918.45   1633.55 o 
  -5  -8 -15      921.30      498.35    914.17 o 
  -4  -8 -15   178158.38   170076.61   7861.24 o 
  -3  -8 -15    34370.01    31655.39   1773.65 o 
  -2  -8 -15    17950.27    15978.94   2442.60 o 
  -1  -8 -15     7407.56     6457.95   1820.10 o 
   0  -8 -15     1591.75     -185.51   1294.48 o 
   1  -8 -15    14573.28    15568.75   2187.00 o 
   2  -8 -15    22877.31    18508.11   2454.97 o 
   3  -8 -15     8659.45     8712.97   1543.89 o 
   4  -8 -15    15177.06    18743.10   1970.57 o 
   5  -8 -15     8135.57     5959.12   1255.31 o 
 -14  -7 -15    21428.27    23267.21   1574.41 o 
 -13  -7 -15     1751.79     2075.39    897.68 o 
 -12  -7 -15    16021.09    17249.25   1371.28 o 
 -11  -7 -15     1430.59     1779.06    589.13 o 
 -10  -7 -15     5835.84     5915.11   1096.59 o 
  -9  -7 -15    20910.67    23130.08   3913.31 o 
  -8  -7 -15      910.13     1204.07    546.91 o 
  -7  -7 -15   171731.11   175666.41  11577.10 o 
  -6  -7 -15    33226.19    33269.57   3211.45 o 
  -5  -7 -15      429.88      240.92    700.83 o 
  -4  -7 -15    20660.96    21559.90   1392.90 o 
  -3  -7 -15    30461.44    28555.28   1679.94 o 
  -2  -7 -15    16170.49    17413.19   1090.63 o 
  -1  -7 -15    41461.66    35626.93   3656.69 o 
   0  -7 -15      663.94      841.00   1459.38 o 
   1  -7 -15     1183.70     1358.37   1356.31 o 
   2  -7 -15    12149.24    11745.10   1813.91 o 
   3  -7 -15    17239.96    15306.96   2011.80 o 
   4  -7 -15    15111.52    11415.29   1673.75 o 
   5  -7 -15    14405.67    12722.14   1649.01 o 
   6  -7 -15     3431.99     3038.31    972.92 o 
 -14  -6 -15     9245.05    12215.27   1078.22 o 
 -13  -6 -15     3111.04     4139.37   1029.60 o 
 -12  -6 -15     4076.82     4777.76    987.35 o 
 -11  -6 -15    12914.02    13392.92   1194.89 o 
 -10  -6 -15    19330.48    18600.43   5979.73 o 
  -9  -6 -15    16493.35    16779.10   2447.75 o 
  -8  -6 -15    15089.92    13183.00   1200.16 o 
  -7  -6 -15    47107.29    48103.66   5302.61 o 
  -6  -6 -15   159007.91   163817.95  15718.19 o 
  -5  -6 -15    18588.35    16506.50   2491.04 o 
  -4  -6 -15    29703.90    32553.38   1853.05 o 
  -3  -6 -15    12255.94    12292.31   1815.98 o 
  -2  -6 -15     1435.52     1973.81   1503.69 o 
  -1  -6 -15    70624.73    69997.59   3431.57 o 
   0  -6 -15    33248.66    27672.50   3161.98 o 
   1  -6 -15    40265.37    38061.29   3559.81 o 
   2  -6 -15     3721.62     2731.18   1255.31 o 
   3  -6 -15    14146.07    14268.09   1822.16 o 
   4  -6 -15     1414.82     1449.07   1020.33 o 
   5  -6 -15     1418.62      853.36    867.79 o 
   6  -6 -15    14943.45    11879.08   1510.91 o 
   7  -6 -15     9487.73    10708.28   1294.48 o 
 -14  -5 -15     5613.48     6985.22    876.51 o 
 -13  -5 -15     2095.69     2986.14    682.56 o 
 -12  -5 -15     1387.78     1971.51    631.09 o 
 -11  -5 -15    13498.75    16211.95   1308.42 o 
 -10  -5 -15    10927.63    11204.26   1120.27 o 
  -9  -5 -15    65164.59    66884.38   3598.36 o 
  -8  -5 -15    15774.89    15914.77   5508.73 o 
  -7  -5 -15    14662.32    14715.73   1256.61 o 
  -6  -5 -15    29203.64    30140.39   1977.92 o 
  -5  -5 -15     2556.39     1866.18   2114.86 o 
  -4  -5 -15    11737.69    11443.39   1292.41 o 
  -3  -5 -15    36333.20    34548.84   3517.55 o 
  -2  -5 -15     2194.27     2068.11    685.37 o 
  -1  -5 -15     4174.14     4010.32    673.00 o 
   0  -5 -15    75278.30    72356.09   3554.45 o 
   1  -5 -15     7055.41     8125.51   1554.19 o 
   2  -5 -15      508.49      214.37   1032.69 o 
   3  -5 -15    20667.66    22791.42   2222.04 o 
   4  -5 -15     8538.28     8210.02   1352.19 o 
   5  -5 -15     5503.12     4712.06   1059.49 o 
   6  -5 -15     5349.32     7156.72   1129.57 o 
   7  -5 -15     4111.88     3421.70    869.85 o 
 -13  -4 -15      744.67      475.83    329.27 o 
 -12  -4 -15      681.60      932.62    528.82 o 
 -11  -4 -15    10677.56    10834.42   1261.50 o 
 -10  -4 -15     4222.34     4520.64    845.97 o 
  -9  -4 -15    46700.68    48391.79   3281.54 o 
  -8  -4 -15    19266.45    16816.79   2580.71 o 
  -7  -4 -15     1663.12     2317.43    658.76 o 
  -6  -4 -15    33524.22    33809.70   3762.84 o 
  -5  -4 -15    51068.98    47418.71   3115.60 o 
  -4  -4 -15     1849.30     3342.37    712.17 o 
  -3  -4 -15    21591.99    21901.54   2439.51 o 
  -2  -4 -15    21428.58    20045.03   1410.73 o 
  -1  -4 -15     2718.40     4895.51   1512.97 o 
   0  -4 -15    34936.28    33738.62   1843.65 o 
   1  -4 -15    15620.13    15999.64   1029.54 o 
   2  -4 -15    37329.15    36290.65   3174.35 o 
   3  -4 -15     3280.83     2974.41   1075.98 o 
   4  -4 -15    30072.82    28969.04   2522.99 o 
   5  -4 -15    22029.38    22105.02   2044.78 o 
   6  -4 -15    16872.36    15418.27   1679.93 o 
   7  -4 -15     1940.69     1228.51    674.03 o 
   8  -4 -15     1578.76     2628.11    756.48 o 
 -13  -3 -15     2111.08     2365.88    464.86 o 
 -12  -3 -15    15553.93    16051.84    921.66 o 
 -11  -3 -15     5474.57     5432.73    538.05 o 
 -10  -3 -15     1647.49     2086.80    400.17 o 
  -9  -3 -15     1952.99     1465.72    470.75 o 
  -8  -3 -15     5176.53     5363.72    748.13 o 
  -7  -3 -15     3701.92     4060.80   2839.39 o 
  -6  -3 -15     1758.30     1677.41   1540.80 o 
  -5  -3 -15    14451.95    14247.33   1941.71 o 
  -4  -3 -15    50147.45    47749.50   2779.91 o 
  -3  -3 -15     8703.04     9454.19    976.17 o 
  -2  -3 -15    43338.67    42704.81   2369.49 o 
  -1  -3 -15    27084.71    27374.08   1819.07 o 
   0  -3 -15    41266.62    38949.69   2137.77 o 
   1  -3 -15    59769.93    59725.27   2916.63 o 
   2  -3 -15    15456.83    14201.29   1014.84 o 
   3  -3 -15    20911.40    24238.43   2234.41 o 
   4  -3 -15     1351.46     -436.99    737.93 o 
   5  -3 -15    17044.13    15154.43   1708.79 o 
   6  -3 -15      448.09     1306.84    764.73 o 
   7  -3 -15    11266.49     9753.91   1284.17 o 
   8  -3 -15     1594.92     1193.47    643.12 o 
   9  -3 -15     9118.27     8323.39   1096.59 o 
 -12  -2 -15    15010.38    16292.29   1786.09 o 
 -11  -2 -15     8811.87     8308.45    644.17 o 
 -10  -2 -15    19279.50    18342.49   1014.88 o 
  -9  -2 -15     3316.49     4159.78   1597.01 o 
  -8  -2 -15      435.90      492.03    452.18 o 
  -7  -2 -15    35388.07    34999.76   1610.17 o 
  -6  -2 -15     1996.72     2048.96    688.94 o 
  -5  -2 -15    39402.14    38417.87   4419.35 o 
  -4  -2 -15    13207.56    12786.79   1274.86 o 
  -3  -2 -15    15551.16    14332.78   1332.27 o 
  -2  -2 -15     2080.49     3891.06    861.61 o 
  -1  -2 -15     6065.90     5515.76    890.47 o 
   0  -2 -15      744.91     1519.81    730.72 o 
   1  -2 -15     3121.34     3150.64    605.95 o 
   2  -2 -15   158878.95   142796.31   6515.77 o 
   3  -2 -15    28615.39    26008.62   1509.50 o 
   4  -2 -15    18355.07    15774.74   1064.18 o 
   5  -2 -15      234.14     -843.06    655.48 o 
   6  -2 -15     1537.33     1923.16    822.45 o 
   7  -2 -15    13329.26    12769.55   1411.97 o 
   8  -2 -15     1034.50     1356.31    616.32 o 
   9  -2 -15    73757.95    78843.44   5256.23 o 
  10  -2 -15    17852.98    17638.26   1661.38 o 
 -12  -1 -15     1245.89      932.99    413.04 o 
 -11  -1 -15      922.19      727.60    381.03 o 
 -10  -1 -15      598.87      783.46    332.79 o 
  -9  -1 -15    16426.58    16536.09    964.62 o 
  -8  -1 -15    27995.29    25624.54   1329.71 o 
  -7  -1 -15     9119.32     8753.28   1016.60 o 
  -6  -1 -15     4097.98     3979.82    662.32 o 
  -5  -1 -15     8659.85     7556.76    602.90 o 
  -4  -1 -15    11292.33    11227.52   1282.24 o 
  -3  -1 -15    29185.08    30343.85   2822.90 o 
  -2  -1 -15    25209.58    23406.53   1711.35 o 
  -1  -1 -15    72299.35    72574.39   3831.89 o 
   0  -1 -15    10924.21    11379.76   1039.20 o 
   1  -1 -15     3629.76     3868.09    716.26 o 
   2  -1 -15    34542.40    32810.71   1913.65 o 
   3  -1 -15    10705.85     8903.53    960.55 o 
   4  -1 -15    29045.17    25837.72   1612.37 o 
   5  -1 -15     1398.80     1370.57    504.90 o 
   6  -1 -15    16475.86    14614.38   1723.22 o 
   7  -1 -15     7703.16     6043.63   1055.37 o 
   8  -1 -15     4787.17     4813.06    915.20 o 
   9  -1 -15    38420.65    34373.68   2914.63 o 
  10  -1 -15    31444.09    31009.69   2553.91 o 
  11  -1 -15     8803.43     7571.03   1038.88 o 
 -11   0 -15    15991.02    18000.25   1143.99 o 
 -10   0 -15     5956.53     6082.20    624.20 o 
  -9   0 -15     1429.48     1544.53    644.08 o 
  -8   0 -15     2008.44     1658.12    402.75 o 
  -7   0 -15     2483.26     2313.58    414.70 o 
  -6   0 -15    22674.71    22163.93   1177.60 o 
  -5   0 -15    48339.22    47587.73   2024.36 o 
  -4   0 -15      556.09      653.56    790.02 o 
  -3   0 -15    27337.78    27536.63   1788.92 o 
  -2   0 -15   168517.88   162141.27   7705.25 o 
  -1   0 -15   109189.18   104337.41   5142.47 o 
   0   0 -15    39803.43    38944.15   2260.96 o 
   1   0 -15    16095.76    15252.40   2768.28 o 
   2   0 -15      924.08      968.01    633.31 o 
   3   0 -15     2496.05     1946.02    639.12 o 
   4   0 -15     7934.58     7969.27    877.50 o 
   5   0 -15    21681.00    22162.63   1419.81 o 
   6   0 -15    27308.03    26006.67   1830.40 o 
   7   0 -15    25934.79    23407.74   2178.76 o 
   8   0 -15     2774.15     2529.17    779.16 o 
   9   0 -15    15955.74    16030.47   1585.11 o 
  10   0 -15     6848.54     6385.80   1005.90 o 
  11   0 -15      221.46      502.95    521.50 o 
 -11   1 -15      191.23     -211.44    541.08 o 
 -10   1 -15     1676.27     1748.16    725.57 o 
  -9   1 -15     3900.36     3963.26    762.67 o 
  -8   1 -15     1934.27     1662.17    426.27 o 
  -7   1 -15    12437.44    11731.65    961.74 o 
  -6   1 -15    49667.48    47180.81   2145.54 o 
  -5   1 -15   158904.66   163289.75   9580.94 o 
  -4   1 -15    25215.67    23637.42   1421.79 o 
  -3   1 -15    12601.78    11601.18    729.88 o 
  -2   1 -15     5983.06     5923.35   1132.67 o 
  -1   1 -15    29790.10    31646.24   2002.81 o 
   0   1 -15     8214.66     7613.40   1035.40 o 
   1   1 -15     2143.16     3624.49    913.14 o 
   2   1 -15    11308.17    10652.89   1081.32 o 
   3   1 -15    12622.39    11151.78   1215.12 o 
   4   1 -15       71.63      183.64    705.98 o 
   5   1 -15    30326.37    28838.15   1780.58 o 
   6   1 -15    45353.27    45841.89   2480.70 o 
   7   1 -15    20222.62    17370.11   1813.91 o 
   8   1 -15     4001.02     3471.17    853.36 o 
   9   1 -15    13545.32    13006.59   1453.19 o 
  10   1 -15      254.35       41.23    525.62 o 
  11   1 -15     8951.36     9617.87   1185.23 o 
 -10   2 -15     3816.51     4289.97   2000.46 o 
  -9   2 -15    35131.55    37064.57   1924.84 o 
  -8   2 -15    27599.67    27711.26   1566.85 o 
  -7   2 -15     8898.01     9008.07    715.57 o 
  -6   2 -15     1596.42     2131.12    485.79 o 
  -5   2 -15     4941.88     5097.00    537.62 o 
  -4   2 -15    84250.28    84358.28   3341.20 o 
  -3   2 -15    30467.78    33008.27   1520.20 o 
  -2   2 -15     2754.47     2731.24    998.10 o 
  -1   2 -15     3652.46     3999.00    957.55 o 
   0   2 -15       40.99     1012.75   1493.39 o 
   1   2 -15    18189.00    17923.53   1453.89 o 
   2   2 -15    71043.17    69996.98   3637.70 o 
   3   2 -15    49527.39    47493.50   2699.33 o 
   4   2 -15    15527.01    15557.46   1420.21 o 
   5   2 -15      396.59      135.40    557.22 o 
   6   2 -15     2838.21     2602.19   1878.84 o 
   7   2 -15     8100.42     7056.67    861.88 o 
   8   2 -15    10033.81     9316.20    943.54 o 
   9   2 -15     9278.43     9372.58   1234.70 o 
  10   2 -15      528.25      764.73    581.28 o 
  11   2 -15      245.14     -111.31    521.50 o 
  -9   3 -15     2485.44     2328.18    657.54 o 
  -8   3 -15    10522.13    10864.17   1670.66 o 
  -7   3 -15    43129.43    40835.27   2191.07 o 
  -6   3 -15    12795.96    11830.72    906.33 o 
  -5   3 -15     1597.74     2175.05    858.39 o 
  -4   3 -15     7866.42     8843.08    673.63 o 
  -3   3 -15    21036.64    25260.24   2018.98 o 
  -2   3 -15     7865.88     7800.81   1301.69 o 
  -1   3 -15    30341.95    29168.10   2036.88 o 
   0   3 -15     1550.80     1436.75    889.44 o 
   1   3 -15      667.49     -127.85    693.62 o 
   2   3 -15    11092.83    10155.48   1166.60 o 
   3   3 -15    17041.22    16883.04   2127.23 o 
   4   3 -15    13424.05    13810.20   1556.26 o 
   5   3 -15    10048.95     6957.59    980.94 o 
   6   3 -15    11996.43    10757.37   1720.13 o 
   7   3 -15    14674.88    13402.86   1246.04 o 
   8   3 -15     6061.02     6109.77   1080.10 o 
   9   3 -15     4456.79     3769.48    700.06 o 
  10   3 -15     3423.98     2875.47    810.08 o 
  11   3 -15      484.64      853.36    632.81 o 
  -8   4 -15      302.00      335.64    852.33 o 
  -7   4 -15    26846.95    27594.71   1617.90 o 
  -6   4 -15    39151.30    39375.19   2904.32 o 
  -5   4 -15    10439.68    10690.62   1248.41 o 
  -4   4 -15     2299.48     2890.70   1140.52 o 
  -3   4 -15     4906.60     4879.95   1208.64 o 
  -2   4 -15     5142.82     6327.99   1236.89 o 
  -1   4 -15    15330.34    17201.72   1628.30 o 
   0   4 -15    19413.95    18846.16   1664.23 o 
   1   4 -15    20556.66    21762.89   1688.79 o 
   2   4 -15    13426.24    13308.33   1577.90 o 
   3   4 -15      354.18       19.41    741.44 o 
   4   4 -15    24680.10    22989.01   1706.56 o 
   5   4 -15    23815.96    18254.79   1552.13 o 
   6   4 -15     7255.83     6862.99    961.63 o 
   7   4 -15    12402.61    12510.52   1176.20 o 
   8   4 -15    11464.22    10932.23   1504.72 o 
   9   4 -15     6008.80     5973.14    850.36 o 
  10   4 -15     3712.92     3431.61    694.98 o 
  11   4 -15     6236.36     5491.21   1045.06 o 
  -7   5 -15     2856.32     4180.18    699.80 o 
  -6   5 -15     2069.63     2009.03    497.20 o 
  -5   5 -15     2351.33     2372.52   1545.95 o 
  -4   5 -15    16748.80    19059.64   2000.46 o 
  -3   5 -15     5370.86     5850.31   1321.90 o 
  -2   5 -15     8620.60     7346.95   1338.72 o 
  -1   5 -15    25006.10    24430.72   1982.94 o 
   0   5 -15     1633.63     1164.73    891.07 o 
   1   5 -15    11486.67    13387.86   1380.60 o 
   2   5 -15     7894.12     9510.62   1197.99 o 
   3   5 -15     4512.51     5159.90    972.83 o 
   4   5 -15    10846.77    10686.03   1186.33 o 
   5   5 -15     6309.32     5197.40    945.79 o 
   6   5 -15     1422.72     1194.75    699.27 o 
   7   5 -15     2745.65     2497.77   1028.57 o 
   8   5 -15     5607.69     5339.64    901.80 o 
   9   5 -15     1676.84      691.39    610.30 o 
  10   5 -15     3253.74     4775.24    815.37 o 
  11   5 -15     2586.25     2543.01    709.98 o 
  -6   6 -15     5801.65     8226.51   2030.35 o 
  -5   6 -15     6950.33     7045.41   1855.14 o 
  -4   6 -15    11038.05    12654.11   2273.58 o 
  -3   6 -15     5397.76     6776.95   1305.22 o 
  -2   6 -15    17656.31    19346.51   4271.97 o 
  -1   6 -15     2328.85     1864.67    977.37 o 
   0   6 -15    18582.18    19642.28   2314.80 o 
   1   6 -15    11267.71    12691.96   2286.97 o 
   2   6 -15    12044.73    11969.83   2341.60 o 
   3   6 -15     4912.93     4938.06    943.38 o 
   4   6 -15    12486.72    11638.63   1272.49 o 
   5   6 -15     1001.47     1745.76    780.43 o 
   6   6 -15     2478.00     4720.35    885.98 o 
   7   6 -15     5527.81     3772.12   1032.69 o 
   8   6 -15       27.91      254.39    574.21 o 
   9   6 -15     6322.24     6493.26    951.40 o 
  10   6 -15     3571.22     4081.96   1124.42 o 
  -4   7 -15      215.13     -692.59   1273.86 o 
  -3   7 -15    16058.87    17603.21   2595.13 o 
  -2   7 -15     9699.27    12598.18   1458.60 o 
  -1   7 -15     8702.92     9131.70   1386.20 o 
   0   7 -15     2687.21     2202.31    981.91 o 
   1   7 -15     5923.16     6688.54   1158.65 o 
   2   7 -15     6760.93     8032.81   1181.17 o 
   3   7 -15      969.22      719.78    708.40 o 
   4   7 -15     1330.74     1291.35    737.45 o 
   5   7 -15    14185.53    14174.35   1367.78 o 
   6   7 -15     3181.04     3542.78    875.11 o 
   7   7 -15      810.81      215.92   1352.19 o 
   8   7 -15     3757.26     3620.87    823.11 o 
   9   7 -15     1305.53     1388.06    890.47 o 
  10   7 -15     6779.45     6717.32   1004.19 o 
  -3   8 -15      925.02     3065.10   1517.09 o 
  -2   8 -15     4387.38     5219.13   1698.48 o 
  -1   8 -15     3769.71     4682.21   2199.37 o 
   0   8 -15    10308.21    14358.69   2705.41 o 
   1   8 -15    15809.82    19915.37   1729.96 o 
   2   8 -15    41163.01    43271.87   2707.59 o 
   3   8 -15     1121.73     2125.16    836.66 o 
   4   8 -15      526.00      997.88    724.04 o 
   5   8 -15     7379.12     6782.37   1041.40 o 
   6   8 -15    13312.41    15518.79   2093.22 o 
   7   8 -15    22222.13    20047.88   2236.47 o 
   8   8 -15    23647.03    23340.63   1750.15 o 
   9   8 -15    18688.61    19057.13   1869.57 o 
   0   9 -15     5861.45     7599.08   1350.13 o 
   1   9 -15     8221.52    10490.95   1329.09 o 
   2   9 -15    10353.51    11935.88   1372.80 o 
   3   9 -15     3345.28     4659.50   1040.37 o 
   4   9 -15    10656.90    10355.88   1237.65 o 
   5   9 -15     5852.39     7844.73   1874.72 o 
   6   9 -15      139.87      845.55    720.59 o 
   7   9 -15    12665.86    14645.67   1374.70 o 
 -10 -16 -14     5929.59     7119.61   1473.81 o 
  -9 -16 -14     9719.99    11971.84   1646.95 o 
  -8 -16 -14     8720.11     9795.14   1471.74 o 
  -7 -16 -14     2600.96     2722.93    915.20 o 
  -6 -16 -14    29003.01    36412.27   2776.53 o 
  -5 -16 -14     7683.47     7591.64   1209.96 o 
  -4 -16 -14    10655.82    12707.71   1420.21 o 
 -12 -15 -14     4958.46     6659.99   1305.81 o 
 -11 -15 -14     6482.06     5298.02    727.73 o 
 -10 -15 -14     9799.82    13967.14   1844.83 o 
  -9 -15 -14    59136.51    68528.86   4990.33 o 
  -8 -15 -14    16440.04    19369.72   2048.90 o 
  -7 -15 -14     2711.25     4442.03   1154.31 o 
  -6 -15 -14     9018.06    10735.08   1440.83 o 
  -5 -15 -14    11069.18     9263.33   1360.44 o 
  -4 -15 -14     5059.05     5884.92   1078.04 o 
  -3 -15 -14      439.55      -90.70    601.89 o 
   0 -15 -14     4471.21     5557.17   1005.90 o 
 -13 -14 -14     1428.79     1724.21    540.91 o 
 -12 -14 -14    17018.98    19067.88   4208.08 o 
 -11 -14 -14    10084.50    11350.00   1210.99 o 
 -10 -14 -14      470.22      447.23    444.40 o 
  -9 -14 -14    39922.36    39610.96   3391.81 o 
  -8 -14 -14    40065.25    47143.23   3580.42 o 
  -7 -14 -14     3494.04     4124.59   1230.58 o 
  -6 -14 -14     2683.63     2671.40   1049.18 o 
  -5 -14 -14    21707.20    23679.83   2201.43 o 
  -4 -14 -14     5068.09     3223.82    948.18 o 
  -3 -14 -14    18486.32    19821.14   1927.28 o 
  -2 -14 -14    17477.07    20120.02   1884.00 o 
  -1 -14 -14     8896.91     8974.75   1119.27 o 
   0 -14 -14     2084.92      525.62    719.38 o 
   1 -14 -14     1400.20     1428.46    735.87 o 
 -14 -13 -14     6011.98     7389.66    860.96 o 
 -13 -13 -14      964.91     1355.28    533.85 o 
 -12 -13 -14    35352.79    40119.86   3881.36 o 
 -11 -13 -14    26501.44    27274.42   1666.56 o 
 -10 -13 -14     1490.03     1573.58    616.32 o 
  -9 -13 -14     3894.13     3424.77    598.07 o 
  -8 -13 -14    10877.78    10357.39   1708.79 o 
  -7 -13 -14     3908.03     3988.46    829.66 o 
  -6 -13 -14    17370.05    19660.36   2187.00 o 
  -5 -13 -14    11778.32    12198.58   1646.95 o 
  -4 -13 -14      994.76     1877.81    937.88 o 
  -3 -13 -14      732.02      474.05    437.27 o 
  -2 -13 -14    23927.62    24691.97   1898.43 o 
  -1 -13 -14     1911.48     3114.78    561.79 o 
   0 -13 -14     3812.11     4401.09    712.17 o 
   1 -13 -14      430.46      616.32    688.46 o 
   2 -13 -14     3180.44     3001.20    826.57 o 
   3 -13 -14    10198.99    12221.25   1323.33 o 
 -14 -12 -14     8685.81    10364.40   1005.86 o 
 -13 -12 -14     2990.70     3165.88    640.84 o 
 -12 -12 -14    27084.96    26538.43   1693.83 o 
 -11 -12 -14    25092.06    27799.76   1684.62 o 
 -10 -12 -14      707.14      542.87    444.53 o 
  -9 -12 -14     6427.91     6856.68    755.45 o 
  -8 -12 -14      269.04      514.13    666.82 o 
  -7 -12 -14    20645.42    18786.58   1258.86 o 
  -6 -12 -14     5805.66     6178.70    678.17 o 
  -5 -12 -14    17841.73    18572.01   2160.21 o 
  -4 -12 -14    14194.54    11955.35   1725.28 o 
  -3 -12 -14      737.30     1552.55    484.06 o 
  -2 -12 -14     5857.20     7363.31    829.66 o 
  -1 -12 -14     1405.88     1908.84    704.95 o 
   0 -12 -14    23336.16    22499.61   1663.44 o 
   1 -12 -14      927.13      735.70    553.45 o 
   2 -12 -14     6186.02     5804.53    968.80 o 
   3 -12 -14     4472.80     4507.99    919.32 o 
   4 -12 -14    11081.80    11877.02   1306.84 o 
 -14 -11 -14    20279.49    22387.57   1568.85 o 
 -13 -11 -14      187.16      -13.96    460.15 o 
 -12 -11 -14     1720.12     1922.82    569.54 o 
 -11 -11 -14     2457.82     2660.03    606.01 o 
 -10 -11 -14     3997.69     3375.76   1284.17 o 
  -9 -11 -14     1810.32     2578.48    537.91 o 
  -8 -11 -14     6192.42     5269.25    738.96 o 
  -7 -11 -14     5553.14     5294.93    642.38 o 
  -6 -11 -14    12606.35    11745.79   1131.64 o 
  -5 -11 -14    29641.86    28621.12   2462.18 o 
  -4 -11 -14     3406.84     3217.64   1290.35 o 
  -3 -11 -14     9110.22     8240.94   1589.24 o 
  -2 -11 -14     2143.98     2092.19   1162.55 o 
  -1 -11 -14    20619.09    22408.03   2176.70 o 
   0 -11 -14     5455.85     5181.01    678.01 o 
   1 -11 -14    28561.84    27607.26   1666.25 o 
   2 -11 -14     3011.68     3174.03    580.77 o 
   3 -11 -14     4299.31     4724.42    913.14 o 
   4 -11 -14     1493.21     1877.81    754.42 o 
   5 -11 -14       86.21      -94.82    610.13 o 
 -14 -10 -14    20085.07    19941.19   1509.97 o 
 -13 -10 -14     3062.38     2190.15   1093.50 o 
 -12 -10 -14    12059.83    11688.42   1113.30 o 
 -11 -10 -14    11548.71     9979.03   1997.37 o 
 -10 -10 -14     2219.67     2997.05    843.06 o 
  -9 -10 -14    12628.81    12595.28   1043.78 o 
  -8 -10 -14     4358.35     4119.83    610.69 o 
  -7 -10 -14    22067.51    21765.88   1403.77 o 
  -6 -10 -14     7075.94     7160.11   1864.42 o 
  -5 -10 -14     1965.06     1992.63    445.19 o 
  -4 -10 -14      178.73     -140.67    509.13 o 
  -3 -10 -14     7477.89     8783.06   1743.83 o 
  -2 -10 -14     2104.16     3757.69   1346.01 o 
  -1 -10 -14    32436.79    28327.98   2881.65 o 
   0 -10 -14    18639.84    17199.21   2053.02 o 
   1 -10 -14      544.02     -127.80    898.71 o 
   2 -10 -14     1930.70     2817.75    964.67 o 
   3 -10 -14     5461.96     5548.93    921.39 o 
   4 -10 -14     4178.00     4260.64    865.73 o 
   5 -10 -14     6722.53     7597.83   1038.88 o 
   6 -10 -14     7330.34     7632.87   1119.27 o 
 -15  -9 -14     9199.38    11086.60   1289.32 o 
 -14  -9 -14     3756.71     4831.32    748.87 o 
 -13  -9 -14     1883.14     2576.78    631.59 o 
 -12  -9 -14     1674.53     1685.76    728.66 o 
 -11  -9 -14    12293.80    12365.70   1117.95 o 
 -10  -9 -14    14061.66    13776.29   1870.60 o 
  -9  -9 -14    23232.51    25352.93   3673.18 o 
  -8  -9 -14     1970.89     2282.04    915.20 o 
  -7  -9 -14    13171.23    14415.83   1942.74 o 
  -6  -9 -14     3649.87     2957.82    507.01 o 
  -5  -9 -14     4102.97     4603.21    841.00 o 
  -4  -9 -14    52090.61    46709.96   2583.80 o 
  -3  -9 -14    37257.89    33510.52   1842.92 o 
  -2  -9 -14     1621.83     2154.02   1418.15 o 
  -1  -9 -14     1809.57     2376.64   1362.50 o 
   0  -9 -14    17746.71    19606.77   2265.33 o 
   1  -9 -14    10721.38     9191.19   1725.28 o 
   2  -9 -14    24682.22    20977.51   2337.48 o 
   3  -9 -14    14232.18    12365.54   1669.63 o 
   5  -9 -14     2850.43     3271.23    768.85 o 
   6  -9 -14     1492.73     1364.56    601.89 o 
   7  -9 -14    47343.86    43540.13   3174.35 o 
 -15  -8 -14     3220.93     4327.98    754.22 o 
 -14  -8 -14    13311.31    12612.45   1161.10 o 
 -13  -8 -14     6568.59     6885.27    879.31 o 
 -12  -8 -14    24295.91    25146.70   3102.21 o 
 -11  -8 -14     2402.44     2830.48    648.38 o 
 -10  -8 -14    11689.05    10521.15   1057.43 o 
  -9  -8 -14      914.95     1624.15    551.77 o 
  -8  -8 -14     1870.81     2811.52    572.29 o 
  -7  -8 -14    34654.98    35650.61   4307.02 o 
  -6  -8 -14    20701.19    21062.64   1387.35 o 
  -5  -8 -14      956.46     1309.45    432.87 o 
  -4  -8 -14    44656.48    43554.29   2315.35 o 
  -3  -8 -14   265987.53   258967.83  11287.42 o 
  -2  -8 -14     4786.18     4401.40   1390.32 o 
  -1  -8 -14    52151.41    44581.07   4285.37 o 
   0  -8 -14    24240.14    18642.09   2543.60 o 
   1  -8 -14      193.64      472.03   1242.94 o 
   2  -8 -14     2779.20     1479.99   1203.78 o 
   3  -8 -14    13309.10    12728.32   1789.18 o 
   4  -8 -14   119167.48   102832.46   7492.70 o 
   7  -8 -14     5661.35     5276.84    933.75 o 
   8  -8 -14    17753.54    20398.29   1659.32 o 
 -14  -7 -14      545.51      612.12   1308.90 o 
 -13  -7 -14     4875.29     5324.99   1323.33 o 
 -12  -7 -14      489.32     1338.96    593.09 o 
 -11  -7 -14       53.72      118.36    753.39 o 
 -10  -7 -14    19987.45    21132.55   1569.45 o 
  -9  -7 -14     6560.56     6620.74    864.26 o 
  -8  -7 -14     2173.08     2756.77    632.26 o 
  -7  -7 -14   126130.65   133497.55  16236.60 o 
  -6  -7 -14   186787.41   197075.84  17295.06 o 
  -5  -7 -14      823.18      402.62    408.76 o 
  -4  -7 -14     1376.69     1062.24    395.12 o 
  -3  -7 -14    13159.54    14095.15    996.62 o 
  -2  -7 -14     1045.12     1060.53    291.23 o 
  -1  -7 -14     9533.48     8789.06   1312.00 o 
   0  -7 -14     5997.19     4724.42   1741.77 o 
   1  -7 -14    28535.95    28723.75   3038.31 o 
   2  -7 -14      309.73     -303.01   1154.31 o 
   3  -7 -14     9469.66     9663.22   1591.30 o 
   4  -7 -14    12016.85    12101.70   1585.11 o 
   5  -7 -14   122878.46   113963.30   7750.36 o 
   8  -7 -14     1410.03     2580.71    713.20 o 
   9  -7 -14      976.77      991.47    661.67 o 
 -14  -6 -14     1983.51     1260.29    579.89 o 
 -13  -6 -14     1529.30     1402.88    676.10 o 
 -12  -6 -14    15265.82    16268.70   1313.98 o 
 -11  -6 -14     7920.89     8895.50   1048.15 o 
 -10  -6 -14    75257.68    73286.72   3838.17 o 
  -9  -6 -14    12154.91    12296.99   1172.38 o 
  -8  -6 -14     3401.81     4327.57    719.29 o 
  -7  -6 -14    65578.73    65243.64   3448.50 o 
  -6  -6 -14    27626.60    27480.77   1820.17 o 
  -5  -6 -14    18260.61    19104.68   1357.58 o 
  -4  -6 -14     8107.16     7677.37    778.90 o 
  -3  -6 -14      194.00      354.16    342.07 o 
  -2  -6 -14     8632.07     8662.62    727.29 o 
  -1  -6 -14    28450.67    27436.32   1496.45 o 
   0  -6 -14    14325.18    14263.96   2151.96 o 
   1  -6 -14    18553.53    19695.40   2362.21 o 
   2  -6 -14   163591.91   143330.16   9957.98 o 
   3  -6 -14     2109.95     3096.02   1160.49 o 
   4  -6 -14     4741.99     3939.08   1119.27 o 
   5  -6 -14    13977.93    14146.47   1620.16 o 
   6  -6 -14     1761.78     1628.40    841.00 o 
 -14  -5 -14     1453.04     1384.78    588.85 o 
 -13  -5 -14    12927.18    12792.74   1166.67 o 
 -12  -5 -14    17301.13    17399.23   1361.15 o 
 -11  -5 -14     1089.95     1609.20    654.69 o 
 -10  -5 -14    76968.02    78380.68   7407.16 o 
  -9  -5 -14     6360.31     7012.59    928.64 o 
  -8  -5 -14     3558.99     3052.91    703.52 o 
  -7  -5 -14    27979.63    26862.85   2475.58 o 
  -6  -5 -14    19022.52    17443.16   2692.01 o 
  -5  -5 -14    14571.60    14788.38   1237.64 o 
  -4  -5 -14    32549.75    30034.52   1967.02 o 
  -3  -5 -14     2836.63     3363.70    993.53 o 
  -2  -5 -14    17383.29    17123.19   1937.59 o 
  -1  -5 -14      268.24     1002.69    955.40 o 
   0  -5 -14     8489.86     8630.95    656.41 o 
   1  -5 -14    18284.98    17399.15   2147.84 o 
   2  -5 -14     7451.49     6616.67   1440.83 o 
   3  -5 -14     4045.80     6307.48   1284.17 o 
   4  -5 -14    23666.38    22350.31   2211.74 o 
   5  -5 -14    14832.54    15906.79   1684.05 o 
   6  -5 -14    33557.27    34967.32   2799.20 o 
   7  -5 -14     2276.15     3293.90    841.00 o 
 -14  -4 -14     4407.73     4332.63    759.58 o 
 -13  -4 -14    16991.84    17903.70    952.28 o 
 -12  -4 -14    11762.57    11280.11    760.07 o 
 -11  -4 -14    13293.65    11736.34    770.22 o 
 -10  -4 -14    27124.16    25738.45   1406.66 o 
  -9  -4 -14   100516.63    95767.76   4891.98 o 
  -8  -4 -14    39988.57    38288.68   2422.14 o 
  -7  -4 -14    15543.78    16275.74   2112.80 o 
  -6  -4 -14     7162.27     5805.79    879.44 o 
  -5  -4 -14      516.27     -293.26   1339.82 o 
  -4  -4 -14    53502.85    53486.75   2979.12 o 
  -3  -4 -14     9260.27    10296.68    960.18 o 
  -2  -4 -14    71866.20    70227.43   3516.33 o 
  -1  -4 -14     2124.90     1805.46    471.60 o 
   0  -4 -14     5652.50     4182.31   1364.56 o 
   1  -4 -14    20169.82    19300.46   2456.00 o 
   2  -4 -14     5907.09     5562.66    508.10 o 
   3  -4 -14    46786.78    43968.88   3446.44 o 
   4  -4 -14     1449.83     1209.96    869.85 o 
   5  -4 -14      475.37      259.72    744.12 o 
   6  -4 -14     4430.89     4388.44    923.45 o 
   7  -4 -14    35814.41    31759.99   2648.73 o 
   8  -4 -14      713.15     1440.83    630.75 o 
 -13  -3 -14     5428.46     4937.65   1014.14 o 
 -12  -3 -14    41018.00    43645.18   1802.44 o 
 -11  -3 -14    14038.59    13588.40    834.03 o 
 -10  -3 -14     2723.55     3101.00    483.62 o 
  -9  -3 -14    24335.61    21488.49   1148.84 o 
  -8  -3 -14    16034.22    15503.49    905.81 o 
  -7  -3 -14    17506.53    15300.33   1447.23 o 
  -6  -3 -14    29126.90    27363.49   1993.05 o 
  -5  -3 -14     1029.09     2069.51    703.58 o 
  -4  -3 -14     2104.10     1384.46    654.83 o 
  -3  -3 -14    59740.85    59650.60   3378.42 o 
  -2  -3 -14      322.81      441.36    525.33 o 
  -1  -3 -14     7514.55     8639.46    842.75 o 
   0  -3 -14    10730.26    10723.30    903.58 o 
   1  -3 -14     1588.91     2474.76    652.39 o 
   2  -3 -14    15976.71    17299.32   1085.93 o 
   3  -3 -14    14913.22    14815.14    958.50 o 
   4  -3 -14    31144.81    29346.25   2634.30 o 
   5  -3 -14    11919.76    11027.78   1414.03 o 
   6  -3 -14     6341.18     5802.46   1026.51 o 
   7  -3 -14    14798.61    16578.77   1560.38 o 
   8  -3 -14     1027.60      197.88    525.62 o 
   9  -3 -14     4380.00     4763.59    843.06 o 
 -13  -2 -14      153.77     -255.21    347.38 o 
 -12  -2 -14    34174.02    35913.05   1825.70 o 
 -11  -2 -14    20850.94    21663.97   1119.28 o 
 -10  -2 -14     2656.07     2780.80    679.18 o 
  -9  -2 -14    19832.40    20266.84   1079.06 o 
  -8  -2 -14    15660.20    15765.56   1413.09 o 
  -7  -2 -14     3472.67     3210.46    498.73 o 
  -6  -2 -14    65806.09    62761.71   2609.92 o 
  -5  -2 -14     7624.28     7242.15   1692.30 o 
  -4  -2 -14    14345.61    14684.73   1828.34 o 
  -3  -2 -14     9292.14     9889.29   1102.55 o 
  -2  -2 -14    16443.57    13937.05   1259.83 o 
  -1  -2 -14    54609.27    55994.93   2865.37 o 
   0  -2 -14     1876.45     1192.54    582.74 o 
   1  -2 -14     8641.70    10627.39   2081.88 o 
   2  -2 -14    30850.55    30963.88   1708.99 o 
   3  -2 -14    16346.77    14716.73   1583.05 o 
   4  -2 -14     4633.57     4603.81    934.78 o 
   5  -2 -14    16386.65    16533.42   1714.97 o 
   6  -2 -14     8143.28     6775.38   1115.15 o 
   7  -2 -14     2070.25     2022.10    696.71 o 
   8  -2 -14     1824.03     2279.76    696.71 o 
   9  -2 -14    40047.17    40881.10   3081.59 o 
  10  -2 -14     6968.00     5730.32    909.02 o 
 -12  -1 -14      675.47      551.15    397.76 o 
 -11  -1 -14      729.75     1002.72    417.41 o 
 -10  -1 -14      998.18     1443.54    380.10 o 
  -9  -1 -14    17153.55    17144.34    955.25 o 
  -8  -1 -14    12623.44    12205.14    802.50 o 
  -7  -1 -14    13292.46    12449.08   1029.28 o 
  -6  -1 -14    17706.89    17305.26   1231.35 o 
  -5  -1 -14    32294.11    32595.32   2956.97 o 
  -4  -1 -14    14199.54    13969.56   1092.26 o 
  -3  -1 -14    23931.38    25436.48   2312.74 o 
  -2  -1 -14    50169.00    43835.37   2651.14 o 
  -1  -1 -14    18745.11    16677.23   1793.30 o 
   0  -1 -14    55180.74    52717.35   2754.31 o 
   1  -1 -14     2802.49     2745.21    644.03 o 
   2  -1 -14      239.21      697.30    557.32 o 
   3  -1 -14      145.83      626.92    538.13 o 
   4  -1 -14     7314.95     7574.66    786.39 o 
   5  -1 -14     2679.33     2692.30    579.27 o 
   6  -1 -14    12882.05    12439.85    950.22 o 
   7  -1 -14     1839.54     1533.58    700.83 o 
   8  -1 -14     5361.25     5740.63    904.90 o 
   9  -1 -14    78131.09    74683.80   5474.72 o 
  10  -1 -14    25939.59    26268.78   2178.76 o 
  11  -1 -14     2378.01     3168.17    696.71 o 
 -12   0 -14     6805.24     7956.44    747.86 o 
 -11   0 -14       57.86      541.38    489.55 o 
 -10   0 -14    18562.41    18887.23   1411.97 o 
  -9   0 -14      468.77      473.56    354.60 o 
  -8   0 -14    37869.31    37476.77   1738.15 o 
  -7   0 -14     2656.55     2932.64   1222.51 o 
  -6   0 -14    18912.07    17730.94   1028.54 o 
  -5   0 -14     6941.39     7787.03    604.72 o 
  -4   0 -14     5306.19     6142.47    721.50 o 
  -3   0 -14    11558.36    12113.88    717.39 o 
  -2   0 -14     4401.77     6204.34   2185.97 o 
  -1   0 -14    70537.70    64063.58   3496.27 o 
   0   0 -14    20892.18    21666.52   1541.72 o 
   1   0 -14    22456.88    22646.86   2156.08 o 
   2   0 -14     7238.41     6952.65   1222.33 o 
   3   0 -14     5333.59     5461.45    784.14 o 
   4   0 -14    27555.20    25386.02   1601.95 o 
   5   0 -14    24736.93    23385.48   1519.48 o 
   6   0 -14   180299.17   165837.42   7775.15 o 
   7   0 -14    69425.85    63014.42   5860.18 o 
   8   0 -14      311.53      199.94    544.17 o 
   9   0 -14    19378.33    18526.66   1778.87 o 
  10   0 -14     7060.91     6944.41   1030.63 o 
  11   0 -14     3272.32     2941.43    713.20 o 
 -11   1 -14    20818.10    21773.79   1343.77 o 
 -10   1 -14     3521.18     4818.33    632.81 o 
  -9   1 -14     7892.34     8659.75    740.10 o 
  -8   1 -14     7421.49     7329.32   1069.96 o 
  -7   1 -14     2640.45     2568.04    439.62 o 
  -6   1 -14     6928.56     7190.62    615.86 o 
  -5   1 -14    29099.18    28920.41   3452.62 o 
  -4   1 -14    28891.76    28888.92   1399.26 o 
  -3   1 -14    11599.52    11075.66    717.79 o 
  -2   1 -14     1411.94     1706.72    400.82 o 
  -1   1 -14    18609.59    18727.90   1528.42 o 
   0   1 -14    15852.13    15066.93   1327.08 o 
   1   1 -14     8363.30     9350.84   1327.46 o 
   2   1 -14    28332.59    26416.60   1783.68 o 
   3   1 -14    69211.87    68478.33   3820.56 o 
   4   1 -14    10695.07     9745.22   1024.12 o 
   5   1 -14     9269.46    11242.63   2059.21 o 
   6   1 -14    87327.79    74767.95   3830.21 o 
   7   1 -14    58410.06    51170.80   2777.23 o 
   8   1 -14    23147.77    21751.87   1452.35 o 
   9   1 -14     4766.10     3893.73    812.14 o 
  10   1 -14      928.07      410.19    525.62 o 
  11   1 -14      587.08      634.87    467.91 o 
  12   1 -14    10378.12    12120.25   1308.90 o 
 -10   2 -14     1066.74     1189.15    625.59 o 
  -9   2 -14    20655.39    21384.81   1314.65 o 
  -8   2 -14    39160.43    41119.21   2557.00 o 
  -7   2 -14     1347.53     1335.95    406.09 o 
  -6   2 -14    18938.22    19133.02   1490.17 o 
  -5   2 -14    32946.95    34984.60   1611.77 o 
  -4   2 -14    70409.06    72375.23   2918.95 o 
  -3   2 -14    39085.08    40078.34   2759.33 o 
  -2   2 -14     6824.85     6828.49    740.80 o 
  -1   2 -14     6773.72     6657.69   1069.01 o 
   0   2 -14      187.01      798.46    709.04 o 
   1   2 -14    12814.34    12600.60   1251.91 o 
   2   2 -14    43649.85    40973.87   2409.96 o 
   3   2 -14   113106.18   104832.41   5086.73 o 
   4   2 -14   102712.43    94080.81   4631.16 o 
   5   2 -14    13638.20    12434.18   1709.82 o 
   6   2 -14    13762.73    12566.06   1886.06 o 
   7   2 -14    14238.02    13252.06   1160.60 o 
   8   2 -14     2673.59     1840.33    986.32 o 
   9   2 -14    20192.85    19552.09   1407.56 o 
  10   2 -14     2987.71     3611.34    797.71 o 
  11   2 -14     1059.00      820.38    552.42 o 
  12   2 -14      146.08     -181.39    426.68 o 
 -10   3 -14     8094.92     8380.59    834.06 o 
  -9   3 -14    15865.75    15989.01   1492.36 o 
  -8   3 -14    41871.44    43354.79   3756.66 o 
  -7   3 -14    15415.74    14661.70   1086.86 o 
  -6   3 -14     8627.73     9354.77    749.88 o 
  -5   3 -14    14111.16    13463.30    920.55 o 
  -4   3 -14     4558.17     4265.11    502.38 o 
  -3   3 -14     7999.25     8085.65    626.23 o 
  -2   3 -14     6061.16     6180.12    508.40 o 
  -1   3 -14    27398.80    25943.96   1954.99 o 
   0   3 -14    34432.42    36460.81   2274.37 o 
   1   3 -14    11856.29    11845.34   1490.30 o 
   2   3 -14     6060.77     5938.63    996.45 o 
   3   3 -14    37657.61    39235.49   2334.43 o 
   4   3 -14    80451.78    72737.13   3915.66 o 
   5   3 -14    32250.44    27782.36   1856.65 o 
   6   3 -14    30014.64    27171.17   1799.47 o 
   7   3 -14     4087.20     5498.26   1208.93 o 
   8   3 -14     7920.09     7203.79   1500.60 o 
   9   3 -14     1548.49     2198.49    586.85 o 
  10   3 -14     7802.47     7431.32    886.50 o 
  11   3 -14    18194.11    17860.87   1725.28 o 
  12   3 -14     3688.86     4040.08    820.38 o 
  -9   4 -14      572.39      346.23   1082.16 o 
  -8   4 -14     4041.83     3657.14    615.07 o 
  -7   4 -14    22541.63    22923.57   1440.16 o 
  -6   4 -14    20330.33    18469.46   1289.07 o 
  -5   4 -14      591.70      703.65    385.28 o 
  -4   4 -14     7072.63     6856.55    632.39 o 
  -3   4 -14     1763.83     2283.28    411.98 o 
  -2   4 -14     1168.52     1651.83    623.16 o 
  -1   4 -14    35647.50    39539.47   2831.15 o 
   0   4 -14    51874.79    53784.72   3142.44 o 
   1   4 -14    59848.29    58257.86   3316.89 o 
   2   4 -14    30609.13    29819.98   2013.27 o 
   3   4 -14    12408.41    12162.89   1472.77 o 
   4   4 -14     2280.74     3299.82    807.48 o 
   5   4 -14     6600.85     5617.16   1629.43 o 
   6   4 -14     4345.87     4055.53    819.74 o 
   7   4 -14     2211.92     2316.38    740.10 o 
   8   4 -14     2947.45     2756.35    702.19 o 
   9   4 -14     2789.47     2451.16    688.26 o 
  10   4 -14      860.41      443.58    538.55 o 
  11   4 -14    22791.23    22070.09   1543.60 o 
  12   4 -14     1976.10     2696.14    768.85 o 
  -8   5 -14     1342.49     1498.66    523.08 o 
  -7   5 -14     7029.81     7693.97   1691.27 o 
  -6   5 -14    15301.95    15073.99   2693.04 o 
  -5   5 -14      480.11      693.05    399.84 o 
  -4   5 -14    24822.42    24119.55   1308.54 o 
  -3   5 -14     6854.86     7131.35    743.68 o 
  -2   5 -14     1335.25     1347.89   1035.36 o 
  -1   5 -14     1318.18      979.60    974.95 o 
   0   5 -14      108.48     -839.25   1370.74 o 
   1   5 -14     7195.46     7284.65   1159.14 o 
   2   5 -14      873.95     1181.47    801.95 o 
   3   5 -14     9060.56     7234.94   1100.36 o 
   4   5 -14    17521.76    16427.64   3829.83 o 
   5   5 -14     5034.20     5386.81    963.74 o 
   6   5 -14    10725.80    10174.27   1127.24 o 
   7   5 -14     4741.92     4518.49    886.94 o 
   8   5 -14     4852.20     5278.38   1425.37 o 
   9   5 -14     4969.52     4884.24   1505.76 o 
  10   5 -14     3181.71     2796.13   1077.01 o 
  11   5 -14      493.26      379.85    527.54 o 
  -7   6 -14     1431.45      824.45   1118.24 o 
  -6   6 -14      502.76     -311.13    418.92 o 
  -5   6 -14     4802.70     3854.08    634.87 o 
  -4   6 -14     8372.68     8285.37    790.09 o 
  -3   6 -14     7642.09     9010.86   2392.10 o 
  -2   6 -14    19994.32    23061.54   3717.49 o 
  -1   6 -14       55.55     1397.97   1125.45 o 
   0   6 -14     4626.58     3827.42   1088.47 o 
   1   6 -14    20151.36    20198.34   1830.40 o 
   2   6 -14     7121.55     7241.08   1140.10 o 
   3   6 -14     6945.40     6661.89   1075.56 o 
   4   6 -14     1809.33     1395.11   1608.82 o 
   5   6 -14     5017.61     5540.68   1655.20 o 
   6   6 -14     8624.31     8031.98   1091.56 o 
   7   6 -14     1187.47      712.86    645.23 o 
   8   6 -14    11461.96    12314.75   1206.75 o 
   9   6 -14    21069.24    21446.46   1910.79 o 
  10   6 -14      727.17      856.85    577.44 o 
  11   6 -14    13588.09    15944.72   1347.21 o 
  -5   7 -14     4539.30     6119.90   1941.71 o 
  -4   7 -14    12225.55    16372.64   2419.93 o 
  -3   7 -14      165.90      -68.02   1455.25 o 
  -2   7 -14     5844.87     8335.93   1452.16 o 
  -1   7 -14      383.43       45.54    849.29 o 
   0   7 -14     7425.38     8647.71   1353.22 o 
   1   7 -14     6618.83     6899.01   1565.53 o 
   2   7 -14     8736.68     9847.68   2956.89 o 
   3   7 -14     8620.87     8155.52   1139.41 o 
   4   7 -14     3523.07     3813.55    906.53 o 
   5   7 -14    14113.57    15342.34   1426.50 o 
   6   7 -14     5428.81     5341.09    954.42 o 
   7   7 -14     3740.01     3028.79   1320.24 o 
   8   7 -14     7860.66     7954.02   1053.42 o 
   9   7 -14     6027.09     6710.32    967.65 o 
  10   7 -14     3906.86     4795.98    851.40 o 
  11   7 -14     1861.06     1863.87    686.36 o 
  -4   8 -14      869.13     2259.15   1515.03 o 
  -3   8 -14     3697.44     5872.55   1754.14 o 
  -2   8 -14     8958.68     8290.41   2005.61 o 
  -1   8 -14     5237.85     9938.43   1413.00 o 
   0   8 -14     4135.88     2686.59   1437.73 o 
   1   8 -14     3155.72     4235.30   1109.99 o 
   2   8 -14     4030.93     4913.59   1010.78 o 
   3   8 -14     1235.08     1509.08    933.75 o 
   4   8 -14    12394.87    13205.73   1357.84 o 
   5   8 -14      968.19     1059.02    751.33 o 
   7   8 -14     9128.82     9877.52   1160.13 o 
   8   8 -14     5297.21     6119.74    980.87 o 
   9   8 -14    14267.99    13093.12   1308.80 o 
  10   8 -14     6202.09     5722.11    956.43 o 
  -2   9 -14     1931.45     2547.73   1321.27 o 
  -1   9 -14     8970.72    12625.26   2077.76 o 
   0   9 -14       34.80       96.78    822.14 o 
   1   9 -14     2805.48     1852.07   1032.69 o 
   2   9 -14     2874.27     5409.96   1078.80 o 
   3   9 -14     2894.60     2330.79    848.08 o 
   4   9 -14     2860.70     3838.57    885.61 o 
   5   9 -14     1592.95     1874.60    737.73 o 
   6   9 -14      908.02     1448.21    734.80 o 
   7   9 -14     8719.53     9319.19   1162.12 o 
   8   9 -14    19085.16    18092.92   1530.79 o 
   9   9 -14    27560.62    30512.44   2016.95 o 
   1  10 -14        4.11      -44.72   1026.51 o 
   2  10 -14     4813.70     5502.37   1015.40 o 
   3  10 -14    11823.85    12803.09   1342.26 o 
   4  10 -14    37166.13    44662.86   2522.84 o 
   5  10 -14    17498.09    20978.70   1613.59 o 
   6  10 -14    30288.95    35092.29   2518.87 o 
   7  10 -14     6485.18     7299.22   1049.93 o 
  -8 -17 -13     3521.47     5513.89   1137.82 o 
  -7 -17 -13     2725.36     2654.91    923.45 o 
  -6 -17 -13    14025.38    14465.97   1605.73 o 
 -11 -16 -13     1333.12     1479.99   1051.25 o 
 -10 -16 -13      298.82     1494.42    962.61 o 
  -9 -16 -13     2840.35     3124.88   1075.98 o 
  -8 -16 -13    16861.55    18897.69   1947.90 o 
  -7 -16 -13      915.32      447.29    754.42 o 
  -6 -16 -13     3339.23     4543.03   1024.45 o 
  -5 -16 -13    27227.35    27338.58   2393.13 o 
  -4 -16 -13    22417.31    26250.23   2125.17 o 
 -12 -15 -13     7844.75     9323.69    922.08 o 
 -11 -15 -13     1247.04     1662.75    556.54 o 
 -10 -15 -13      963.62      253.54    896.65 o 
  -9 -15 -13      420.32     1539.77   1043.00 o 
  -8 -15 -13    58400.09    61182.51   4452.34 o 
  -7 -15 -13    25232.12    31465.23   2578.64 o 
  -6 -15 -13      291.47      195.82    715.26 o 
  -5 -15 -13     5405.47     4780.08   1045.06 o 
  -4 -15 -13     5212.27     5015.06    999.71 o 
  -3 -15 -13     3462.81     2927.00    836.87 o 
   0 -15 -13      980.51      202.00    746.18 o 
 -13 -14 -13      873.92     1142.17    816.26 o 
 -12 -14 -13    11238.55    10983.45   1267.68 o 
 -11 -14 -13    15819.70    16056.81   1275.92 o 
 -10 -14 -13     2741.57     3530.52    615.38 o 
  -9 -14 -13    22179.97    22357.63   2738.39 o 
  -8 -14 -13    10974.53    15092.59   1867.51 o 
  -7 -14 -13     5102.85     5417.01   1234.70 o 
  -6 -14 -13    11022.89     9811.63   1515.03 o 
  -5 -14 -13     6835.84     6542.46   1240.88 o 
  -4 -14 -13     6661.49     8003.90   1242.94 o 
  -3 -14 -13      112.69     -208.19    622.50 o 
  -2 -14 -13     4345.00     4863.83    648.48 o 
  -1 -14 -13    20175.92    23552.03   1894.30 o 
   0 -14 -13    49327.99    58698.68   3598.97 o 
   1 -14 -13     4508.20     3378.42    929.63 o 
   2 -14 -13     3909.08     4924.37   1001.78 o 
 -14 -13 -13     2099.11     2737.04    635.18 o 
 -13 -13 -13     1419.60     1035.10    524.01 o 
 -12 -13 -13    38336.39    39060.90   2534.33 o 
 -11 -13 -13    20956.97    19015.28   1933.47 o 
 -10 -13 -13     4963.55     6019.77    727.36 o 
  -9 -13 -13    11012.97    10385.27   1247.07 o 
  -8 -13 -13    20710.67    19261.83   1315.94 o 
  -7 -13 -13    10674.85    12794.28   1807.73 o 
  -6 -13 -13      405.37      812.14    956.43 o 
  -5 -13 -13     3861.98     3361.93   1123.39 o 
  -4 -13 -13     4727.18     5839.57   1181.11 o 
  -3 -13 -13     5918.88     6692.85   1204.81 o 
  -2 -13 -13     3479.48     4530.38    654.13 o 
  -1 -13 -13     1115.61     1244.53    510.42 o 
   0 -13 -13    17023.63    18971.89   1646.95 o 
   1 -13 -13    12231.46     9700.32   1273.86 o 
   2 -13 -13     3638.74     3110.45    884.28 o 
   3 -13 -13     1700.69     2318.92    851.30 o 
 -14 -12 -13     9382.31    11225.80   1039.93 o 
 -13 -12 -13      824.82      929.80    881.19 o 
 -12 -12 -13    15924.02    16744.21   1301.76 o 
 -11 -12 -13    42227.34    45076.97   2715.72 o 
 -10 -12 -13      974.74      374.73    607.04 o 
  -9 -12 -13      911.74     1079.68    491.46 o 
  -8 -12 -13    22695.36    21680.16   1425.27 o 
  -7 -12 -13    13217.71    14324.06   1768.57 o 
  -6 -12 -13    12106.11    11954.67   3512.40 o 
  -5 -12 -13    18205.59    17955.69   2110.74 o 
  -4 -12 -13    28671.66    34377.60   1713.72 o 
  -3 -12 -13    47708.20    48961.36   2369.35 o 
  -2 -12 -13     1028.12      798.33    511.11 o 
  -1 -12 -13    13228.66    12796.21    976.97 o 
   0 -12 -13      216.10      -67.40    502.95 o 
   1 -12 -13     8488.51     7311.31   1063.61 o 
   2 -12 -13      919.10      663.73    641.05 o 
   3 -12 -13     5785.19     5120.19    997.65 o 
   4 -12 -13      801.82      265.90    624.56 o 
 -15 -11 -13    13464.25    15113.54   1240.44 o 
 -14 -11 -13    18311.30    19910.01   1509.81 o 
 -13 -11 -13     1921.65     2818.33    618.46 o 
 -12 -11 -13     1616.04     1180.59    680.22 o 
 -11 -11 -13     8112.57     7460.43    834.90 o 
 -10 -11 -13     3496.99     2842.13    879.13 o 
  -9 -11 -13    29563.26    27344.89   2481.76 o 
  -8 -11 -13    11224.57    10505.31   1467.62 o 
  -7 -11 -13    16697.39    16650.55   1506.79 o 
  -6 -11 -13     1436.88     1587.60   1067.74 o 
  -5 -11 -13    11334.08    11492.08   1309.94 o 
  -4 -11 -13     2815.66     4087.12   1251.19 o 
  -3 -11 -13     2303.11     2585.36    561.12 o 
  -2 -11 -13     1046.62     1845.41    544.95 o 
  -1 -11 -13      495.10     1337.41    516.67 o 
   0 -11 -13    14247.70    14554.61   1066.06 o 
   1 -11 -13     6032.44     6134.41    716.64 o 
   2 -11 -13    22416.26    21521.68   1865.45 o 
   3 -11 -13     2335.95     1677.87    750.30 o 
   4 -11 -13     9707.60     9018.04   1176.98 o 
   5 -11 -13     3016.73     4219.41    921.39 o 
   6 -11 -13     5589.47     6086.92   1063.61 o 
 -15 -10 -13    11383.13    11913.34   1127.11 o 
 -14 -10 -13    19275.44    20942.65   1949.96 o 
 -13 -10 -13     7865.14     7201.26    898.37 o 
 -12 -10 -13    12520.61    13672.94   3119.73 o 
 -11 -10 -13      198.67      194.89    444.97 o 
 -10 -10 -13    12991.37    12031.37   1084.80 o 
  -9 -10 -13     9909.00    10254.70   1051.25 o 
  -8 -10 -13    25668.87    24400.05   1583.77 o 
  -7 -10 -13    41246.22    39012.14   3039.34 o 
  -6 -10 -13     6231.06     5684.34    641.43 o 
  -5 -10 -13      703.67      936.93    468.94 o 
  -4 -10 -13      476.60      870.96    462.75 o 
  -3 -10 -13    38375.42    36783.30   3489.72 o 
  -2 -10 -13     2400.55     4666.71   1358.37 o 
  -1 -10 -13     2546.10     1881.94   1146.06 o 
   0 -10 -13    10123.49    10273.35   1543.89 o 
   1 -10 -13    17715.59    17362.05   1949.96 o 
   2 -10 -13    33049.51    32079.42   1814.76 o 
   3 -10 -13      227.28      270.03    552.42 o 
   4 -10 -13    14750.72    14162.96   1436.70 o 
   5 -10 -13     2590.80     3479.42    818.32 o 
   6 -10 -13     8244.29     8795.42   1146.06 o 
   7 -10 -13    14580.73    13604.36   1449.07 o 
 -15  -9 -13     4188.24     5097.09    791.57 o 
 -14  -9 -13     3098.15     2442.05    680.22 o 
 -13  -9 -13     1274.70      536.03    492.17 o 
 -12  -9 -13     5902.04     5260.80    773.22 o 
 -11  -9 -13    13156.04    12696.95   1128.07 o 
 -10  -9 -13    10930.15    10579.15   1013.03 o 
  -9  -9 -13     2000.85     2384.82    563.87 o 
  -8  -9 -13    20730.19    19680.62   1414.98 o 
  -7  -9 -13     6599.09     6614.90    746.35 o 
  -6  -9 -13     4187.36     4386.49    594.42 o 
  -5  -9 -13     1648.13     1290.39    606.01 o 
  -4  -9 -13    12328.71    11693.10    928.41 o 
  -3  -9 -13    18466.86    16090.75   3247.53 o 
  -2  -9 -13    47521.63    44298.68   3881.36 o 
  -1  -9 -13    15913.74    13633.22   2061.27 o 
   0  -9 -13     2509.14     2724.99   1271.80 o 
   1  -9 -13     7507.57     4635.79   1319.21 o 
   2  -9 -13     1533.23      911.08   1036.82 o 
   3  -9 -13      597.90      356.60    871.92 o 
   4  -9 -13     8390.66     6593.99   1032.69 o 
   5  -9 -13    10292.45    11606.99   1247.07 o 
   6  -9 -13     1249.34     1100.72    702.89 o 
   7  -9 -13    20543.30    21191.88   1811.85 o 
 -15  -8 -13     3553.25     3809.39   1286.23 o 
 -14  -8 -13    10742.45    12303.13   1125.18 o 
 -13  -8 -13     2025.47     1843.89    575.47 o 
 -12  -8 -13     5328.90     5795.01   2007.67 o 
 -11  -8 -13    11053.00    10434.44   1027.42 o 
 -10  -8 -13    28755.45    25967.15   1745.23 o 
  -9  -8 -13     2338.03     2552.34    584.35 o 
  -8  -8 -13     3604.32     2801.12    613.12 o 
  -7  -8 -13     5103.90     4458.80   1225.42 o 
  -6  -8 -13    18657.69    17004.98   1327.46 o 
  -5  -8 -13    16944.16    14729.25   1263.56 o 
  -4  -8 -13     5222.76     5312.48    979.10 o 
  -3  -8 -13     3585.98     3459.51   1169.77 o 
  -2  -8 -13     3080.95     2354.89    964.67 o 
  -1  -8 -13     2391.70      160.78   1403.72 o 
   0  -8 -13    35337.09    27101.53   3071.29 o 
   1  -8 -13    10709.03     9174.70   1739.71 o 
   2  -8 -13    26513.58    23080.00   2566.28 o 
   3  -8 -13     7136.31     5810.71   1364.56 o 
   4  -8 -13   117462.58   108053.66   7513.32 o 
   6  -8 -13    11748.28    12050.16   1263.56 o 
   7  -8 -13      727.65      737.93    577.15 o 
   8  -8 -13     7540.71     9920.88   1203.78 o 
 -15  -7 -13     3708.32     3911.74    831.72 o 
 -14  -7 -13     4156.90     4516.13    993.53 o 
 -13  -7 -13    13376.55    12825.46   1180.94 o 
 -12  -7 -13     7436.50     7335.13    894.51 o 
 -11  -7 -13     3988.89     4159.42   1115.15 o 
 -10  -7 -13     1550.96     1437.57    587.95 o 
  -9  -7 -13     4211.94     3461.46    703.11 o 
  -8  -7 -13     1383.77     1773.45   1107.93 o 
  -7  -7 -13    60083.68    63586.36   7715.32 o 
  -6  -7 -13    38279.64    37985.68   2653.88 o 
  -5  -7 -13     4161.87     5966.73    650.15 o 
  -4  -7 -13      392.97      433.26    359.09 o 
  -3  -7 -13     2945.70     2778.30    447.39 o 
  -2  -7 -13     2299.30     1945.61    507.07 o 
  -1  -7 -13    60819.21    53593.38   2729.99 o 
   0  -7 -13     2716.60      729.69   1482.05 o 
   1  -7 -13    92417.24    77386.13   6470.31 o 
   2  -7 -13     4529.22     6138.45   1455.25 o 
   3  -7 -13     8007.43     6618.73   1457.32 o 
   4  -7 -13   148959.80   137939.95   9556.03 o 
   5  -7 -13    14428.57    14581.40   1739.71 o 
   8  -7 -13     1408.29     1717.03    694.65 o 
   9  -7 -13     2488.15     2259.15    768.85 o 
 -15  -6 -13    13179.81    14306.41   1741.77 o 
 -14  -6 -13      543.58     1485.09   1809.79 o 
 -13  -6 -13    10479.64     9373.91   1039.42 o 
 -12  -6 -13      829.75      -95.93   1133.70 o 
 -11  -6 -13     3237.50     2626.38    720.34 o 
 -10  -6 -13    61763.27    59690.79   3319.01 o 
  -9  -6 -13    36572.20    34674.97   2225.01 o 
  -8  -6 -13    16614.91    16314.13   1595.42 o 
  -7  -6 -13    16712.06    16958.01   2470.43 o 
  -6  -6 -13   179961.08   184179.52  20985.75 o 
  -5  -6 -13     8612.88     8859.18   1398.57 o 
  -4  -6 -13    70379.01    69172.84   3553.43 o 
  -3  -6 -13    20700.70    18658.80   1287.46 o 
  -2  -6 -13     3363.76     3828.48    471.30 o 
  -1  -6 -13    24242.71    23825.71   1389.86 o 
   0  -6 -13     5082.65     4637.85   1634.58 o 
   1  -6 -13   526297.00   502726.38  32846.29 o 
   2  -6 -13    24644.95    21977.22   2428.17 o 
   3  -6 -13     2576.67     3054.80   1139.88 o 
   4  -6 -13     4377.07     2702.32   1043.00 o 
   5  -6 -13    30041.96    28097.12   2471.46 o 
   6  -6 -13    10642.64     9308.68   1253.25 o 
   9  -6 -13     6771.21     6596.05   1020.33 o 
  10  -6 -13      778.99     1269.74    667.85 o 
 -14  -5 -13     1882.30     2400.16   1220.27 o 
 -13  -5 -13    26148.09    27287.14   1765.11 o 
 -12  -5 -13      291.03      814.96   1161.52 o 
 -11  -5 -13    11211.92     9741.87   1055.81 o 
 -10  -5 -13    31346.05    32489.69   2890.93 o 
  -9  -5 -13   112306.16   104105.48   5334.21 o 
  -8  -5 -13      723.28       76.00   1575.84 o 
  -7  -5 -13    21639.54    20381.67   2902.26 o 
  -6  -5 -13     8178.30     8539.34   1014.14 o 
  -5  -5 -13     2743.16     3455.42   2970.29 o 
  -4  -5 -13    27140.06    23604.53   1676.18 o 
  -3  -5 -13    18554.54    15495.42   2568.34 o 
  -2  -5 -13   178710.41   173957.78   8098.71 o 
  -1  -5 -13     9581.95    11122.42    812.66 o 
   0  -5 -13      619.11      479.13    696.71 o 
   1  -5 -13     1752.70     1424.34   1197.60 o 
   2  -5 -13   398095.59   366969.34  24155.98 o 
   3  -5 -13     2421.11     2160.21   1032.69 o 
   4  -5 -13    31739.24    28360.96   2562.15 o 
   5  -5 -13     4248.00     3782.42    989.41 o 
   6  -5 -13      218.80     -533.87    618.38 o 
   7  -5 -13    19312.51    15428.58   1624.28 o 
  10  -5 -13     2589.60     3077.47    746.18 o 
 -14  -4 -13     7988.66     8829.97    748.07 o 
 -13  -4 -13    35345.78    38731.33   1632.95 o 
 -12  -4 -13     9521.55     9950.10    681.10 o 
 -11  -4 -13     8353.79     8771.93   1181.38 o 
 -10  -4 -13     2495.58     2543.16    439.72 o 
  -9  -4 -13    25394.91    25016.00   1223.79 o 
  -8  -4 -13    17864.83    19070.02   1560.38 o 
  -7  -4 -13    10618.12    10997.13   1143.98 o 
  -6  -4 -13     5938.12     6127.66    880.58 o 
  -5  -4 -13     4738.95     5120.75    789.14 o 
  -4  -4 -13    15821.49    15755.31   2823.94 o 
  -3  -4 -13     6045.91     5918.57    756.15 o 
  -2  -4 -13     3350.25     3612.61    666.82 o 
  -1  -4 -13   544231.69   522534.00  22397.82 o 
   0  -4 -13    16001.38    16064.20   1026.40 o 
   1  -4 -13    37022.21    35245.51   1843.08 o 
   2  -4 -13     6163.29     6059.85    486.95 o 
   3  -4 -13      647.21     1925.22    952.31 o 
   4  -4 -13    49302.90    44276.00   3518.58 o 
   5  -4 -13     5482.84     6039.51   1094.53 o 
   6  -4 -13     6262.75     5033.61   1010.02 o 
   7  -4 -13      172.24      760.61    599.83 o 
   8  -4 -13    20021.16    18110.29   1731.46 o 
 -14  -3 -13      657.24      953.86    729.69 o 
 -13  -3 -13    13940.38    16267.53   1571.72 o 
 -12  -3 -13     2127.93     1792.88    761.71 o 
 -11  -3 -13      726.37      472.03    376.53 o 
 -10  -3 -13    16521.32    16048.09    924.64 o 
  -9  -3 -13     6950.53     6584.61    601.74 o 
  -8  -3 -13     4879.51     4831.78    523.47 o 
  -7  -3 -13    11181.67    10877.47    739.31 o 
  -6  -3 -13       71.46     -302.55    586.44 o 
  -5  -3 -13    19548.00    17431.94   1502.75 o 
  -4  -3 -13    59409.54    56108.93   3188.08 o 
  -3  -3 -13     9482.84     8642.31    955.35 o 
  -2  -3 -13    21325.00    20548.48   1464.16 o 
  -1  -3 -13    29607.96    30525.59   1729.82 o 
   0  -3 -13    20322.16    20318.84   1318.91 o 
   1  -3 -13    60031.13    55529.35   2824.40 o 
   2  -3 -13    13018.93    12626.22   1422.27 o 
   3  -3 -13    42633.25    39565.62   1991.72 o 
   4  -3 -13    10999.84     9774.53   1368.68 o 
   5  -3 -13     6741.53     7626.69   1156.37 o 
   6  -3 -13    26953.05    26738.75   2230.29 o 
   7  -3 -13     7372.18     7043.35   1049.18 o 
   8  -3 -13    18825.40    16498.38   1599.54 o 
   9  -3 -13     2352.56     1949.96    634.87 o 
 -13  -2 -13     9726.72     9362.19    806.61 o 
 -12  -2 -13    33372.13    35583.83   1834.45 o 
 -11  -2 -13    30229.64    31254.35   1410.53 o 
 -10  -2 -13     5500.10     5660.87    564.00 o 
  -9  -2 -13     2821.64     3366.40    453.07 o 
  -8  -2 -13     5538.07     4515.70    507.52 o 
  -7  -2 -13    21905.42    21254.14   1370.47 o 
  -6  -2 -13      548.28      421.11   1101.27 o 
  -5  -2 -13    52167.54    51857.52   2175.87 o 
  -4  -2 -13    59095.89    63661.09   3422.10 o 
  -3  -2 -13    19277.96    18472.11   1501.11 o 
  -2  -2 -13    53168.82    51509.50   2794.41 o 
  -1  -2 -13    20037.02    19688.98   1646.95 o 
   0  -2 -13    56991.48    54963.50   2754.38 o 
   1  -2 -13     1429.14     1937.15    867.79 o 
   2  -2 -13     2196.85     2915.77    556.55 o 
   3  -2 -13    16002.15    14813.30   1054.97 o 
   4  -2 -13    32243.81    28168.37   1660.01 o 
   5  -2 -13     2406.51     2499.89    516.27 o 
   6  -2 -13    11177.30    11073.12   1308.90 o 
   7  -2 -13    23662.77    23863.28   2038.59 o 
   8  -2 -13    12246.22    10885.55   1236.76 o 
   9  -2 -13     9817.02     6849.59    987.35 o 
  10  -2 -13    24227.56    21466.03   1912.86 o 
 -13  -1 -13     2770.29     2962.27    526.42 o 
 -12  -1 -13    12507.62    12223.50    910.53 o 
 -11  -1 -13    12064.91    12328.86   1225.42 o 
 -10  -1 -13    11156.49    10762.78    791.66 o 
  -9  -1 -13    17275.23    16446.58    969.22 o 
  -8  -1 -13     7498.74     7669.05   1077.87 o 
  -7  -1 -13     4891.95     5078.29    994.85 o 
  -6  -1 -13    11083.77    11852.11   1014.97 o 
  -5  -1 -13    11627.71    11979.93    762.50 o 
  -4  -1 -13    25572.86    24482.74   2320.16 o 
  -3  -1 -13     2674.74     2482.16    833.30 o 
  -2  -1 -13     1728.81     1858.77    914.17 o 
  -1  -1 -13    34111.07    32977.58   2088.06 o 
   0  -1 -13     3420.07     4173.27   1013.11 o 
   1  -1 -13   127700.12   122033.85   5540.64 o 
   2  -1 -13     4731.13     4277.14    730.82 o 
   3  -1 -13     6491.55     7457.45    805.02 o 
   4  -1 -13    17464.49    17354.39   1187.29 o 
   5  -1 -13      614.04      698.85    480.22 o 
   6  -1 -13    13604.40    11780.25   1188.32 o 
   7  -1 -13     3757.38     3017.69    775.04 o 
   8  -1 -13     9009.45     8758.32   1080.10 o 
   9  -1 -13     5461.65     4907.88    849.24 o 
  10  -1 -13    12235.28    10821.65   1216.15 o 
  11  -1 -13     3742.25     4023.59    764.73 o 
 -12   0 -13     6290.29     8001.88   1348.07 o 
 -11   0 -13     2302.62     2530.42    480.96 o 
 -10   0 -13     3000.35     3273.70    523.16 o 
  -9   0 -13    36960.16    35527.12   1623.16 o 
  -8   0 -13     7531.45     7419.94    640.94 o 
  -7   0 -13    33421.86    31344.97   1693.34 o 
  -6   0 -13     3250.04     3737.29    480.85 o 
  -5   0 -13     5287.81     5585.34    521.91 o 
  -4   0 -13    48379.06    46104.56   2013.79 o 
  -3   0 -13      596.33      397.70    447.92 o 
  -2   0 -13    17015.30    16029.34    845.41 o 
  -1   0 -13    31216.52    32892.75   2039.40 o 
   0   0 -13    20486.67    22278.37   1975.72 o 
   1   0 -13    22645.51    21744.77   2638.42 o 
   2   0 -13    16838.58    12980.70   1163.23 o 
   3   0 -13    27916.81    28453.94   1759.41 o 
   4   0 -13     1117.74     1211.97   1060.52 o 
   5   0 -13     2857.64     2990.92    646.69 o 
   6   0 -13    24318.61    24166.71   1524.93 o 
   7   0 -13    14904.34    14332.48   1126.14 o 
   8   0 -13     5746.76     5124.31    909.02 o 
   9   0 -13     1124.12      927.57    535.93 o 
  10   0 -13     4909.14     3910.22    828.63 o 
  11   0 -13     3178.12     3347.50    727.63 o 
  12   0 -13    15468.95    17085.84   1576.87 o 
 -12   1 -13    16175.43    18285.30   1216.87 o 
 -11   1 -13     1575.61     2037.36    493.62 o 
 -10   1 -13     2677.21     2088.67    477.99 o 
  -9   1 -13     2678.42     2236.95    520.47 o 
  -8   1 -13     5668.35     5398.00    780.16 o 
  -7   1 -13     2608.64     2876.36    485.63 o 
  -6   1 -13     2917.07     3081.34    993.01 o 
  -5   1 -13    13394.72    13660.18    848.20 o 
  -4   1 -13     8498.46     9281.49    777.45 o 
  -3   1 -13    58164.95    57653.09   2360.29 o 
  -2   1 -13    17408.57    16781.48    902.36 o 
  -1   1 -13    23456.73    23606.17   1099.62 o 
   0   1 -13      445.44      283.96    793.59 o 
   1   1 -13     1568.50     2889.46    757.47 o 
   2   1 -13     1471.25     1115.48    693.34 o 
   3   1 -13     5640.89     6819.09   1553.16 o 
   4   1 -13     2321.14     3141.94    929.63 o 
   5   1 -13     9294.60     6778.66   1125.45 o 
   6   1 -13    92785.07    82399.93   4164.53 o 
   7   1 -13    72141.65    67184.49   3650.50 o 
   8   1 -13     9590.00     9151.31    896.55 o 
   9   1 -13    11928.12    13294.11   1429.49 o 
  10   1 -13      141.38      335.99    484.40 o 
  11   1 -13      226.11     -263.84    391.64 o 
  12   1 -13      261.30      224.68    418.44 o 
 -11   2 -13     9497.38     9289.95    843.11 o 
 -10   2 -13     4467.23     5401.09    647.37 o 
  -9   2 -13     5133.32     5858.50    751.33 o 
  -8   2 -13     4058.90     4718.29    601.40 o 
  -7   2 -13     5049.21     4584.80    590.92 o 
  -6   2 -13    25509.66    24865.99   1320.21 o 
  -5   2 -13      727.35       58.54    480.21 o 
  -4   2 -13      897.80     1726.15    502.16 o 
  -3   2 -13     3822.72     4044.97    438.90 o 
  -2   2 -13     9852.43    10018.16    788.43 o 
  -1   2 -13     5191.26     5078.69    458.22 o 
   0   2 -13     7643.25     8249.22   1120.39 o 
   1   2 -13    34211.14    33641.86   2475.58 o 
   2   2 -13    73899.23    71506.43   3750.89 o 
   3   2 -13   259103.33   239328.48  10953.33 o 
   4   2 -13   111136.44   102888.98   5073.86 o 
   5   2 -13    11860.07    10230.27   1040.43 o 
   6   2 -13     4620.89     5514.22    838.93 o 
   7   2 -13      325.73      270.81    517.41 o 
   8   2 -13     2698.47     2891.66    615.39 o 
   9   2 -13      727.86      138.76   1192.44 o 
  10   2 -13     1354.80     2159.71    541.58 o 
  11   2 -13    11212.62    11792.50   1308.90 o 
  12   2 -13      708.16      597.77    494.70 o 
 -10   3 -13      368.11     -210.62    378.83 o 
  -9   3 -13     2195.52     2465.13    973.95 o 
  -8   3 -13    12382.29    12475.21    974.50 o 
  -7   3 -13      503.10     1676.81    655.48 o 
  -6   3 -13     7438.45     7083.37    792.13 o 
  -5   3 -13     3636.43     3187.93    525.88 o 
  -4   3 -13     1431.96     1032.07   1018.19 o 
  -3   3 -13    17698.80    17963.62   1029.47 o 
  -2   3 -13    12278.00    12337.77   1321.76 o 
  -1   3 -13    86540.56    85738.64   3329.12 o 
   0   3 -13    87691.38    86549.29   3311.70 o 
   1   3 -13     2921.10     4232.88    918.53 o 
   2   3 -13     6609.94     7049.73   1067.78 o 
   3   3 -13    73144.32    67848.56   3604.38 o 
   4   3 -13    53930.25    49037.56   4706.90 o 
   5   3 -13    21266.45    18671.44   1459.97 o 
   6   3 -13     2276.99     2114.24    699.64 o 
   7   3 -13     1379.68     1792.43   1051.25 o 
   8   3 -13     4476.11     3524.97    741.35 o 
   9   3 -13     7580.97     7239.21    871.66 o 
  10   3 -13    40472.70    39288.57   2258.58 o 
  11   3 -13    23843.78    24905.32   1756.20 o 
  12   3 -13    19384.99    20925.98   1853.08 o 
  -9   4 -13    11760.76    11763.39   1819.07 o 
  -8   4 -13     3061.70     3906.10   1340.85 o 
  -7   4 -13    19438.78    20292.73   1308.59 o 
  -6   4 -13    31188.29    30348.16   5031.55 o 
  -5   4 -13       22.25     -302.37    494.74 o 
  -4   4 -13    25750.20    24282.79   2548.01 o 
  -3   4 -13     4588.72     4793.52    529.48 o 
  -2   4 -13    11497.01    11845.95    782.55 o 
  -1   4 -13    43821.43    42401.13   1853.11 o 
   0   4 -13   108757.02   105644.69   3933.98 o 
   1   4 -13   119177.41   109468.98   5634.04 o 
   2   4 -13    30275.14    29696.94   2131.35 o 
   3   4 -13      532.42     1009.19    671.15 o 
   4   4 -13     5242.37     5233.42    945.29 o 
   5   4 -13    15583.09    14164.34   1277.63 o 
   6   4 -13    21538.34    17803.94   1498.15 o 
   7   4 -13    25667.06    25066.25   1732.42 o 
   8   4 -13    10416.89     9077.10   1027.47 o 
   9   4 -13     8349.53     7763.25    951.39 o 
  10   4 -13    22459.25    21328.39   2656.97 o 
  11   4 -13    34302.41    33914.33   2064.07 o 
  12   4 -13     7905.52     8014.20   1115.15 o 
  -8   5 -13     7274.99     6106.79   1205.84 o 
  -7   5 -13       99.08      284.34    438.17 o 
  -6   5 -13     4838.54     5297.60    684.04 o 
  -5   5 -13     2687.76     3008.15    549.32 o 
  -4   5 -13    31810.52    32379.70   1916.83 o 
  -3   5 -13    50460.06    49463.35   2214.72 o 
  -2   5 -13    19900.41    20912.01   2160.93 o 
  -1   5 -13     4147.42     5136.72    525.65 o 
   0   5 -13    16316.25    16302.56   1562.46 o 
   1   5 -13   102415.24    98713.85   4938.02 o 
   2   5 -13    86878.56    79039.36   4156.73 o 
   3   5 -13    13165.97    14503.59   1381.58 o 
   4   5 -13     7484.49     6684.23   1067.60 o 
   5   5 -13     3610.76     5176.88    916.27 o 
   6   5 -13     2955.54     3600.02    843.93 o 
   7   5 -13    35385.97    36032.90   2214.61 o 
   8   5 -13    56782.88    54256.08   3234.13 o 
   9   5 -13     4891.12     4747.23    831.71 o 
  10   5 -13    15973.04    15906.66   1320.06 o 
  11   5 -13     7651.56     7635.96    930.83 o 
  12   5 -13      195.28      333.96    459.54 o 
  -7   6 -13    11663.58    10680.86    998.86 o 
  -6   6 -13     6611.49     7209.17    806.16 o 
  -5   6 -13     3275.19     2871.45    596.73 o 
  -4   6 -13     9569.79    10151.75    895.83 o 
  -3   6 -13    23798.26    25060.83   1355.89 o 
  -2   6 -13    71941.74    73492.26   2983.43 o 
  -1   6 -13    74589.81    76593.48   3104.00 o 
   0   6 -13    20929.34    23337.09   3099.11 o 
   1   6 -13      287.81      248.90    842.26 o 
   2   6 -13     2772.02     2377.16    873.33 o 
   3   6 -13     1143.53     1156.58    801.26 o 
   4   6 -13    26301.24    30148.51   4630.64 o 
   5   6 -13    21652.16    20301.30   2860.01 o 
   6   6 -13     1450.80     1826.11    983.22 o 
   7   6 -13     1371.47     1104.83    720.41 o 
   8   6 -13    38030.26    38071.91   2368.20 o 
   9   6 -13     2170.77     2212.16    691.28 o 
  10   6 -13    16120.78    13924.28   1301.81 o 
  11   6 -13     2899.21     3344.03    747.27 o 
  12   6 -13     3206.67     4092.18    752.34 o 
  -6   7 -13     5123.69     5547.87   1262.53 o 
  -5   7 -13     5254.66     5603.99    746.43 o 
  -4   7 -13     4336.45     5325.98   1396.51 o 
  -3   7 -13     7044.71     8762.47   2165.36 o 
  -2   7 -13     8967.89     9922.94   2186.79 o 
  -1   7 -13    18668.16    22101.55   1897.15 o 
   0   7 -13     6163.46     7450.25   1245.28 o 
   1   7 -13    17665.78    19032.52   2909.48 o 
   2   7 -13     5829.36     4269.30   1042.03 o 
   3   7 -13     5111.15     6055.30   1044.25 o 
   4   7 -13     1400.15     2660.50   1645.92 o 
   5   7 -13    13233.17    12108.14   1308.44 o 
   6   7 -13     8423.04     9427.56   1540.80 o 
   7   7 -13    16322.35    16200.13   1410.69 o 
   8   7 -13     8397.85     8095.12   1062.19 o 
   9   7 -13     8844.91     8360.37   1061.97 o 
  10   7 -13      975.59     1785.74    695.50 o 
  11   7 -13     2884.67     5121.22    854.74 o 
  -5   8 -13     7311.51     8614.44    893.99 o 
  -4   8 -13     8293.42     8834.80   3367.08 o 
  -3   8 -13     7812.55     7037.16   1927.28 o 
  -2   8 -13     7506.75     9755.97   2125.17 o 
  -1   8 -13     1835.23      668.00    861.37 o 
   0   8 -13     6105.08     6568.78   1153.07 o 
   1   8 -13       56.60      -55.18    787.42 o 
   2   8 -13      675.06      267.99    773.68 o 
   3   8 -13     9421.37    11369.34   1310.28 o 
   4   8 -13      405.29     -465.08    821.41 o 
   5   8 -13    14228.28    13551.21   1380.70 o 
   6   8 -13    24265.33    24787.18   1781.73 o 
   7   8 -13      276.27      104.49    620.76 o 
   8   8 -13    21610.81    20289.04   2158.15 o 
   9   8 -13     9699.39     8022.62   1086.61 o 
  10   8 -13      226.81     -588.71    517.74 o 
  11   8 -13       68.15      176.63    565.59 o 
  -3   9 -13     1095.35     1894.30   1422.27 o 
  -2   9 -13     2910.31     3866.94   1554.19 o 
  -1   9 -13     3002.92     2995.02   1597.48 o 
   0   9 -13    12548.21    16906.78   1949.96 o 
   1   9 -13      127.97      792.49    844.90 o 
   2   9 -13    11394.59    15346.60   1408.98 o 
   3   9 -13     5552.16     5464.75   1475.87 o 
   4   9 -13      548.08       54.80    670.79 o 
   5   9 -13    10546.52    10088.87   1975.72 o 
   6   9 -13     2729.16     2475.34    780.04 o 
   7   9 -13     6693.04     6965.29   1016.80 o 
   8   9 -13     1467.42     2094.27   1269.74 o 
   9   9 -13     7856.32     8324.93   1154.31 o 
  10   9 -13    13942.43    14828.93   3213.51 o 
  -1  10 -13     6744.68     7684.40   1803.61 o 
   0  10 -13      115.30      964.67   1292.41 o 
   1  10 -13     6512.18    10144.89   1261.58 o 
   2  10 -13     6748.28     8861.16   1146.45 o 
   3  10 -13     1084.20      992.11    724.37 o 
   4  10 -13     5058.49     6902.45   1047.98 o 
   5  10 -13     2344.79     2844.46    811.44 o 
   6  10 -13     6579.45     7507.74   2275.64 o 
   7  10 -13     9097.03    10046.75   1179.86 o 
   8  10 -13      563.72      475.10   1559.35 o 
   9  10 -13     3770.16     2885.15    763.32 o 
   3  11 -13     1733.58     1385.98    784.93 o 
   4  11 -13     5436.46     8405.44   1128.56 o 
   5  11 -13     7396.99     8249.96   1408.88 o 
   6  11 -13    21461.00    23462.44   1696.74 o 
  -9 -17 -12     2674.24     3500.03   1049.18 o 
  -8 -17 -12     1420.38     2799.20   1003.84 o 
  -7 -17 -12      115.31      420.50    686.40 o 
  -6 -17 -12      723.47      649.30    750.30 o 
  -5 -17 -12      671.36      451.42    665.79 o 
 -11 -16 -12     3857.54     5557.17   1376.93 o 
 -10 -16 -12       40.52     1067.74    927.57 o 
  -9 -16 -12     3065.46     2644.60   1092.47 o 
  -8 -16 -12     2468.02     3287.72   1003.84 o 
  -7 -16 -12     2974.00     3141.37   1010.02 o 
  -6 -16 -12       30.36      465.85    735.87 o 
  -5 -16 -12     5600.78     6525.97   1137.82 o 
  -4 -16 -12      805.69     1811.85    727.63 o 
 -13 -15 -12      886.54      726.11    484.63 o 
 -12 -15 -12      538.38      200.22    488.60 o 
 -11 -15 -12     1799.50     2671.40   1207.90 o 
 -10 -15 -12     1051.71     1799.49   1092.47 o 
  -9 -15 -12     9773.76     9053.08   1560.38 o 
  -8 -15 -12    32437.91    34697.30   2980.59 o 
  -7 -15 -12     2221.53     1523.28    931.69 o 
  -6 -15 -12      920.10      346.29    760.61 o 
  -5 -15 -12      316.49      267.96    729.69 o 
  -4 -15 -12    14245.96    16046.96   1624.28 o 
  -3 -15 -12     1001.75     1646.95    729.69 o 
  -1 -15 -12     9518.08    11831.67   1374.86 o 
   0 -15 -12     7391.85     9061.33   1267.68 o 
 -14 -14 -12      247.30     -328.28    447.53 o 
 -13 -14 -12      903.51     1055.82   1188.32 o 
 -12 -14 -12     6948.87     6095.56    800.22 o 
 -11 -14 -12    41366.46    43457.53   2706.44 o 
 -10 -14 -12      432.68      681.37    459.25 o 
  -9 -14 -12      480.11     -239.11    826.57 o 
  -8 -14 -12    18862.31    20862.08   2240.60 o 
  -7 -14 -12    23728.82    24778.48   2384.89 o 
  -6 -14 -12     7980.83     8863.45   1416.09 o 
  -5 -14 -12    22573.78    24366.23   2151.96 o 
  -4 -14 -12    10376.47    10223.88   1368.68 o 
  -3 -14 -12    15742.55    14970.98   1657.26 o 
  -2 -14 -12    19803.85    23314.01   1392.09 o 
  -1 -14 -12   102616.66   116063.73   6680.56 o 
   0 -14 -12    19262.27    20839.40   1859.26 o 
   1 -14 -12     1973.54     1743.83    826.57 o 
   2 -14 -12     1851.24     2131.35    880.16 o 
 -14 -13 -12     8339.90     9089.24   1194.50 o 
 -13 -13 -12     4119.51     4105.92   1286.23 o 
 -12 -13 -12     1223.22     1658.24    554.80 o 
 -11 -13 -12    37800.14    38189.88   2212.60 o 
 -10 -13 -12    31275.51    32071.31   1880.12 o 
  -9 -13 -12     3428.96     2101.26   1196.57 o 
  -8 -13 -12     9810.80     9454.55   1566.56 o 
  -7 -13 -12     4050.15     6043.63   1374.86 o 
  -6 -13 -12    23795.24    26345.04   2469.40 o 
  -5 -13 -12    17150.47    18196.86   1960.26 o 
  -4 -13 -12    68001.58    74308.66   5056.29 o 
  -3 -13 -12    13205.08    13900.81   2022.10 o 
  -2 -13 -12     1211.92     1701.14    541.99 o 
  -1 -13 -12    32251.28    33454.92   1852.78 o 
   0 -13 -12    62347.21    66809.77   4310.11 o 
   1 -13 -12    13379.25    12427.38   1424.34 o 
   2 -13 -12     1916.08     3023.88    937.88 o 
   3 -13 -12     3107.35     3403.15    913.14 o 
 -15 -12 -12     8309.09     9087.07    997.05 o 
 -14 -12 -12    17848.34    19184.15   1402.11 o 
 -13 -12 -12    12066.01    12882.08   1721.16 o 
 -12 -12 -12    10639.80    10397.03   1174.92 o 
 -11 -12 -12     8637.03     8000.61    865.31 o 
 -10 -12 -12      175.10      739.63    512.22 o 
  -9 -12 -12    28819.77    25500.56   1654.55 o 
  -8 -12 -12     7268.37     7647.16   1006.93 o 
  -7 -12 -12      465.10     1109.96    463.20 o 
  -6 -12 -12    11501.85    12468.60   1822.16 o 
  -5 -12 -12     3491.24     2805.38   1179.04 o 
  -4 -12 -12    78655.37    91226.06   5615.92 o 
  -3 -12 -12   108128.65   120123.30   8035.84 o 
  -2 -12 -12    19861.44    19833.67   1253.79 o 
  -1 -12 -12     2566.64     2713.75    592.94 o 
   0 -12 -12     2309.38     3160.14    569.93 o 
   1 -12 -12    17087.54    16459.21   1556.26 o 
   2 -12 -12    13972.02    13159.13   1444.95 o 
   3 -12 -12    13710.83    16133.53   1593.36 o 
   4 -12 -12     7262.49     8785.12   1232.64 o 
   5 -12 -12      885.26      492.64    694.65 o 
 -15 -11 -12    12047.14    11921.39   2761.07 o 
 -14 -11 -12    15334.52    13741.59   1210.73 o 
 -13 -11 -12     3056.51     4162.52   1672.72 o 
 -12 -11 -12    13142.87    12565.33   1082.35 o 
 -11 -11 -12    14316.95    13734.41   1150.44 o 
 -10 -11 -12     3101.09     2329.10    588.12 o 
  -9 -11 -12     1005.48     1381.22    519.46 o 
  -8 -11 -12     2022.10     1942.42    535.22 o 
  -7 -11 -12    19513.56    19299.17   1330.66 o 
  -6 -11 -12    50753.56    47466.23   2476.01 o 
  -5 -11 -12     2357.56     1964.72    491.41 o 
  -4 -11 -12    14701.42    15069.92   1228.51 o 
  -3 -11 -12    42210.35    42900.56   2181.85 o 
  -2 -11 -12    11107.76    11127.51   1502.66 o 
  -1 -11 -12    18242.98    19212.98   1231.47 o 
   0 -11 -12     9391.98     9145.76    870.14 o 
   1 -11 -12     7164.93     7744.00    782.69 o 
   2 -11 -12     7195.17     7249.47   1080.10 o 
   3 -11 -12    16698.21    15686.24   1578.93 o 
   4 -11 -12     5813.75     7028.92   1123.39 o 
   5 -11 -12    13618.84    12480.97   1424.34 o 
   6 -11 -12     2954.38     3386.66    853.36 o 
 -15 -10 -12     3633.21     3280.38   1061.55 o 
 -14 -10 -12    28992.73    27367.09   1815.47 o 
 -13 -10 -12     1755.46     1609.23    670.94 o 
 -12 -10 -12      816.67      757.50    500.68 o 
 -11 -10 -12    17706.78    18060.51   1330.11 o 
 -10 -10 -12     1923.36     1548.46    911.08 o 
  -9 -10 -12     6074.92     5892.53    765.23 o 
  -8 -10 -12     5944.77     6295.87    729.60 o 
  -7 -10 -12    48615.12    46424.41   2460.45 o 
  -6 -10 -12   169668.22   164316.25   8026.57 o 
  -5 -10 -12     1153.21     1247.21    448.28 o 
  -4 -10 -12    26251.01    26164.13   2681.71 o 
  -3 -10 -12     8324.38     9863.16   1717.03 o 
  -2 -10 -12    18164.39    24442.50   2261.21 o 
  -1 -10 -12     1090.27     2131.35   1063.61 o 
   0 -10 -12     7717.89     7169.64    805.28 o 
   1 -10 -12     5511.16     4239.55    682.94 o 
   2 -10 -12     1999.08     2272.20    557.52 o 
   3 -10 -12    23604.09    23995.20   1985.00 o 
   4 -10 -12     7048.01     7127.86   1078.04 o 
   5 -10 -12       40.19      995.59    696.71 o 
   6 -10 -12     3636.19     3110.45    814.20 o 
   7 -10 -12     1282.76      653.42    682.28 o 
 -15  -9 -12      468.16     1277.63    608.07 o 
 -14  -9 -12     7559.05     7178.19   1161.52 o 
 -13  -9 -12     2092.17     2914.95    815.23 o 
 -12  -9 -12    21648.62    22832.04   4208.08 o 
 -11  -9 -12     2148.66     1813.94    820.38 o 
 -10  -9 -12    10716.02     9562.71    966.26 o 
  -9  -9 -12    25431.42    24315.73   1642.69 o 
  -8  -9 -12     2373.97     2417.75    571.44 o 
  -7  -9 -12     2171.28     2722.63    939.94 o 
  -6  -9 -12    31909.16    27676.79   2092.19 o 
  -5  -9 -12     1171.08     1012.80    743.09 o 
  -4  -9 -12       10.92      148.32    383.40 o 
  -3  -9 -12    16725.31    15763.26   1105.41 o 
  -2  -9 -12     1804.89     3768.00   1436.70 o 
  -1  -9 -12    65301.93    65292.68   4988.27 o 
   0  -9 -12     9922.38    10256.86   1632.52 o 
   1  -9 -12    10969.27    10728.89   1636.65 o 
   2  -9 -12     1442.37     1327.46    950.24 o 
   3  -9 -12     8602.90    10575.81   1696.42 o 
   4  -9 -12     4685.10     2803.32    843.06 o 
   5  -9 -12      146.96      220.56    676.10 o 
   6  -9 -12     5000.19     4802.75    979.10 o 
   7  -9 -12      869.96      529.75    620.44 o 
   8  -9 -12      961.43      488.52    725.57 o 
 -15  -8 -12     8455.88     9980.67   1021.52 o 
 -14  -8 -12      220.87      269.55    649.30 o 
 -13  -8 -12    15352.50    15178.13   1840.71 o 
 -12  -8 -12     8675.24     7745.00    928.33 o 
 -11  -8 -12     5206.66     5470.87    807.97 o 
 -10  -8 -12    16573.29    17401.93   1353.02 o 
  -9  -8 -12    52937.14    50187.94   2802.93 o 
  -8  -8 -12     3014.63     2778.54   1057.43 o 
  -7  -8 -12     1017.68      955.07    493.12 o 
  -6  -8 -12    10297.09     9778.72    996.62 o 
  -5  -8 -12    20573.60    18756.83   1758.26 o 
  -4  -8 -12    27090.74    27112.39   1629.48 o 
  -3  -8 -12    10094.92     9679.67   1313.03 o 
  -2  -8 -12    22821.46    21680.01   1295.24 o 
  -1  -8 -12    28983.29    27530.27   3003.27 o 
   0  -8 -12      102.91      537.99   1323.33 o 
   1  -8 -12    58749.86    49385.88   4505.93 o 
   2  -8 -12     7731.02     8121.39   1502.66 o 
   3  -8 -12     3537.56     1733.53   1098.65 o 
   4  -8 -12    15641.93    11563.70   1543.89 o 
   5  -8 -12     7502.54     5884.92    995.59 o 
   6  -8 -12     4903.87     3347.50    822.45 o 
   7  -8 -12     1482.10     2055.08    702.89 o 
   8  -8 -12        7.88     1007.96    651.36 o 
 -15  -7 -12     5816.97     6867.16    888.47 o 
 -14  -7 -12    10730.16    12929.49   1144.30 o 
 -13  -7 -12     7640.54     8581.85   1440.83 o 
 -12  -7 -12     5345.11     5715.00    814.38 o 
 -11  -7 -12     3029.13     2387.46   1695.39 o 
 -10  -7 -12     5304.67     5134.82   1849.99 o 
  -9  -7 -12     3331.54     3276.58   1681.99 o 
  -8  -7 -12     2241.15     2129.98    592.38 o 
  -7  -7 -12     3585.95     2178.45    618.38 o 
  -6  -7 -12    26411.72    25115.82   1689.55 o 
  -5  -7 -12    40009.56    40518.92   2234.21 o 
  -4  -7 -12   101605.31    94608.34   4757.41 o 
  -3  -7 -12    10099.33     9753.00    842.42 o 
  -2  -7 -12    39901.07    38838.36   2029.92 o 
  -1  -7 -12     4275.93     3888.89    643.12 o 
   0  -7 -12       25.30    -1080.10   1329.52 o 
   1  -7 -12     5365.60     4452.33   1589.24 o 
   2  -7 -12    15990.25    16521.05   2077.76 o 
   3  -7 -12     2268.97      863.67   1045.06 o 
   4  -7 -12    16547.11    16896.20   1908.73 o 
   5  -7 -12    57441.89    57705.16   4130.78 o 
   7  -7 -12    22369.52    23885.96   1916.98 o 
   8  -7 -12     5423.33     4860.47    904.90 o 
   9  -7 -12      755.12      463.78    622.50 o 
 -15  -6 -12     1006.47      848.62    589.52 o 
 -14  -6 -12    11419.73    11088.83   1083.45 o 
 -13  -6 -12    16036.45    17358.18   1328.50 o 
 -12  -6 -12     9248.36     7905.94    968.03 o 
 -11  -6 -12     1002.53      791.06    582.23 o 
 -10  -6 -12     9637.12    11252.14   1094.65 o 
  -9  -6 -12     9596.47     8196.80    989.38 o 
  -8  -6 -12    12143.93    10780.42   1226.45 o 
  -7  -6 -12     5754.22     5995.80    802.06 o 
  -6  -6 -12    14398.40    14898.58   1168.70 o 
  -5  -6 -12     3372.23     3492.71    614.26 o 
  -4  -6 -12     1996.83     2563.23    603.95 o 
  -3  -6 -12    36653.92    34002.52   3855.60 o 
  -2  -6 -12    18847.78    17452.17   1857.20 o 
  -1  -6 -12    61618.88    58789.14   6520.82 o 
   0  -6 -12      208.95    -1069.80   1315.09 o 
   1  -6 -12   152263.59   145888.20  10098.14 o 
   2  -6 -12   206151.94   191736.94  12870.55 o 
   3  -6 -12    24494.97    22966.63   2364.27 o 
   4  -6 -12     8194.49     9374.64   1356.31 o 
   5  -6 -12     4189.07     4268.88   1014.14 o 
   6  -6 -12     2440.48     1521.21    783.28 o 
   9  -6 -12    19827.20    19048.16   1731.46 o 
  10  -6 -12     3567.45     3910.22    876.04 o 
 -15  -5 -12      518.37      517.07    377.21 o 
 -14  -5 -12     1647.47     1651.30    384.67 o 
 -13  -5 -12     2631.33     3000.06    451.79 o 
 -12  -5 -12      958.07      657.70    574.79 o 
 -11  -5 -12     3145.39     3245.85   1214.09 o 
 -10  -5 -12    21302.27    21264.88   1574.43 o 
  -9  -5 -12    23606.21    23170.67   1697.07 o 
  -8  -5 -12    12367.51    13054.80   2363.24 o 
  -7  -5 -12      764.00      161.05   1149.16 o 
  -6  -5 -12    14781.45    15982.48   1290.23 o 
  -5  -5 -12       36.58      100.11    618.38 o 
  -4  -5 -12    78737.12    75850.90   3945.33 o 
  -3  -5 -12     6243.71     5447.63   1542.86 o 
  -2  -5 -12   113331.37   105487.35   5150.54 o 
  -1  -5 -12    45147.00    45675.82   2320.45 o 
   0  -5 -12    10598.64    11258.67    746.12 o 
   1  -5 -12   146794.20   135608.66   9657.03 o 
   2  -5 -12      534.86      946.12   1069.80 o 
   3  -5 -12     3320.38     2351.91   1075.98 o 
   4  -5 -12     3842.12     3941.14   1082.16 o 
   5  -5 -12     2792.30     3116.63    935.81 o 
   6  -5 -12      100.03      218.49    653.42 o 
   7  -5 -12    11713.86     9599.32   1207.90 o 
  10  -5 -12    39795.32    38856.93   2867.22 o 
 -14  -4 -12     3307.03     4419.80    552.14 o 
 -13  -4 -12    28532.03    27487.62   1295.14 o 
 -12  -4 -12    30347.65    30523.07   1404.30 o 
 -11  -4 -12    18597.04    17103.75    977.80 o 
 -10  -4 -12     1416.21     1474.36    375.98 o 
  -9  -4 -12    15603.29    15853.78   1045.19 o 
  -8  -4 -12    12354.54    12558.71   1206.73 o 
  -7  -4 -12    56479.87    53878.92   3192.90 o 
  -6  -4 -12    13011.32    12927.39   1493.39 o 
  -5  -4 -12    30781.07    30254.62   1965.19 o 
  -4  -4 -12    35907.39    36498.00   2277.70 o 
  -3  -4 -12    24763.00    26215.27   1718.24 o 
  -2  -4 -12   681161.06   658885.00  29238.82 o 
  -1  -4 -12     2500.76     2581.30    476.01 o 
   0  -4 -12    14495.19    13544.83   1757.23 o 
   1  -4 -12     2069.90     1695.16    299.47 o 
   2  -4 -12    16696.83    14177.39   1844.83 o 
   3  -4 -12    11356.62    11332.84   1475.87 o 
   4  -4 -12    25854.64    24489.91   2347.78 o 
   5  -4 -12    11731.13    12204.76   1420.21 o 
   6  -4 -12    25577.69    23102.67   2143.72 o 
   7  -4 -12    10497.47    11093.74   1242.94 o 
   8  -4 -12    17307.96    17073.47   1564.50 o 
  11  -4 -12     6949.48     7020.67   1075.98 o 
 -14  -3 -12     8359.47     9008.53    762.55 o 
 -13  -3 -12     2894.12     2497.65    484.73 o 
 -12  -3 -12    29175.33    30753.91   1395.61 o 
 -11  -3 -12      484.14      584.70    417.66 o 
 -10  -3 -12    20961.19    19813.46   1091.19 o 
  -9  -3 -12       19.91      275.76    396.07 o 
  -8  -3 -12     2030.37     1238.04    376.95 o 
  -7  -3 -12    18480.47    17930.26   1874.23 o 
  -6  -3 -12    35982.83    36421.96   1638.70 o 
  -5  -3 -12   326772.00   315267.34  14870.52 o 
  -4  -3 -12    21709.50    21462.80   1720.13 o 
  -3  -3 -12     1029.32     1088.52    916.23 o 
  -2  -3 -12     4176.82     5834.13   1018.27 o 
  -1  -3 -12   371993.22   362317.28  16041.91 o 
   0  -3 -12    18141.85    18590.79   1211.01 o 
   1  -3 -12    53416.18    50973.28   2585.92 o 
   2  -3 -12     7087.38     7238.38    631.82 o 
   3  -3 -12     3359.69     2960.69    429.43 o 
   4  -3 -12    24310.46    22342.46   1252.76 o 
   5  -3 -12    31052.27    29142.19   2461.15 o 
   6  -3 -12   194593.55   179859.92  12270.72 o 
   7  -3 -12     2027.46     2694.08    731.75 o 
   8  -3 -12    10326.54     9135.53   1092.47 o 
   9  -3 -12     1279.60     1080.10    548.30 o 
 -14  -2 -12     2904.31     3059.77    524.70 o 
 -13  -2 -12     2189.44     2101.50    476.06 o 
 -12  -2 -12     8918.73    10246.59    835.84 o 
 -11  -2 -12     7427.72     7518.09   1159.87 o 
 -10  -2 -12     2975.35     2812.50    450.74 o 
  -9  -2 -12    24082.23    22489.98   1178.72 o 
  -8  -2 -12    29982.04    27134.41   1328.18 o 
  -7  -2 -12    18076.89    16316.91   1651.37 o 
  -6  -2 -12     6825.95     6717.02    635.15 o 
  -5  -2 -12     4411.89     3682.03   1086.49 o 
  -4  -2 -12   625489.38   605122.25  27099.55 o 
  -3  -2 -12    49743.44    49188.59   2751.05 o 
  -2  -2 -12    29230.34    31402.76   1935.81 o 
  -1  -2 -12     3066.80     3372.80    772.97 o 
   0  -2 -12      949.31     1567.95    549.58 o 
   1  -2 -12    73798.83    70592.10   3444.86 o 
   2  -2 -12    19335.88    17914.65   1202.68 o 
   3  -2 -12   148614.27   137504.86   6441.18 o 
   4  -2 -12     5963.51     5126.35    617.59 o 
   5  -2 -12    17872.42    17171.01   1135.46 o 
   6  -2 -12    42943.69    39545.84   2115.58 o 
   7  -2 -12    47947.30    42853.73   3353.68 o 
   8  -2 -12    11188.13    11163.82   1197.60 o 
   9  -2 -12     6159.44     5342.80    841.00 o 
  10  -2 -12      765.26     1020.33    517.38 o 
 -13  -1 -12     5718.25     6128.54    671.69 o 
 -12  -1 -12     2443.18     2682.70    819.35 o 
 -11  -1 -12     7748.53     7942.20   2328.20 o 
 -10  -1 -12      530.22      522.54    343.23 o 
  -9  -1 -12     1020.89     1525.52    404.84 o 
  -8  -1 -12    19274.13    17140.32   1006.52 o 
  -7  -1 -12   108340.23   105051.96   3957.84 o 
  -6  -1 -12    22149.52    22687.80   1172.40 o 
  -5  -1 -12     3224.63     3556.51    435.39 o 
  -4  -1 -12    92295.43    96185.73   3673.36 o 
  -3  -1 -12    75228.78    72489.29   2843.71 o 
  -2  -1 -12    40543.69    42403.13   2447.31 o 
  -1  -1 -12    22668.08    23268.97   1640.09 o 
   0  -1 -12      231.61      505.90    587.20 o 
   1  -1 -12     1034.58     1303.52    586.89 o 
   2  -1 -12    23103.49    21297.38   2189.06 o 
   3  -1 -12    74939.09    65379.86   3306.77 o 
   4  -1 -12    43268.62    39031.46   2187.72 o 
   5  -1 -12    20507.16    18079.11   1260.89 o 
   6  -1 -12     5239.42     4997.53   1220.27 o 
   7  -1 -12    16045.85    16358.39   1142.58 o 
   8  -1 -12     2951.78     1952.02    698.77 o 
   9  -1 -12     8524.51     7428.80   1005.90 o 
  10  -1 -12     5403.73     4697.63    816.26 o 
  11  -1 -12     3297.37     3019.76    692.59 o 
 -13   0 -12      324.32      615.43    829.66 o 
 -12   0 -12      929.39     1355.81    438.13 o 
 -11   0 -12     6384.88     7972.57    724.38 o 
 -10   0 -12     1564.05     2117.53    953.34 o 
  -9   0 -12    10083.16     8755.66    689.75 o 
  -8   0 -12    12755.84    13072.01    864.72 o 
  -7   0 -12    75678.98    72432.79   2926.89 o 
  -6   0 -12    58403.05    54720.91   5107.31 o 
  -5   0 -12    40233.38    39847.64   2207.50 o 
  -4   0 -12     9133.13     8665.31   1130.50 o 
  -3   0 -12    21132.58    21396.32   2826.74 o 
  -2   0 -12     2701.61     2904.61    819.69 o 
  -1   0 -12    12479.48    13050.90   1195.31 o 
   0   0 -12    64598.36    62417.01   3195.60 o 
   1   0 -12    16947.34    16762.34   1292.01 o 
   2   0 -12    39654.55    37476.51   2190.30 o 
   3   0 -12    27104.48    27620.52   2734.27 o 
   4   0 -12    25060.91    22959.42   2309.65 o 
   5   0 -12    14746.07    15718.97   1186.26 o 
   6   0 -12     8031.50     7535.68    847.15 o 
   7   0 -12    30345.37    26735.50   1677.80 o 
   8   0 -12    20145.78    18792.47   1277.70 o 
   9   0 -12     4262.17     4388.44    805.96 o 
  10   0 -12     2045.53     2584.83    626.63 o 
  11   0 -12     4531.39     4202.92    752.36 o 
  12   0 -12     1624.68      960.55    527.68 o 
 -12   1 -12      900.92     1081.30    447.38 o 
 -11   1 -12     1076.66     1005.06    429.97 o 
 -10   1 -12     5895.92     5435.03   1330.55 o 
  -9   1 -12      336.75      289.93    393.15 o 
  -8   1 -12    29662.48    29889.39   1425.86 o 
  -7   1 -12    33970.11    31671.99   2510.51 o 
  -6   1 -12    14940.37    12585.51    905.48 o 
  -5   1 -12     1017.84     1129.16    361.22 o 
  -4   1 -12    23480.68    24279.24   1223.50 o 
  -3   1 -12      455.49      668.80    860.69 o 
  -2   1 -12    53445.79    51210.18   2134.79 o 
  -1   1 -12     6789.53     6397.76    884.82 o 
   0   1 -12    12882.73    13227.72   1243.80 o 
   1   1 -12    15557.40    16000.81   1858.23 o 
   2   1 -12    33614.95    34202.68   2096.20 o 
   3   1 -12    43242.59    39039.48   2392.37 o 
   4   1 -12     5365.88     6425.15    834.26 o 
   5   1 -12    28788.00    26067.03   3340.28 o 
   6   1 -12     3600.46     4181.55    743.17 o 
   7   1 -12    10050.83    10051.32    978.67 o 
   8   1 -12     4224.74     3707.44    662.66 o 
   9   1 -12     9987.97     9599.09    886.62 o 
  10   1 -12     7232.56     7336.05    979.10 o 
  11   1 -12     1776.46     2061.27    570.97 o 
  12   1 -12    13585.91    13635.28   1376.93 o 
  13   1 -12     1557.21     2180.82    589.52 o 
 -11   2 -12     4343.85     5511.62    672.20 o 
 -10   2 -12    25028.95    23005.76   1460.08 o 
  -9   2 -12    21151.06    21319.30   1337.96 o 
  -8   2 -12      917.79     1249.27    430.69 o 
  -7   2 -12    20229.56    18912.74   1110.52 o 
  -6   2 -12     1278.99     1330.34    462.23 o 
  -5   2 -12    22741.40    23024.23   1447.31 o 
  -4   2 -12      332.20      547.91    599.63 o 
  -3   2 -12    22778.71    24404.65   1745.47 o 
  -2   2 -12    12280.02    11228.06    712.05 o 
  -1   2 -12     3921.74     4666.21    395.10 o 
   0   2 -12    84280.17    87561.01   3264.96 o 
   1   2 -12     4020.67     2964.44    830.54 o 
   2   2 -12       66.97     -435.53    600.04 o 
   3   2 -12     4438.18     3478.93    767.56 o 
   4   2 -12    18705.81    19619.41   1447.83 o 
   5   2 -12    18366.02    15253.02   1311.87 o 
   6   2 -12     4777.68     3907.51   2291.10 o 
   7   2 -12     2439.14     1818.48   1389.29 o 
   8   2 -12     6619.69     6522.51    832.24 o 
   9   2 -12    35369.83    33714.58   1986.00 o 
  10   2 -12     5285.22     6833.51    759.92 o 
  11   2 -12    15806.32    15948.02   1521.21 o 
  12   2 -12    16820.77    15278.11   1517.09 o 
  13   2 -12     6111.15     6111.65    882.22 o 
 -11   3 -12      736.02      805.98    489.57 o 
 -10   3 -12      966.58      830.87    598.80 o 
  -9   3 -12     7535.34     6916.22   1029.60 o 
  -8   3 -12     3391.34     4048.29    621.52 o 
  -7   3 -12     3883.11     3702.53    638.99 o 
  -6   3 -12    31615.97    30376.89   1517.01 o 
  -5   3 -12    13975.15    14326.65    966.65 o 
  -4   3 -12    16597.19    16756.04   1028.69 o 
  -3   3 -12    17307.26    17329.49   1000.88 o 
  -2   3 -12      165.41       64.62    439.37 o 
  -1   3 -12     7347.21     8052.24    595.64 o 
   0   3 -12      794.03     1327.28    260.32 o 
   1   3 -12    12081.44    11124.22    638.50 o 
   2   3 -12     9179.54    10370.43   1152.41 o 
   3   3 -12    38390.74    31752.13   2105.97 o 
   4   3 -12    88300.48    80996.58   5899.34 o 
   5   3 -12    56349.53    51548.87   2910.42 o 
   6   3 -12    29251.41    26508.69   2676.55 o 
   7   3 -12     1262.10     1558.46    629.30 o 
   8   3 -12     2101.12     1796.45    698.77 o 
   9   3 -12     1161.36     1139.19    539.57 o 
  10   3 -12     8385.24     8110.90    865.92 o 
  11   3 -12    22567.55    21319.45   1440.68 o 
  12   3 -12    19103.71    18839.97   1750.02 o 
  13   3 -12     6282.42     5903.47    925.51 o 
 -10   4 -12      973.99      853.17    477.73 o 
  -9   4 -12    13887.20    13083.13   1221.30 o 
  -8   4 -12     2039.24     2927.86    564.93 o 
  -7   4 -12     8438.21     8613.48    811.33 o 
  -6   4 -12      369.70     -368.39    396.55 o 
  -5   4 -12     3095.60     2835.47    706.71 o 
  -4   4 -12     3069.42     2139.08    488.77 o 
  -3   4 -12     4126.48     4151.20    678.28 o 
  -2   4 -12    24340.09    25941.33   1289.98 o 
  -1   4 -12    62171.13    59412.81   2638.36 o 
   0   4 -12   152556.73   151740.27   5568.31 o 
   1   4 -12    97598.96   100833.34   3791.68 o 
   2   4 -12    29549.25    29768.58   2005.34 o 
   3   4 -12     3925.33     4260.48    934.78 o 
   4   4 -12     5383.39     4574.02    899.49 o 
   5   4 -12     3541.34     4208.05    848.03 o 
   6   4 -12     4933.25     3968.62    826.31 o 
   7   4 -12     2157.63     2638.69    704.56 o 
   8   4 -12    20371.43    17576.40   1417.34 o 
   9   4 -12    12491.19    11816.16   1131.37 o 
  10   4 -12     9550.33    10013.39   1724.25 o 
  11   4 -12    21157.21    23042.60   1796.39 o 
  12   4 -12    21437.27    22498.57   1499.40 o 
  13   4 -12     1700.47      828.63    558.60 o 
  -9   5 -12     4536.70     3232.65    627.74 o 
  -8   5 -12     3470.12     3366.90    658.37 o 
  -7   5 -12     1854.41     1894.30    536.52 o 
  -6   5 -12     2903.03     2755.02    578.84 o 
  -5   5 -12     8209.39     7856.16    809.08 o 
  -4   5 -12    57707.00    57874.83   2495.07 o 
  -3   5 -12    64824.04    64770.56   4870.74 o 
  -2   5 -12      836.56      994.49    745.51 o 
  -1   5 -12     2717.76     2395.90    487.47 o 
   0   5 -12    17608.07    16206.08    985.39 o 
   1   5 -12    30926.39    28180.29   1348.08 o 
   2   5 -12    17939.62    18929.41   1956.14 o 
   3   5 -12     4045.99     4436.03    936.67 o 
   4   5 -12     1412.77      992.11    704.30 o 
   5   5 -12     5085.16     4252.20    895.12 o 
   6   5 -12     1767.38     1664.50    720.87 o 
   7   5 -12    60401.96    60321.68   3323.80 o 
   8   5 -12    57813.36    56982.65   4268.88 o 
   9   5 -12    68279.55    65162.28   3430.78 o 
  10   5 -12     4077.17     3314.03   1097.62 o 
  11   5 -12     1105.70     1139.07    515.40 o 
  12   5 -12     6082.61     6978.86    843.89 o 
  13   5 -12     3384.30     4273.17    714.62 o 
  -8   6 -12     2526.15     2399.50    920.36 o 
  -7   6 -12    30284.07    30939.73   3946.29 o 
  -6   6 -12     3804.80     2812.66    629.87 o 
  -5   6 -12    14023.38    12447.38   1210.99 o 
  -4   6 -12    16672.78    18081.14   2418.90 o 
  -3   6 -12    38129.12    39150.57   1847.90 o 
  -2   6 -12    40689.71    42865.72   1930.15 o 
  -1   6 -12    18115.62    19989.80   1142.22 o 
   0   6 -12     2058.73     1412.78    689.12 o 
   1   6 -12     5247.20     6922.13    581.28 o 
   2   6 -12    14472.11    14665.84   1410.85 o 
   3   6 -12     1774.06     1328.05    793.13 o 
   4   6 -12    56695.19    54472.50   3113.96 o 
   5   6 -12    27748.90    26232.45   1858.13 o 
   6   6 -12    32202.13    33515.54   2118.43 o 
   7   6 -12     5370.04     4943.51    926.06 o 
   8   6 -12    27001.84    24886.61   1763.15 o 
   9   6 -12     3915.84     4529.08    816.44 o 
  10   6 -12     4704.90     5906.89    858.54 o 
  11   6 -12     4630.75     4679.75    819.41 o 
  12   6 -12     2460.56     2457.61    659.84 o 
  -7   7 -12    12280.75    10877.10   1048.93 o 
  -6   7 -12    28016.20    26915.05   1741.35 o 
  -5   7 -12     9981.05     8835.22    925.84 o 
  -4   7 -12     8724.24     9103.61    916.81 o 
  -3   7 -12     5438.52     4832.89    711.14 o 
  -2   7 -12    40840.91    42524.67   4492.92 o 
  -1   7 -12    65366.88    70307.66   3639.00 o 
   0   7 -12     1349.55     1653.86    463.68 o 
   1   7 -12    16425.22    14738.47   1554.20 o 
   2   7 -12      400.77      439.48    749.84 o 
   3   7 -12     3603.39     3865.27    892.27 o 
   4   7 -12    49245.80    47325.54   3726.77 o 
   5   7 -12    71385.34    73759.20   6847.53 o 
   6   7 -12     8425.99     7942.14   1076.65 o 
   7   7 -12     4724.57     4005.67   1021.36 o 
   8   7 -12     1326.83     2215.02    716.31 o 
   9   7 -12     4777.94     4719.95   2218.95 o 
  10   7 -12     5619.99     5916.44   1049.18 o 
  11   7 -12     4380.84     5756.85    869.48 o 
  12   7 -12     1244.50     2590.70    915.20 o 
  -5   8 -12    34882.94    34904.48   2036.57 o 
  -4   8 -12    41129.18    41704.03   2345.29 o 
  -3   8 -12     6904.41     7978.07    852.49 o 
  -2   8 -12      297.46      -19.57    705.98 o 
  -1   8 -12     1454.24     1339.31    622.97 o 
   0   8 -12      929.21     1142.09    867.75 o 
   1   8 -12    40536.41    45528.23   3515.49 o 
   2   8 -12    38196.64    41591.86   2737.36 o 
   3   8 -12    11480.02    10223.30   1260.90 o 
   4   8 -12     2109.78     1700.91   1127.51 o 
   5   8 -12    16388.41    18391.10   2612.66 o 
   6   8 -12     1589.99      658.80    801.33 o 
   7   8 -12    13858.58    12223.19   1286.12 o 
   8   8 -12     6299.76     6250.62   1455.25 o 
   9   8 -12     5473.25     4895.60   1217.18 o 
  10   8 -12     2538.17     2784.65    762.88 o 
  11   8 -12     1339.95     1851.09    708.00 o 
  12   8 -12     8877.64     9747.47   1221.30 o 
  -4   9 -12    16286.61    15628.70   2031.38 o 
  -3   9 -12     5002.47     4589.84    733.59 o 
  -2   9 -12    12072.18    13324.73   1101.50 o 
  -1   9 -12     4815.00     4808.93   1663.44 o 
   0   9 -12     1164.77     1464.26    860.77 o 
   1   9 -12     2763.48     2690.37    867.11 o 
   2   9 -12    13885.79    15665.81   1465.36 o 
   3   9 -12    15858.60    16338.96   1475.63 o 
   4   9 -12    23167.40    24285.42   1806.50 o 
   5   9 -12     8453.54     9377.17   2136.50 o 
   6   9 -12     9910.66     7843.01   1113.16 o 
   7   9 -12     1839.02      606.32    689.49 o 
   8   9 -12     4031.27     2549.91    796.35 o 
   9   9 -12       64.38     -304.30    565.52 o 
  10   9 -12     2152.27     1534.67    683.26 o 
  11   9 -12      373.56     -299.18    601.28 o 
  -2  10 -12      728.39     1993.24   1267.68 o 
  -1  10 -12     2772.39     5021.25   1578.93 o 
   0  10 -12     8028.31    12623.20   2081.88 o 
   1  10 -12     6164.49     5839.47   1038.82 o 
   2  10 -12    11691.22    12950.94   1338.03 o 
   3  10 -12    13328.88    12988.00   1345.64 o 
   4  10 -12     1112.39     -522.59    673.55 o 
   5  10 -12     9476.21    10129.76   2086.00 o 
   6  10 -12     1354.57      109.56    683.98 o 
   7  10 -12     1361.28     1588.80    752.44 o 
   8  10 -12       33.82    -1473.64   1426.40 o 
   9  10 -12       29.48     -598.70    586.25 o 
  10  10 -12     1875.40     1243.32    819.35 o 
   0  11 -12     2520.84     2061.27   1273.86 o 
   1  11 -12     1752.99     1776.81   1385.17 o 
   2  11 -12     7002.39     8009.87   1100.98 o 
   3  11 -12     1121.13      453.65    720.28 o 
   4  11 -12     7492.69     8702.46   1163.58 o 
   5  11 -12     2964.66     3041.94   1075.98 o 
   6  11 -12     1532.76     1717.19    716.76 o 
   7  11 -12     6619.87     8375.63   1421.24 o 
   8  11 -12     2389.41     1590.08    762.64 o 
  -9 -17 -11      274.77      634.87    793.59 o 
  -8 -17 -11     6588.80     9768.34   1378.99 o 
  -7 -17 -11      293.57     -430.80    671.97 o 
  -6 -17 -11      471.91      711.14    700.83 o 
  -5 -17 -11     1025.90     1125.45    727.63 o 
 -12 -16 -11     8427.11     9922.94   1719.10 o 
 -11 -16 -11    14605.87    14049.59   1956.14 o 
 -10 -16 -11      305.29     -315.37    739.99 o 
  -9 -16 -11      912.63     1181.11    942.00 o 
  -8 -16 -11     1857.22     2199.37    966.73 o 
  -7 -16 -11    13192.88    15925.34   1735.59 o 
  -6 -16 -11     1683.67     2848.67    937.88 o 
  -5 -16 -11      189.22     -111.31    612.20 o 
  -4 -16 -11     4313.70     4895.51    946.12 o 
 -13 -15 -11      162.91     -643.60    492.64 o 
 -12 -15 -11     3838.17     3335.05    664.26 o 
 -11 -15 -11     3427.82     3067.16   1164.62 o 
 -10 -15 -11      818.37      970.86   1026.51 o 
  -9 -15 -11     3872.00     5021.25   1245.00 o 
  -8 -15 -11      637.04     1370.74    921.39 o 
  -7 -15 -11     6248.15     7066.02   1308.90 o 
  -6 -15 -11    13549.05    15461.56   1698.48 o 
  -5 -15 -11     1571.95     1844.83    814.20 o 
  -4 -15 -11     6285.02     7801.89   1170.80 o 
  -3 -15 -11       93.12      469.97    589.52 o 
  -1 -15 -11      490.26     -824.51    758.55 o 
   0 -15 -11     2784.73     3640.20   1057.43 o 
   1 -15 -11     4039.47     4837.79   1080.10 o 
 -14 -14 -11    12020.50    12819.74   3131.06 o 
 -13 -14 -11      783.05      496.61    494.27 o 
 -12 -14 -11     7393.94     7944.16    878.02 o 
 -11 -14 -11      431.75      551.59    507.04 o 
 -10 -14 -11     5528.68     5359.32    744.52 o 
  -9 -14 -11     7567.56    10737.14   1671.69 o 
  -8 -14 -11     4964.49     6208.53   1395.48 o 
  -7 -14 -11     1476.66      909.02    946.12 o 
  -6 -14 -11      564.36     1199.66    878.10 o 
  -5 -14 -11     1789.80     2747.67    974.98 o 
  -4 -14 -11    22101.59    20468.38   2048.90 o 
  -3 -14 -11     3572.02     4786.26    942.00 o 
  -2 -14 -11     1093.02      827.03   1291.38 o 
  -1 -14 -11     5281.75     5406.70   1146.06 o 
   0 -14 -11    26702.95    30292.37   2436.42 o 
   1 -14 -11    10042.16    12039.86   1434.64 o 
   2 -14 -11     6409.40     6492.99   1168.74 o 
 -14 -13 -11     3295.68     3570.11    808.02 o 
 -13 -13 -11      149.33       43.14    645.18 o 
 -12 -13 -11     1271.21     1962.54    592.51 o 
 -11 -13 -11    26888.72    26717.10   1722.67 o 
 -10 -13 -11     5034.25     4256.80   1422.27 o 
  -9 -13 -11     3875.39     4575.45   1052.28 o 
  -8 -13 -11     6692.91     5665.33   1630.46 o 
  -7 -13 -11    18177.45    15393.54   2061.27 o 
  -6 -13 -11     5400.05     5961.18   1341.88 o 
  -5 -13 -11     1624.36     1626.34    937.88 o 
  -4 -13 -11     2817.82     3106.33   1001.78 o 
  -3 -13 -11     8835.20    10900.26   1786.09 o 
  -2 -13 -11     5795.33     6781.13    769.44 o 
  -1 -13 -11    11299.39    11144.99    931.27 o 
   0 -13 -11    16553.30    16589.07   1677.87 o 
   1 -13 -11    19628.36    19707.77   1838.65 o 
   2 -13 -11     2718.38     2943.49    946.12 o 
   3 -13 -11     7533.60     7770.97   1240.88 o 
   4 -13 -11     2863.34     2875.47    964.67 o 
 -15 -12 -11     4460.42     6105.28   2633.27 o 
 -14 -12 -11    37804.79    41691.53   2372.82 o 
 -13 -12 -11     1565.02     1372.64    566.89 o 
 -12 -12 -11      588.48      745.52    506.61 o 
 -11 -12 -11     6436.50     5518.29    873.98 o 
 -10 -12 -11    12285.74    12109.16   1036.06 o 
  -9 -12 -11     9488.62     9378.10   1658.29 o 
  -8 -12 -11    16561.75    16157.82   1243.89 o 
  -7 -12 -11    20187.91    19784.66   1339.15 o 
  -6 -12 -11     9928.30    10780.42   1700.54 o 
  -5 -12 -11     6078.69     4730.61   1275.92 o 
  -4 -12 -11   158685.19   175177.89  13677.54 o 
  -3 -12 -11    78600.98    87708.00   5637.56 o 
  -2 -12 -11    11204.23    12678.42   1992.21 o 
  -1 -12 -11     4018.49     5763.26   1355.28 o 
   0 -12 -11     9941.17    10602.81    895.65 o 
   1 -12 -11     8821.10     9432.35   1261.49 o 
   2 -12 -11      457.58      259.72    725.57 o 
   3 -12 -11     5974.68     4625.48   1043.00 o 
   4 -12 -11    10592.09    10417.64   1383.11 o 
   5 -12 -11     6388.33     5715.89   1104.84 o 
 -15 -11 -11     2288.88     3066.87    680.94 o 
 -14 -11 -11     8543.31     7532.77   1258.40 o 
 -13 -11 -11    13332.86    12617.82   1989.12 o 
 -12 -11 -11     9953.28    10496.11   1255.31 o 
 -11 -11 -11     9231.07     9753.07    952.44 o 
 -10 -11 -11     2215.14     2327.38    978.07 o 
  -9 -11 -11    27447.90    25953.98   2283.88 o 
  -8 -11 -11     1896.42     2048.48    557.82 o 
  -7 -11 -11   136363.77   128009.37   6609.45 o 
  -6 -11 -11    71271.89    64797.37   4151.39 o 
  -5 -11 -11     2124.27     1490.24    804.92 o 
  -4 -11 -11    21445.26    22395.24   1341.09 o 
  -3 -11 -11    63480.30    69776.95   3141.25 o 
  -2 -11 -11    14020.27    14425.52   1662.41 o 
  -1 -11 -11     1289.38     1561.41    546.74 o 
   0 -11 -11     2667.30     3060.15    602.69 o 
   1 -11 -11    11212.05    11484.91   1233.67 o 
   2 -11 -11    21667.19    21550.54   1836.59 o 
   3 -11 -11    10660.17    10434.13   1310.97 o 
   4 -11 -11    40495.33    39302.17   2999.14 o 
   5 -11 -11    29089.78    31673.42   2494.13 o 
   6 -11 -11     4432.93     5328.37   1067.74 o 
 -15 -10 -11     3820.93     3969.46   1102.78 o 
 -14 -10 -11     2575.67     3048.56    686.69 o 
 -13 -10 -11     1940.31     1728.62    605.03 o 
 -12 -10 -11    28214.57    30453.60   3163.01 o 
 -11 -10 -11      514.84      482.56    597.77 o 
 -10 -10 -11    20921.16    18713.57   1376.39 o 
  -9 -10 -11    42494.65    39862.65   2297.31 o 
  -8 -10 -11     1287.62      806.28   1082.16 o 
  -7 -10 -11    99578.80    90944.67   4404.40 o 
  -6 -10 -11   164354.30   152856.63   9968.28 o 
  -5 -10 -11    43523.11    46099.32   2997.39 o 
  -4 -10 -11     3347.96     2921.52    398.64 o 
  -3 -10 -11    12735.22    12243.00    988.34 o 
  -2 -10 -11    16936.01    17595.93   1193.66 o 
  -1 -10 -11    35109.68    38172.66   1995.92 o 
   0 -10 -11    27300.16    28620.92   1637.36 o 
   1 -10 -11    63613.17    60191.60   3024.63 o 
   2 -10 -11     9743.37     9357.47    866.46 o 
   3 -10 -11    12607.29    12229.50   1405.78 o 
   4 -10 -11     2431.76     3751.51    886.34 o 
   5 -10 -11    34703.93    33009.12   2586.89 o 
   6 -10 -11     6593.99     6624.91   1092.47 o 
   7 -10 -11     1932.72     3011.51    919.32 o 
 -15  -9 -11    13239.76    14222.55   1219.95 o 
 -14  -9 -11     1982.39     2000.65    609.51 o 
 -13  -9 -11     1252.24      483.44    542.49 o 
 -12  -9 -11    11115.44    11855.37   1097.22 o 
 -11  -9 -11     1889.45     2733.08    620.49 o 
 -10  -9 -11    29209.22    23015.46   1697.37 o 
  -9  -9 -11   101774.48   100986.14   4825.64 o 
  -8  -9 -11     1802.90     1716.11   1236.76 o 
  -7  -9 -11    37871.32    35624.96   2063.96 o 
  -6  -9 -11    74313.12    69546.38   3988.55 o 
  -5  -9 -11     7536.17     9192.58   1442.89 o 
  -4  -9 -11    45234.26    42127.89   2322.72 o 
  -3  -9 -11     7757.24     6499.51   1059.49 o 
  -2  -9 -11       42.59      338.05   1168.74 o 
  -1  -9 -11     2680.46     4819.24   1354.25 o 
   0  -9 -11    32243.58    31005.57   2955.86 o 
   1  -9 -11    77267.16    68240.29   5478.85 o 
   2  -9 -11    41245.58    37348.36   2049.77 o 
   3  -9 -11     3285.91     3161.55    702.89 o 
   4  -9 -11     1869.63      595.71    698.77 o 
   5  -9 -11     9395.40     8651.14   1203.78 o 
   6  -9 -11    15618.00    12977.73   1453.19 o 
   7  -9 -11     3580.22     2793.02    845.12 o 
   8  -9 -11     2170.46     1700.54    785.34 o 
 -15  -8 -11       84.84      535.51    533.76 o 
 -14  -8 -11     8314.06     8688.28    974.18 o 
 -13  -8 -11     1971.86     2335.38    682.28 o 
 -12  -8 -11    18198.39    17466.64   1396.28 o 
 -11  -8 -11     9363.16     9360.37   1642.83 o 
 -10  -8 -11    59188.41    56841.34   3033.31 o 
  -9  -8 -11   204560.97   198567.78   9074.70 o 
  -8  -8 -11     3587.89     3004.87    593.04 o 
  -7  -8 -11    34581.73    33034.15   4053.48 o 
  -6  -8 -11    18554.81    16336.79   1469.68 o 
  -5  -8 -11     5230.48     5446.46    810.08 o 
  -4  -8 -11    27452.88    27635.66   1618.90 o 
  -3  -8 -11    18377.80    17410.39   1525.34 o 
  -2  -8 -11    83407.47    78128.77   3675.07 o 
  -1  -8 -11      757.34      251.47   1257.37 o 
   0  -8 -11    26707.92    25374.19   2700.26 o 
   1  -8 -11     5180.52     5649.93   1473.81 o 
   2  -8 -11     1450.06     1411.97   1094.53 o 
   3  -8 -11    14879.98    13392.05   1686.12 o 
   4  -8 -11     2517.40     2902.26    972.92 o 
   5  -8 -11     4153.19     4503.87    931.69 o 
   6  -8 -11    13194.77    13134.39   1422.27 o 
   7  -8 -11    27264.55    28181.63   2226.17 o 
   8  -8 -11     1527.08     2168.45    772.97 o 
   9  -8 -11     1719.61     1212.02    715.26 o 
 -15  -7 -11     4736.43     4391.31    782.52 o 
 -14  -7 -11     6157.83     6111.14   1145.03 o 
 -13  -7 -11     3735.53     4884.02    791.54 o 
 -12  -7 -11    44623.23    42466.51   2458.99 o 
 -11  -7 -11     3203.21     2295.24    913.14 o 
 -10  -7 -11     3137.24     3149.52   1443.92 o 
  -9  -7 -11    76673.75    71694.04   3862.73 o 
  -8  -7 -11     5175.58     4301.29    702.40 o 
  -7  -7 -11     1919.52     1699.35   1240.88 o 
  -6  -7 -11    35354.35    34724.04   2083.38 o 
  -5  -7 -11     7274.07     6860.15    953.34 o 
  -4  -7 -11    16243.57    16476.05   1172.14 o 
  -3  -7 -11    55407.45    55350.29   3296.99 o 
  -2  -7 -11    16868.54    15860.77   1058.78 o 
  -1  -7 -11    25417.73    22152.43   2809.51 o 
   0  -7 -11    19696.71    17296.09   2366.33 o 
   1  -7 -11    24657.21    19281.09   2502.38 o 
   2  -7 -11     7955.23     8632.58   1649.01 o 
   3  -7 -11    25683.15    20911.55   2292.13 o 
   4  -7 -11     9962.26     8218.27   1475.87 o 
   5  -7 -11      527.49      793.59    890.47 o 
   6  -7 -11     7251.41     7917.32   1119.27 o 
   7  -7 -11      596.40     -234.98    579.22 o 
   8  -7 -11     8145.23     5598.40   1022.39 o 
   9  -7 -11      255.04      616.32    610.13 o 
 -15  -6 -11     1757.76     1984.61    615.43 o 
 -14  -6 -11       42.12      305.97    530.48 o 
 -13  -6 -11     1217.61      876.42    539.07 o 
 -12  -6 -11    76261.06    72594.67   3740.97 o 
 -11  -6 -11    20377.99    19336.04   1520.88 o 
 -10  -6 -11     1001.17      768.03    546.60 o 
  -9  -6 -11    15980.63    16425.39   1484.11 o 
  -8  -6 -11    14589.20    14827.46   2014.89 o 
  -7  -6 -11    21433.82    21113.54   1563.32 o 
  -6  -6 -11     1551.43     1285.65    806.99 o 
  -5  -6 -11    53632.99    56531.58   3922.59 o 
  -4  -6 -11      159.91      242.12    688.46 o 
  -3  -6 -11     6172.92     4895.25    594.02 o 
  -2  -6 -11    80949.31    77435.90   3792.96 o 
  -1  -6 -11    19562.29    17693.96   3129.00 o 
   0  -6 -11      168.96    -1778.87   1304.78 o 
   1  -6 -11     4778.81     5136.68   1525.34 o 
   2  -6 -11     4783.12     5313.94   1479.99 o 
   3  -6 -11    27216.11    24184.84   2407.56 o 
   4  -6 -11      118.94      890.47    950.24 o 
   5  -6 -11     4906.15     5600.46   1063.61 o 
   6  -6 -11     9053.54     9560.15   1226.45 o 
   8  -6 -11    14413.04    14014.55   1471.74 o 
   9  -6 -11    30786.42    28338.29   2226.17 o 
  10  -6 -11     4805.84     4143.15    931.69 o 
 -15  -5 -11     7904.63     8485.92    729.81 o 
 -14  -5 -11     6158.62     5908.68    567.79 o 
 -13  -5 -11     2194.80     2733.95    476.45 o 
 -12  -5 -11     7267.95     8358.34    646.00 o 
 -11  -5 -11     8616.67     8688.97    664.04 o 
 -10  -5 -11     4373.66     5938.35    851.98 o 
  -9  -5 -11      494.03     1362.05    847.18 o 
  -8  -5 -11    24456.78    24295.15   1732.69 o 
  -7  -5 -11    56953.29    58233.30   3227.12 o 
  -6  -5 -11     2673.63     3346.76    675.12 o 
  -5  -5 -11    49771.51    49941.29   2766.32 o 
  -4  -5 -11     1249.59     2154.33    516.82 o 
  -3  -5 -11     3194.88     3144.84    530.99 o 
  -2  -5 -11    11641.43    10947.18   1660.35 o 
  -1  -5 -11    20975.84    22199.20   1291.38 o 
   0  -5 -11    31735.82    32519.97   2135.47 o 
   1  -5 -11     2601.94     3293.90   1329.52 o 
   2  -5 -11    75791.60    68518.55   5313.95 o 
   3  -5 -11     9069.77     7989.47   1354.25 o 
   4  -5 -11    76671.04    68518.55   5019.18 o 
   5  -5 -11    22147.74    21995.77   2038.59 o 
   6  -5 -11     1247.69      389.58    653.42 o 
   7  -5 -11     1237.79      956.43    626.63 o 
   9  -5 -11    71309.80    69753.26   4491.50 o 
  10  -5 -11     9300.02    10603.15   1286.23 o 
  11  -5 -11     3309.19     5499.46    995.59 o 
 -15  -4 -11    12647.61    14349.29   1622.22 o 
 -14  -4 -11     7342.29     7597.95    746.18 o 
 -13  -4 -11    12629.71    11910.56    767.36 o 
 -12  -4 -11     1595.03     2157.12    388.76 o 
 -11  -4 -11     4155.99     4185.40    503.80 o 
 -10  -4 -11    23998.18    24056.27   1185.49 o 
  -9  -4 -11     7338.85     8211.35    635.16 o 
  -8  -4 -11    16368.19    16951.90    943.92 o 
  -7  -4 -11     1757.27     1619.12    681.01 o 
  -6  -4 -11    11033.00    12279.00   1145.69 o 
  -5  -4 -11    31787.55    32898.57   2504.44 o 
  -4  -4 -11    29534.71    26990.94   1986.03 o 
  -3  -4 -11    15118.73    16933.33   1274.40 o 
  -2  -4 -11    76732.51    78038.77   3940.34 o 
  -1  -4 -11   256907.75   263741.25  11531.68 o 
   0  -4 -11    14465.66    13977.97    932.12 o 
   1  -4 -11    54507.46    52295.61   2471.91 o 
   2  -4 -11     3347.86     2710.57   1082.16 o 
   3  -4 -11    13783.84    11196.80   1541.83 o 
   4  -4 -11    24562.21    20600.30   2079.82 o 
   5  -4 -11    27367.42    24733.13   2246.78 o 
   6  -4 -11   100770.72    91347.09   6490.93 o 
   7  -4 -11    19483.90    18988.39   1741.77 o 
   8  -4 -11     1159.17      603.95    568.91 o 
  11  -4 -11      172.17      439.05    624.56 o 
 -14  -3 -11     8269.94     9688.84   1654.17 o 
 -13  -3 -11     3787.77     4277.05    738.96 o 
 -12  -3 -11    16494.92    17654.01   1080.69 o 
 -11  -3 -11    11943.04    12830.78    771.24 o 
 -10  -3 -11      242.97      344.59    330.68 o 
  -9  -3 -11    12507.76    11483.85   1151.09 o 
  -8  -3 -11     2475.99     2094.41    697.23 o 
  -7  -3 -11    29047.58    26289.16   1296.59 o 
  -6  -3 -11    19012.81    17449.69    970.48 o 
  -5  -3 -11   145433.33   140268.34   7034.26 o 
  -4  -3 -11    65419.05    62994.76   3545.95 o 
  -3  -3 -11     5974.41     5506.63    797.35 o 
  -2  -3 -11    22868.12    24264.05   1633.71 o 
  -1  -3 -11    16121.51    15739.81   1686.12 o 
   0  -3 -11     5615.88     6171.62   1699.51 o 
   1  -3 -11    46313.04    45239.32   2275.75 o 
   2  -3 -11      744.41      669.16    426.68 o 
   3  -3 -11     2368.26     2779.51    419.47 o 
   4  -3 -11     8105.38     7312.53    583.39 o 
   5  -3 -11    24391.66    21842.10   1270.84 o 
   6  -3 -11     4533.28     5515.95    937.88 o 
   7  -3 -11   229535.19   210405.84  14329.92 o 
   8  -3 -11     5570.23     6433.21    873.98 o 
   9  -3 -11     6838.43     5771.55    834.81 o 
  12  -3 -11     6824.87     8712.97   1144.00 o 
 -14  -2 -11     8987.99     9250.86    792.81 o 
 -13  -2 -11      265.56      903.19    411.52 o 
 -12  -2 -11     2105.92     2144.82    463.40 o 
 -11  -2 -11     4892.23     4274.31    499.17 o 
 -10  -2 -11    21643.62    20606.46   1299.63 o 
  -9  -2 -11    19120.96    19565.01   1054.90 o 
  -8  -2 -11    59803.03    52383.38   2235.09 o 
  -7  -2 -11    20199.45    20712.88   1090.82 o 
  -6  -2 -11    27008.76    24706.97   1252.60 o 
  -5  -2 -11   292677.09   278330.84  10099.97 o 
  -4  -2 -11    11541.90    10926.99    708.62 o 
  -3  -2 -11    23372.97    23267.33   1749.62 o 
  -2  -2 -11    27955.90    28394.23   1905.64 o 
  -1  -2 -11     1465.31     2011.83    619.43 o 
   0  -2 -11     1539.84     1528.34    686.40 o 
   1  -2 -11    23583.69    21148.90   1759.29 o 
   2  -2 -11    13896.51    13701.42   1392.39 o 
   3  -2 -11    31544.88    28815.55   1718.93 o 
   4  -2 -11   152605.95   138219.20   6469.42 o 
   5  -2 -11    15935.71    15027.67   1039.84 o 
   6  -2 -11    57785.74    54234.92   2708.66 o 
   7  -2 -11    34283.73    32640.16   2572.46 o 
   8  -2 -11     9207.00     6441.46    968.80 o 
   9  -2 -11    15553.43    13746.59   1364.56 o 
  10  -2 -11      494.13      191.70    445.23 o 
 -14  -1 -11      260.93      504.22    405.40 o 
 -13  -1 -11    12399.66    13227.11    955.13 o 
 -12  -1 -11     3925.18     4607.04    594.40 o 
 -11  -1 -11      344.93      -90.88   1247.07 o 
 -10  -1 -11    15830.43    16594.36    933.89 o 
  -9  -1 -11    24985.77    23506.67   1206.38 o 
  -8  -1 -11   167979.28   162582.70   5839.96 o 
  -7  -1 -11    21252.63    20746.03   1105.07 o 
  -6  -1 -11     1821.98     1793.36    454.25 o 
  -5  -1 -11    14678.63    13585.63    850.20 o 
  -4  -1 -11   163456.39   160441.70   5898.78 o 
  -3  -1 -11    49261.48    51913.98   2120.27 o 
  -2  -1 -11    23302.63    22763.16   1670.29 o 
  -1  -1 -11     4893.39     3956.84    793.78 o 
   0  -1 -11     8973.51    10370.47    980.84 o 
   1  -1 -11     1118.30     1338.84    611.91 o 
   2  -1 -11    33282.71    31009.34   1796.36 o 
   3  -1 -11   372759.41   344697.97  16722.02 o 
   4  -1 -11    60080.85    58432.02   5083.08 o 
   5  -1 -11     3977.61     3390.20    628.80 o 
   6  -1 -11     6015.27     7059.61   1338.79 o 
   7  -1 -11     3416.52     2905.56    546.99 o 
   8  -1 -11    11995.12    11730.79    898.15 o 
   9  -1 -11     1193.96      948.18    482.34 o 
  10  -1 -11      758.92      777.10    496.77 o 
  11  -1 -11      672.22      300.94    451.42 o 
 -13   0 -11     3321.47     3729.16   1859.26 o 
 -12   0 -11    15869.50    16386.44   2315.83 o 
 -11   0 -11    30993.11    28891.25   1618.45 o 
 -10   0 -11    16478.21    17387.34   1115.35 o 
  -9   0 -11    10035.05     9849.30    705.87 o 
  -8   0 -11      380.39      496.52    364.64 o 
  -7   0 -11   225921.19   209948.09   7641.94 o 
  -6   0 -11    50593.47    45009.23   1989.89 o 
  -5   0 -11     7150.54     6535.63   1189.68 o 
  -4   0 -11     1207.06      976.97    477.60 o 
  -3   0 -11     7246.33     7618.89   1216.66 o 
  -2   0 -11    71343.38    72238.52   2809.56 o 
  -1   0 -11    82690.23    82153.59   4100.92 o 
   0   0 -11   405969.47   396456.84  17428.21 o 
   1   0 -11    21066.47    21097.80   1458.89 o 
   2   0 -11     3787.33     2583.71    700.46 o 
   3   0 -11    10716.35    11463.51   1039.26 o 
   4   0 -11    47267.43    45553.40   4415.23 o 
   5   0 -11    13745.41    12967.21   1099.36 o 
   6   0 -11     1541.20     1547.69    558.62 o 
   7   0 -11     8718.98     7805.69    817.58 o 
   8   0 -11     1253.17     1425.57    487.53 o 
   9   0 -11    27886.79    27886.95   1585.20 o 
  10   0 -11    11049.91    11407.05   1179.04 o 
  11   0 -11    10526.24     9296.31   1067.74 o 
  12   0 -11     4115.99     3555.68    659.61 o 
 -12   1 -11     4321.99     5066.21    848.21 o 
 -11   1 -11    11511.21    13113.03    948.42 o 
 -10   1 -11    46337.60    45243.26   2234.77 o 
  -9   1 -11    16498.51    16693.80   1121.48 o 
  -8   1 -11     1739.93     1606.73   1134.21 o 
  -7   1 -11    60675.65    56481.12   2389.58 o 
  -6   1 -11    71854.18    65979.73   2842.33 o 
  -5   1 -11    11214.55    11061.23   1246.57 o 
  -4   1 -11    40422.67    41334.36   4461.46 o 
  -3   1 -11    22276.02    20875.01   1094.61 o 
  -2   1 -11     2686.58     3107.07    579.44 o 
  -1   1 -11    29652.03    29174.37   1304.42 o 
   0   1 -11    85466.79    84059.84   4188.23 o 
   1   1 -11   173496.78   164661.72   7592.20 o 
   2   1 -11    23371.48    21866.54   1558.13 o 
   3   1 -11     8594.26     8874.14   1336.73 o 
   4   1 -11    51480.52    46930.75   2599.93 o 
   5   1 -11     1758.58     2007.83    465.89 o 
   6   1 -11    26612.35    28614.07   1212.19 o 
   7   1 -11     3509.65     2977.12    822.45 o 
   8   1 -11       69.87     -384.55    604.98 o 
   9   1 -11    10175.65     9240.20    859.55 o 
  10   1 -11     6151.14     6125.98    689.84 o 
  11   1 -11     1560.67     2417.87    628.69 o 
  12   1 -11     6059.59     6058.06    873.98 o 
  13   1 -11     1569.14     1834.53    564.79 o 
 -12   2 -11    14905.70    16245.65   1149.93 o 
 -11   2 -11      480.71      512.02    582.31 o 
 -10   2 -11    51234.32    48654.67   4776.99 o 
  -9   2 -11    43421.82    43281.25   2386.95 o 
  -8   2 -11    12935.64    11870.77    954.63 o 
  -7   2 -11     1305.17     1518.88    447.65 o 
  -6   2 -11     1350.96     1590.52    764.42 o 
  -5   2 -11     1709.61     1823.98    720.94 o 
  -4   2 -11    20314.99    20744.41   1591.59 o 
  -3   2 -11    32222.14    34027.58   2661.99 o 
  -2   2 -11    43151.76    41763.52   1829.62 o 
  -1   2 -11    42258.79    42033.16   1775.19 o 
   0   2 -11    17835.56    18331.37    896.84 o 
   1   2 -11    24607.57    24739.38   1974.69 o 
   2   2 -11    32314.38    34286.24   2138.55 o 
   3   2 -11    19546.72    20407.72   1947.90 o 
   4   2 -11    11804.25    12031.96   1140.10 o 
   5   2 -11    29793.88    26954.67   1808.60 o 
   6   2 -11    13639.25    13488.49    717.98 o 
   7   2 -11    12906.78    12634.44    679.89 o 
   8   2 -11    11132.20    10604.47    607.95 o 
   9   2 -11     7858.17     8306.40   1140.91 o 
  10   2 -11     8011.36     7697.01    794.18 o 
  11   2 -11    28564.75    28519.22   1712.25 o 
  12   2 -11     3403.78     3483.54    713.20 o 
  13   2 -11      937.05     1071.86    517.38 o 
 -11   3 -11    15953.78    15560.11   1457.32 o 
 -10   3 -11    14412.55    14864.94   1100.79 o 
  -9   3 -11    15765.13    15776.27   3976.18 o 
  -8   3 -11     4963.01     4625.23   1077.01 o 
  -7   3 -11    16783.78    15972.96   1143.98 o 
  -6   3 -11     4945.22     4077.35   1554.67 o 
  -5   3 -11    13832.20    12666.76   1253.42 o 
  -4   3 -11    39144.32    39464.29   3449.33 o 
  -3   3 -11    10072.28    11036.80   1212.97 o 
  -2   3 -11     6780.68     6900.21    587.45 o 
  -1   3 -11    26071.79    27425.53   1314.49 o 
   0   3 -11    39559.68    39700.25   1678.58 o 
   1   3 -11      162.49      723.98    850.34 o 
   2   3 -11    74926.95    75464.77   3834.57 o 
   3   3 -11    10023.12     9607.08   1469.68 o 
   4   3 -11      375.98      -92.85    495.63 o 
   5   3 -11      533.55     1708.22   1069.80 o 
   6   3 -11     4704.50     4614.20    807.15 o 
   7   3 -11    29783.06    29208.01   2240.60 o 
   8   3 -11     2147.43     1679.73    591.77 o 
   9   3 -11    23629.01    23431.88   1780.93 o 
  10   3 -11    14320.26    14788.55   1148.62 o 
  11   3 -11    35515.79    36664.91   3436.13 o 
  12   3 -11    53874.45    58900.68   3025.89 o 
  13   3 -11     7026.86     8191.47   1028.57 o 
 -10   4 -11    10152.23     9881.71    941.84 o 
  -9   4 -11     2500.39     3080.59    441.09 o 
  -8   4 -11    13430.79    12678.37   1141.62 o 
  -7   4 -11     3756.63     3865.17    453.99 o 
  -6   4 -11    14117.52    14255.79    801.27 o 
  -5   4 -11     4736.15     4456.74   1157.22 o 
  -4   4 -11     3344.06     3409.45    534.99 o 
  -3   4 -11    52288.91    52113.83   2908.48 o 
  -2   4 -11     6746.61     7151.87    628.09 o 
  -1   4 -11     1789.68     2054.50    407.27 o 
   0   4 -11     1194.07     1209.47    501.28 o 
   1   4 -11     1495.56     1519.28    438.75 o 
   2   4 -11     6791.29     7598.40    541.68 o 
   3   4 -11    13990.27    13691.13   1215.63 o 
   4   4 -11     6526.96     6656.59   1005.90 o 
   5   4 -11     8274.46     7355.80    998.47 o 
   6   4 -11    53258.83    47446.46   2810.89 o 
   7   4 -11    15912.82    14298.83   2670.37 o 
   8   4 -11    15041.99    13920.19   1226.77 o 
   9   4 -11    38557.11    41475.57   3264.02 o 
  10   4 -11     3773.03     4346.23   1078.04 o 
  11   4 -11    16682.98    16174.55   1240.41 o 
  12   4 -11     8004.01     7051.79    816.63 o 
  13   4 -11     4446.20     4242.03    669.53 o 
  -9   5 -11    14326.54    14891.42    856.81 o 
  -8   5 -11     7456.94     8624.30    649.70 o 
  -7   5 -11     7278.76     7590.90    595.91 o 
  -6   5 -11    26792.76    26456.65   1299.08 o 
  -5   5 -11     2697.88     3070.71    464.12 o 
  -4   5 -11    14261.23    14192.00    742.65 o 
  -3   5 -11     7557.83     7919.77    740.71 o 
  -2   5 -11    14784.90    14160.25   2460.17 o 
  -1   5 -11    25831.82    26798.64   1696.11 o 
   0   5 -11     9655.98     9517.80    698.17 o 
   1   5 -11    36503.90    34318.09   1562.58 o 
   2   5 -11    56894.73    56957.96   2313.71 o 
   3   5 -11    20391.46    21297.04   1743.71 o 
   4   5 -11     2585.67     2151.85    788.81 o 
   5   5 -11     4664.89     3593.29    867.02 o 
   6   5 -11      765.80      140.98    763.70 o 
   7   5 -11    11707.01    10376.41   1148.46 o 
   8   5 -11    39248.15    39167.35   2417.17 o 
   9   5 -11    60452.82    60442.22   3257.40 o 
  10   5 -11    21558.12    20666.22   1491.05 o 
  11   5 -11     3840.09     3717.15    689.18 o 
  12   5 -11     1221.99     1311.62    530.89 o 
  13   5 -11     2087.46     2068.50    566.08 o 
  -8   6 -11      878.95      962.40    367.53 o 
  -7   6 -11     2659.56     2596.73    961.86 o 
  -6   6 -11     7999.75     7890.47    611.32 o 
  -5   6 -11    16374.90    17250.22   1782.20 o 
  -4   6 -11    18744.73    18095.25    930.59 o 
  -3   6 -11    39691.74    38245.09   1447.38 o 
  -2   6 -11    33986.13    36410.66   2503.45 o 
  -1   6 -11    46119.21    46592.07   2088.31 o 
   0   6 -11    17842.15    18811.66   1077.04 o 
   1   6 -11     4304.36     4499.49    542.36 o 
   2   6 -11    10310.10     9868.87    804.45 o 
   3   6 -11     7804.76     8714.00    667.00 o 
   4   6 -11    19544.23    18847.29   2247.81 o 
   5   6 -11    34384.68    30421.29   2941.43 o 
   6   6 -11    33516.23    30319.75   2040.72 o 
   7   6 -11     7586.48     7622.36   1329.52 o 
   8   6 -11    19814.97    18358.60   1510.11 o 
   9   6 -11    38060.81    36007.86   2231.23 o 
  10   6 -11    20836.15    22498.72   2494.13 o 
  11   6 -11    13690.10    14071.17   2568.34 o 
  12   6 -11     2016.02     1969.19    576.91 o 
  13   6 -11     2159.94     2108.12   1506.79 o 
  -7   7 -11    19921.69    20504.85   1070.08 o 
  -6   7 -11    22242.90    22762.23   1135.95 o 
  -5   7 -11      548.78      533.68    540.12 o 
  -4   7 -11      500.14      919.44    598.80 o 
  -3   7 -11     5743.14     5871.44    773.31 o 
  -2   7 -11     9500.37    11005.39   2122.10 o 
  -1   7 -11    10316.48    10315.29    825.36 o 
   0   7 -11     1018.28     1499.00    477.95 o 
   1   7 -11     7385.12     6806.69    665.93 o 
   2   7 -11     7795.37     8020.46   1012.48 o 
   3   7 -11     1172.89     1504.16    771.39 o 
   4   7 -11    28587.77    30091.91   2041.51 o 
   5   7 -11    59413.08    54678.79   3104.15 o 
   6   7 -11   117462.88   109956.77   5474.08 o 
   7   7 -11    60031.02    50549.59   3036.14 o 
   8   7 -11     7719.68     8011.22   1067.56 o 
   9   7 -11     4685.55     4050.35    846.65 o 
  10   7 -11     9431.55     9378.09   1102.24 o 
  11   7 -11     2829.96     1959.73    674.49 o 
  12   7 -11     8382.98     7898.38    991.85 o 
  13   7 -11     9326.74    10677.13   1168.74 o 
  -6   8 -11     5067.67     4762.23   2345.72 o 
  -5   8 -11     7751.59     8233.34    933.05 o 
  -4   8 -11     3669.56     3198.52    696.40 o 
  -3   8 -11     2526.91     2390.04    658.74 o 
  -2   8 -11     6203.24     6374.25    819.39 o 
  -1   8 -11     4344.61     4419.60    829.40 o 
   0   8 -11      391.32      186.38    452.81 o 
   1   8 -11    54432.45    54805.85   2310.01 o 
   2   8 -11    36356.90    38316.24   1908.55 o 
   3   8 -11    42309.83    43778.35   2683.54 o 
   4   8 -11     4359.71     6155.96   1010.97 o 
   5   8 -11    12988.15    12098.84   1268.11 o 
   6   8 -11     2479.42     1798.89    742.58 o 
   7   8 -11      849.29     1932.90    735.89 o 
   8   8 -11     7479.34     5686.99   1116.18 o 
   9   8 -11    15256.56    13822.87   1494.42 o 
  10   8 -11      696.34     -438.11    981.16 o 
  11   8 -11     1603.88     1185.45    929.63 o 
  12   8 -11     5556.39     5723.92   1348.07 o 
  -5   9 -11    10811.60    10326.28   2282.85 o 
  -4   9 -11    27051.87    31214.99   6003.44 o 
  -3   9 -11     6540.95     6074.69    853.43 o 
  -2   9 -11    15933.73    15306.00   1208.70 o 
  -1   9 -11     3578.42     3262.88    760.61 o 
   0   9 -11     2653.98     2151.94    552.23 o 
   1   9 -11    21298.87    21983.93   1241.75 o 
   2   9 -11    35339.29    40240.04   2553.91 o 
   3   9 -11    13545.05    14198.40   1361.65 o 
   4   9 -11     8042.56     8059.06   1362.50 o 
   5   9 -11     9771.97     9658.03   1172.90 o 
   6   9 -11    17945.21    16593.33   1451.16 o 
   7   9 -11     1979.13     2909.18    824.03 o 
   8   9 -11     5954.15     6751.65   1145.03 o 
   9   9 -11     2676.92     2704.44    775.18 o 
  10   9 -11     6180.73     5410.70    942.96 o 
  11   9 -11      525.37      546.16    623.77 o 
  12   9 -11     3119.35     3108.90    813.17 o 
  -3  10 -11     1988.02     2319.66   1502.66 o 
  -2  10 -11    24000.46    27235.86   1741.25 o 
  -1  10 -11    19826.56    22049.11   1904.61 o 
   0  10 -11     8039.81     8931.00   1450.10 o 
   1  10 -11      155.58     -602.57    645.30 o 
   2  10 -11      134.45       84.17    799.77 o 
   3  10 -11      113.22     -571.94    704.95 o 
   4  10 -11     4588.66     4516.23    925.65 o 
   5  10 -11     3318.36     4024.03    873.99 o 
   6  10 -11      906.93      380.74    636.01 o 
   7  10 -11     2307.67     1615.72    686.38 o 
   8  10 -11      565.32     1132.91    691.57 o 
   9  10 -11    12942.14    13740.79   1379.86 o 
  10  10 -11     3051.06     2037.54    766.55 o 
  11  10 -11     6244.32     4831.76    890.41 o 
  -1  11 -11     3946.61     7803.96   1719.10 o 
   0  11 -11    10795.71    12579.91   2040.65 o 
   1  11 -11    12661.11    12344.92   2001.49 o 
   2  11 -11     1100.26      644.38   1071.86 o 
   3  11 -11     7770.75     8866.56   1668.60 o 
   4  11 -11     4243.99     2796.60   1514.00 o 
   5  11 -11     2718.48     1624.79    731.28 o 
   6  11 -11     8575.20     8216.23   1364.56 o 
   7  11 -11     4345.63     3943.90   1995.31 o 
   8  11 -11     1007.63     1321.60    698.25 o 
   9  11 -11     1797.50     2446.13    783.51 o 
  10  11 -11     3934.14     3589.10   1354.25 o 
   2  12 -11     2438.94     6103.41   1543.89 o 
   3  12 -11      341.92     1481.10    704.70 o 
   4  12 -11     2372.95     2360.27    752.19 o 
   5  12 -11      119.45     -240.00    575.90 o 
   6  12 -11     2837.36     3911.26    847.77 o 
   7  12 -11     5507.70     5904.79   1632.52 o 
 -10 -17 -10     8167.26     9887.90   1484.11 o 
  -9 -17 -10     5069.04     5905.53   1156.37 o 
  -8 -17 -10     3357.21     3833.96    993.53 o 
  -7 -17 -10     5388.85     5439.68   1115.15 o 
  -6 -17 -10      199.40      327.74    674.03 o 
  -5 -17 -10    14044.80    15362.62   1560.38 o 
 -12 -16 -10    27650.41    31566.23   3001.20 o 
 -11 -16 -10    27677.13    31368.35   2877.53 o 
 -10 -16 -10     9899.08     8851.08   1504.72 o 
  -9 -16 -10     5047.04     5184.08   1238.82 o 
  -8 -16 -10    21384.16    24238.43   2275.64 o 
  -7 -16 -10      266.19    -1049.18    636.93 o 
  -6 -16 -10     9545.49     8987.12   1337.76 o 
  -5 -16 -10    26363.73    30626.30   2411.68 o 
  -4 -16 -10    16050.24    21020.79   1853.08 o 
 -13 -15 -10     2554.61     2715.00    644.88 o 
 -12 -15 -10     1484.72     1234.70   1038.88 o 
 -11 -15 -10    16125.07    15601.73   2143.72 o 
 -10 -15 -10      323.43      162.84    933.75 o 
  -9 -15 -10     7684.23     7020.67   1465.56 o 
  -8 -15 -10     2604.46     2069.51   1030.63 o 
  -7 -15 -10     7711.80     8290.41   1407.85 o 
  -6 -15 -10      474.96     1725.28    923.45 o 
  -5 -15 -10    10882.98    11349.33   1430.52 o 
  -4 -15 -10    19779.98    22954.26   1999.43 o 
  -3 -15 -10     2794.66     4588.38    925.51 o 
  -1 -15 -10     3188.99     3761.81   1051.25 o 
   0 -15 -10    14397.98    16993.08   1688.18 o 
   1 -15 -10      167.61      368.97    820.38 o 
 -14 -14 -10    25914.53    24843.88   1698.71 o 
 -13 -14 -10       78.08      -83.11    785.34 o 
 -12 -14 -10     1737.37     1190.77    518.10 o 
 -11 -14 -10     1143.19     1313.49    513.49 o 
 -10 -14 -10    13581.74    14303.13   1962.33 o 
  -9 -14 -10       75.44       86.57    964.67 o 
  -8 -14 -10     3728.55     6002.41   1306.84 o 
  -7 -14 -10    27030.28    27012.90   2512.68 o 
  -6 -14 -10      695.52      399.89    863.67 o 
  -5 -14 -10     2121.95     3112.51    977.04 o 
  -4 -14 -10    11614.22    13802.24   1541.83 o 
  -3 -14 -10    15978.75    17302.27   1727.34 o 
  -2 -14 -10      265.19       -7.38    777.10 o 
  -1 -14 -10     1639.43     1535.64    933.75 o 
   0 -14 -10     1578.20     -125.74    865.73 o 
   1 -14 -10    10242.92    12821.08   1465.56 o 
   2 -14 -10     3531.40     2850.73    991.47 o 
   3 -14 -10     6180.64     4780.08   1119.27 o 
 -15 -13 -10     4407.93     5446.47    824.85 o 
 -14 -13 -10     5868.32     6320.35    840.70 o 
 -13 -13 -10      835.73     1372.94    530.79 o 
 -12 -13 -10     4188.11     4347.76    723.87 o 
 -11 -13 -10     4636.08     4521.78    719.91 o 
 -10 -13 -10     2666.21     2051.74    587.80 o 
  -9 -13 -10    11416.62    12379.96   1736.62 o 
  -8 -13 -10     4628.06     7185.57   1531.52 o 
  -7 -13 -10    15240.68    15377.05   1935.53 o 
  -6 -13 -10     2479.16     2698.20   1053.31 o 
  -5 -13 -10      281.97     -558.60    764.73 o 
  -4 -13 -10      828.92     1232.64    906.96 o 
  -3 -13 -10     7623.58     8882.17   1190.38 o 
  -2 -13 -10    20257.23    23825.07   1668.59 o 
  -1 -13 -10     1445.68     1944.05    736.90 o 
   0 -13 -10     2677.25     1803.61    921.39 o 
   1 -13 -10     8629.45    10469.17   1358.37 o 
   2 -13 -10     3396.01     5967.37   1117.21 o 
   3 -13 -10     7700.02     9119.04   1350.13 o 
   4 -13 -10      830.98      496.77    865.73 o 
 -15 -12 -10     5448.48     5174.02    796.54 o 
 -14 -12 -10     5263.05     4985.11    782.67 o 
 -13 -12 -10     2802.04     3641.77    681.57 o 
 -12 -12 -10    14395.46    15126.14   1217.04 o 
 -11 -12 -10      174.29     -316.76    450.19 o 
 -10 -12 -10     8246.54     7774.48    844.60 o 
  -9 -12 -10     2169.26     2554.57    653.42 o 
  -8 -12 -10     3248.29     3380.23    636.57 o 
  -7 -12 -10    16699.47    16863.14   1201.15 o 
  -6 -12 -10     4438.26     4050.39   1280.05 o 
  -5 -12 -10     3092.18     2030.35   1061.55 o 
  -4 -12 -10     7475.00     8926.18    884.89 o 
  -3 -12 -10    39340.53    43126.26   6347.67 o 
  -2 -12 -10    21436.83    21985.14   2265.33 o 
  -1 -12 -10    16447.60    16511.37   1152.13 o 
   0 -12 -10    14207.69    15116.69   1092.27 o 
   1 -12 -10     8008.68     9030.41   1251.19 o 
   2 -12 -10     4797.04     4353.40   1024.45 o 
   3 -12 -10    23772.61    23857.10   2110.74 o 
   4 -12 -10    46280.79    48083.16   3500.03 o 
   5 -12 -10     2541.96     3328.95    977.04 o 
 -15 -11 -10     2083.68     2775.08    853.36 o 
 -14 -11 -10     9579.59     9547.35   1027.26 o 
 -13 -11 -10     4640.48     5086.59   1696.42 o 
 -12 -11 -10     5746.45     4584.72    740.29 o 
 -11 -11 -10     5436.01     5224.69    948.18 o 
 -10 -11 -10    10919.60     9979.02    994.81 o 
  -9 -11 -10     5969.63     4604.15   1128.54 o 
  -8 -11 -10      545.75      428.99    462.94 o 
  -7 -11 -10    13448.77    13080.80   1918.01 o 
  -6 -11 -10    20500.27    17854.34   1991.18 o 
  -5 -11 -10    13013.55    14869.01   2349.84 o 
  -4 -11 -10     3475.27     3234.13    919.32 o 
  -3 -11 -10    18879.98    20817.32   1308.06 o 
  -2 -11 -10    13388.34    14852.18   1085.37 o 
  -1 -11 -10    19661.00    21905.45   1344.34 o 
   0 -11 -10    19108.48    19058.66   1495.45 o 
   1 -11 -10     3057.37     3115.75    591.59 o 
   2 -11 -10     1011.40      505.01    777.10 o 
   3 -11 -10     6535.31     7756.55   1224.39 o 
   4 -11 -10    29595.19    29131.88   2397.25 o 
   5 -11 -10    60600.52    63822.99   4153.45 o 
   6 -11 -10     5252.99     6150.82   1174.92 o 
 -16 -10 -10     2583.51     3476.89    802.86 o 
 -15 -10 -10     4006.36     3993.12   1120.30 o 
 -14 -10 -10     7143.66     6837.97    891.14 o 
 -13 -10 -10     6371.55     4614.87    787.98 o 
 -12 -10 -10    12746.13    11505.00   1502.66 o 
 -11 -10 -10     5162.68     5184.46    756.44 o 
 -10 -10 -10    30551.17    28524.43   1865.29 o 
  -9 -10 -10      245.65      939.67    508.34 o 
  -8 -10 -10     1766.88     1392.41    777.10 o 
  -7 -10 -10    72663.34    71152.88   3522.43 o 
  -6 -10 -10   141930.45   133012.34   6225.54 o 
  -5 -10 -10    21871.22    23481.79   1447.29 o 
  -4 -10 -10    26078.40    29168.90   2224.11 o 
  -3 -10 -10     8989.70     9841.61    875.88 o 
  -2 -10 -10    21280.04    24403.74   1411.99 o 
  -1 -10 -10     1375.55      451.75    498.25 o 
   0 -10 -10    18963.51    19322.44   1294.19 o 
   1 -10 -10    29545.35    30825.74   1785.06 o 
   2 -10 -10    54203.82    56217.43   3013.57 o 
   3 -10 -10     9292.00    10545.44   1317.15 o 
   4 -10 -10     2136.36     2306.56    867.79 o 
   5 -10 -10    37477.88    38648.75   2757.97 o 
   6 -10 -10    24542.48    24671.30   2046.84 o 
   7 -10 -10     1839.51     1080.10    711.14 o 
 -16  -9 -10     1537.77      766.54    580.05 o 
 -15  -9 -10     5220.03     5769.62    834.20 o 
 -14  -9 -10     5598.23     5699.41    839.42 o 
 -13  -9 -10     2240.42     3513.97   1156.37 o 
 -12  -9 -10    15527.59    13974.58   1252.44 o 
 -11  -9 -10      309.65      180.56    501.84 o 
 -10  -9 -10    88407.67    79096.58   4104.95 o 
  -9  -9 -10    93409.89    86509.71   4474.55 o 
  -8  -9 -10     9809.89     8866.93    921.23 o 
  -7  -9 -10     3851.25     2648.68    566.15 o 
  -6  -9 -10    57471.25    56446.18   3082.31 o 
  -5  -9 -10    12782.26    13193.74   1054.94 o 
  -4  -9 -10     1522.92     1203.14    750.30 o 
  -3  -9 -10     3966.95     4000.92   1370.74 o 
  -2  -9 -10     4338.74     3728.83   1333.64 o 
  -1  -9 -10     2097.88     1583.05   1092.47 o 
   0  -9 -10    18529.12    21372.81   1358.00 o 
   1  -9 -10    94269.99    89329.55   4316.48 o 
   2  -9 -10   241606.73   222496.88   9977.54 o 
   3  -9 -10    18683.46    18767.49   1913.89 o 
   4  -9 -10     8323.71     8884.06   1199.66 o 
   5  -9 -10     4632.82     4695.56   1045.06 o 
   6  -9 -10     1041.74      653.42    748.24 o 
   7  -9 -10     1890.35     1207.90    803.89 o 
   8  -9 -10     1619.55     1350.13    758.55 o 
 -16  -8 -10     1514.79     2533.30    660.35 o 
 -15  -8 -10    11896.69    13751.71   1173.03 o 
 -14  -8 -10      533.66      144.83    727.63 o 
 -13  -8 -10    26663.05    28000.86   1799.83 o 
 -12  -8 -10    44826.79    41890.27   2495.62 o 
 -11  -8 -10      321.69      166.61    526.12 o 
 -10  -8 -10    31881.19    31869.55   1959.89 o 
  -9  -8 -10    78759.53    74231.28   4624.45 o 
  -8  -8 -10    25220.83    22419.00   1536.33 o 
  -7  -8 -10     2533.71     2992.11    575.75 o 
  -6  -8 -10     5341.88     5213.99    675.77 o 
  -5  -8 -10    53858.23    49640.86   2746.10 o 
  -4  -8 -10    60182.07    56842.29   3029.46 o 
  -3  -8 -10    20372.31    18891.80   1245.27 o 
  -2  -8 -10   198647.59   186868.23  12377.90 o 
  -1  -8 -10   191796.73   186612.64  12386.15 o 
   0  -8 -10     6710.47     8092.53   1506.79 o 
   1  -8 -10     4274.29     5722.08   1339.82 o 
   2  -8 -10    22163.64    19806.71   2133.41 o 
   3  -8 -10    11898.86    10565.83    948.52 o 
   4  -8 -10     1417.93     1782.97    731.75 o 
   5  -8 -10     8660.70     8082.23   1187.29 o 
   6  -8 -10     8226.23     8966.51   1207.90 o 
   7  -8 -10     9228.79     9195.31   1245.00 o 
   8  -8 -10     3554.69     3941.14    956.43 o 
   9  -8 -10     8551.39     7107.25   1154.31 o 
 -16  -7 -10     3879.47     4296.00    750.69 o 
 -15  -7 -10    10704.38    11657.31   1103.45 o 
 -14  -7 -10     2587.10     3488.50    695.08 o 
 -13  -7 -10    14170.19    15238.40   1266.42 o 
 -12  -7 -10    48357.66    45204.61   2658.48 o 
 -11  -7 -10      134.79      168.47    522.38 o 
 -10  -7 -10    31412.52    28810.93   1890.92 o 
  -9  -7 -10    44676.85    43225.74   2495.99 o 
  -8  -7 -10     6668.16     7021.35    836.52 o 
  -7  -7 -10    91560.60    83818.83   4321.18 o 
  -6  -7 -10     5448.73     4062.68    940.97 o 
  -5  -7 -10    95334.88    90726.55   4393.01 o 
  -4  -7 -10     3888.44     2703.20   1017.24 o 
  -3  -7 -10    17760.51    16957.04   1173.29 o 
  -2  -7 -10   116626.49   106699.17   4997.72 o 
  -1  -7 -10    37485.66    42416.74   3741.20 o 
   0  -7 -10    32839.89    27530.27   2999.14 o 
   1  -7 -10     5732.59     4390.50   1541.83 o 
   2  -7 -10    37907.58    32170.19   3147.55 o 
   3  -7 -10    40041.47    33132.80   3143.43 o 
   4  -7 -10    12189.71    10314.58   1510.91 o 
   5  -7 -10     1790.69      878.77    523.50 o 
   6  -7 -10     1412.75      342.17    678.16 o 
   7  -7 -10     5341.76     5880.79   1018.27 o 
   8  -7 -10      218.73      -45.35    626.63 o 
   9  -7 -10     2134.79     1947.90    775.04 o 
  10  -7 -10    14068.28    12988.04   1488.23 o 
 -15  -6 -10    16564.13    18434.57   1407.85 o 
 -14  -6 -10    11132.98    12341.63   1121.17 o 
 -13  -6 -10    26891.65    26086.99   1760.98 o 
 -12  -6 -10   105796.95    97726.20   4925.11 o 
 -11  -6 -10    11056.90    10718.23   1081.29 o 
 -10  -6 -10    17695.29    15839.56   1357.70 o 
  -9  -6 -10    16580.36    17257.69   1895.33 o 
  -8  -6 -10     4092.10     3246.87   1493.39 o 
  -7  -6 -10    47973.87    48328.47   3717.49 o 
  -6  -6 -10    25865.38    24352.90   1703.46 o 
  -5  -6 -10   255094.28   261448.47  11678.76 o 
  -4  -6 -10    17097.39    18138.78   1274.49 o 
  -3  -6 -10     1378.54     1402.17    496.77 o 
  -2  -6 -10     6936.44     6898.70    613.83 o 
  -1  -6 -10     2683.30     3143.87    502.95 o 
   0  -6 -10    13987.63    11724.48   2172.57 o 
   1  -6 -10    12282.55     9943.55   1853.08 o 
   2  -6 -10     6111.39     4782.14   1451.13 o 
   3  -6 -10    15928.88    14418.56   1826.28 o 
   4  -6 -10    94380.31    84287.25   6150.82 o 
   5  -6 -10     2701.03     2920.81    933.75 o 
   6  -6 -10     3965.39     3339.25    865.73 o 
   7  -6 -10    17035.23    18091.73   1669.63 o 
   8  -6 -10     2411.58     1754.14    764.73 o 
   9  -6 -10    21535.02    20693.05   1894.30 o 
  10  -6 -10     5091.62     4186.43    977.04 o 
 -15  -5 -10    23277.33    24644.52   1520.18 o 
 -14  -5 -10     3291.20     3990.04    534.08 o 
 -13  -5 -10     5606.70     4963.03    537.23 o 
 -12  -5 -10    45860.63    42060.79   1857.76 o 
 -11  -5 -10     8802.93     7860.50    641.67 o 
 -10  -5 -10    12416.53    10692.77   1152.36 o 
  -9  -5 -10    27624.64    29276.23   1880.32 o 
  -8  -5 -10    12219.50    12805.64   1161.47 o 
  -7  -5 -10     1208.66     1621.04   1043.00 o 
  -6  -5 -10    80682.61    75913.30   6834.13 o 
  -5  -5 -10    53960.20    56352.34   3660.81 o 
  -4  -5 -10    79769.66    82311.84   4186.43 o 
  -3  -5 -10     8546.29    10427.86   2078.79 o 
  -2  -5 -10    19742.07    20649.17   1341.87 o 
  -1  -5 -10    44396.26    49115.11   2455.73 o 
   0  -5 -10    54516.30    53573.45   2653.16 o 
   1  -5 -10    30947.51    27705.48   2793.02 o 
   2  -5 -10    15923.95    15665.63   1952.02 o 
   3  -5 -10      810.97      911.08    919.32 o 
   4  -5 -10     6424.06     4973.84   1100.72 o 
   5  -5 -10    14542.13    15741.89   1634.58 o 
   6  -5 -10     4457.22     2799.20    799.77 o 
   7  -5 -10    10020.23     8387.29   1090.41 o 
   9  -5 -10    43551.01    44968.59   3052.74 o 
  10  -5 -10     6873.62     9409.68   1226.45 o 
  11  -5 -10     4063.68     3300.09    894.59 o 
 -15  -4 -10    39211.73    41797.44   2958.95 o 
 -14  -4 -10    14397.67    14639.46   1009.59 o 
 -13  -4 -10     2957.05     3210.59    454.97 o 
 -12  -4 -10    12180.26    11638.42    770.95 o 
 -11  -4 -10     6022.43     5814.72    652.03 o 
 -10  -4 -10     3621.31     3373.15    448.51 o 
  -9  -4 -10    42760.06    39505.23   1758.63 o 
  -8  -4 -10    30250.71    28439.06   1493.43 o 
  -7  -4 -10    23924.31    24283.60   1758.54 o 
  -6  -4 -10     3766.85     3783.83   1200.69 o 
  -5  -4 -10    48531.84    50240.31   2844.01 o 
  -4  -4 -10    26584.13    25211.46   2136.50 o 
  -3  -4 -10     7779.97     8139.19   1386.20 o 
  -2  -4 -10      284.16      119.11    352.48 o 
  -1  -4 -10    10483.36    11243.42    850.26 o 
   0  -4 -10    46877.73    49683.36   2456.40 o 
   1  -4 -10      840.06     2900.20   1236.76 o 
   2  -4 -10    52919.65    48650.01   3871.06 o 
   3  -4 -10     5868.31     7189.70   1162.55 o 
   4  -4 -10    35617.21    34324.21   2834.24 o 
   5  -4 -10     8732.51     9238.60   1172.86 o 
   6  -4 -10    67472.20    60345.64   4367.82 o 
   7  -4 -10    10588.00     8331.64   1086.29 o 
   8  -4 -10    11579.63    11658.52   1160.49 o 
  10  -4 -10      643.74     1545.95    698.77 o 
  11  -4 -10     4750.46     5542.75   1012.08 o 
  12  -4 -10     1049.72     1906.67    793.59 o 
 -15  -3 -10     3130.20     3387.51    562.73 o 
 -14  -3 -10    12145.78    13285.22   1538.74 o 
 -13  -3 -10     3264.35     3819.53    533.23 o 
 -12  -3 -10     6721.60     6639.29   1007.15 o 
 -11  -3 -10    10673.00    10398.25    710.83 o 
 -10  -3 -10    14990.44    14638.00    865.47 o 
  -9  -3 -10     4775.30     5068.39    519.36 o 
  -8  -3 -10    30657.76    29755.40   1405.97 o 
  -7  -3 -10    22491.76    22048.25   1340.67 o 
  -6  -3 -10    13675.59    14118.51    849.05 o 
  -5  -3 -10    27805.38    25962.00   4206.01 o 
  -4  -3 -10    56444.55    54227.03   8123.45 o 
  -3  -3 -10   106877.52   106928.83   5290.96 o 
  -2  -3 -10     3631.45     3359.46    631.46 o 
  -1  -3 -10    19186.74    19403.77   1287.13 o 
   0  -3 -10    13491.80    13627.43   1031.66 o 
   1  -3 -10   124668.27   128101.62   7121.67 o 
   2  -3 -10    33007.70    34354.01   1715.28 o 
   3  -3 -10     3098.62     2664.68   1218.21 o 
   4  -3 -10    34970.36    30914.93   1634.87 o 
   5  -3 -10      283.21      175.07    594.68 o 
   6  -3 -10   213257.72   210516.55  10264.08 o 
   7  -3 -10    23056.96    21043.47   1875.75 o 
   8  -3 -10     1948.71     2065.39    579.22 o 
   9  -3 -10      155.68      193.76    439.05 o 
  11  -3 -10     1444.27     1257.37    713.20 o 
  12  -3 -10    10546.00    12687.09   1374.86 o 
 -14  -2 -10     1417.75     2353.09    481.73 o 
 -13  -2 -10    17944.75    21757.01   1723.22 o 
 -12  -2 -10     1548.49     1489.36    447.89 o 
 -11  -2 -10    16748.21    16181.77    919.06 o 
 -10  -2 -10    11417.77    10962.03    910.42 o 
  -9  -2 -10     1144.58      979.62    368.36 o 
  -8  -2 -10    14972.31    14035.42   1182.12 o 
  -7  -2 -10    12015.93    12593.43    788.66 o 
  -6  -2 -10    26440.61    25508.00   1619.85 o 
  -5  -2 -10    26631.42    26068.54   1379.38 o 
  -4  -2 -10   226547.81   234214.77   8437.61 o 
  -3  -2 -10    30140.67    34595.71   2080.10 o 
  -2  -2 -10   148478.42   159432.86   7448.61 o 
  -1  -2 -10    19796.45    23391.97   1823.19 o 
   0  -2 -10    25593.10    24537.78   1480.77 o 
   1  -2 -10    63218.67    68745.09   3328.97 o 
   2  -2 -10    21877.95    22099.71   1334.11 o 
   3  -2 -10   273666.56   252376.89  12910.74 o 
   4  -2 -10    36825.75    32952.54   1835.87 o 
   5  -2 -10      735.96     1017.47    482.12 o 
   6  -2 -10    14656.78    16828.18   1077.77 o 
   7  -2 -10   117737.75   117568.50   5298.64 o 
   8  -2 -10     1092.91      678.16    502.95 o 
   9  -2 -10    19230.03    17242.49   1576.87 o 
  10  -2 -10      231.64     -204.07    395.76 o 
  12  -2 -10     3991.88     5159.35    970.86 o 
 -14  -1 -10    12647.31    13912.76    980.67 o 
 -13  -1 -10      553.73      635.16    410.10 o 
 -12  -1 -10     4715.28     5396.78   1416.09 o 
 -11  -1 -10     4155.42     3509.50    554.35 o 
 -10  -1 -10    11410.06    12228.18    777.49 o 
  -9  -1 -10    17145.92    15637.68    941.39 o 
  -8  -1 -10    74036.12    73242.51   2893.92 o 
  -7  -1 -10    32088.54    31494.27   1476.42 o 
  -6  -1 -10     5325.39     5154.96    526.60 o 
  -5  -1 -10    15000.62    15228.34   1016.94 o 
  -4  -1 -10    26296.65    27170.54   1948.96 o 
  -3  -1 -10    20894.71    22712.09   1092.13 o 
  -2  -1 -10    33858.82    33879.67   2149.68 o 
  -1  -1 -10    20004.12    20318.25   1477.39 o 
   0  -1 -10    24672.35    25262.13   1544.82 o 
   1  -1 -10      763.15      682.27    546.16 o 
   2  -1 -10     6067.39     6872.62    764.48 o 
   3  -1 -10    20919.14    20585.16   1372.96 o 
   4  -1 -10   669989.88   626557.50  28122.58 o 
   5  -1 -10    42838.32    41203.45   2253.11 o 
   6  -1 -10    12952.19    12647.59    953.48 o 
   7  -1 -10     6488.14     6166.78    672.13 o 
   8  -1 -10      789.88      405.09    364.86 o 
   9  -1 -10    24824.27    24689.85   1980.88 o 
  10  -1 -10      688.60      498.83    399.89 o 
  11  -1 -10    44759.45    37993.27   3056.86 o 
  13  -1 -10     7489.77     8636.71   1183.17 o 
 -13   0 -10     7843.06     8368.73    785.34 o 
 -12   0 -10    10699.17    11578.88    913.63 o 
 -11   0 -10    50515.04    50016.65   2498.17 o 
 -10   0 -10     7238.38     7901.72   1717.03 o 
  -9   0 -10    19219.13    17745.74   1111.20 o 
  -8   0 -10    37325.84    35930.32   1620.80 o 
  -7   0 -10    30000.42    28187.77   1393.07 o 
  -6   0 -10    10733.04    11489.77    784.23 o 
  -5   0 -10    31101.12    31893.88   1492.85 o 
  -4   0 -10     6188.67     7299.29    910.39 o 
  -3   0 -10      489.32      270.98    371.90 o 
  -2   0 -10    16156.24    18883.49    931.53 o 
  -1   0 -10    22605.11    24749.88   2116.40 o 
   0   0 -10    45596.63    46468.95   2607.50 o 
   1   0 -10   481012.56   468433.81  20101.18 o 
   2   0 -10    20499.99    19246.35   1876.78 o 
   3   0 -10    20857.46    20583.09   1403.10 o 
   4   0 -10   121676.33   111772.31   5569.34 o 
   5   0 -10    10499.33    10202.39    960.83 o 
   6   0 -10    52071.92    48324.13   2566.51 o 
   7   0 -10     1357.03     2067.68    522.90 o 
   8   0 -10     4603.67     4977.83    826.57 o 
   9   0 -10     2521.02     2082.34    473.97 o 
  10   0 -10     2895.30     2757.75    488.83 o 
  11   0 -10    49307.66    47062.83   3539.19 o 
  12   0 -10    30027.50    30805.63   2360.15 o 
 -13   1 -10    11262.74    11540.35   1583.05 o 
 -12   1 -10     3768.21     3295.74    581.46 o 
 -11   1 -10    49462.23    45706.68   2853.82 o 
 -10   1 -10    10943.14    10359.92   1038.88 o 
  -9   1 -10     2862.12     3415.52   1094.53 o 
  -8   1 -10    21642.15    20540.10   1107.60 o 
  -7   1 -10    30652.45    30458.74   1421.27 o 
  -6   1 -10    35634.79    35773.40   1708.29 o 
  -5   1 -10     7175.64     7568.17    641.98 o 
  -4   1 -10     6264.42     6751.79    861.67 o 
  -3   1 -10    50740.04    51227.04   3064.61 o 
  -2   1 -10     6643.93     6967.19    530.45 o 
  -1   1 -10    31601.12    32379.21   1453.82 o 
   0   1 -10   381889.59   389595.06  13442.81 o 
   1   1 -10   265415.97   264966.69  12273.32 o 
   2   1 -10    92206.21    85395.85   5225.31 o 
   3   1 -10    43530.33    41108.99   2325.82 o 
   4   1 -10    12700.54    13579.05   1158.60 o 
   5   1 -10    13292.52    13148.88    972.68 o 
   6   1 -10      373.52      849.16    466.35 o 
   7   1 -10      282.62     -719.70    415.86 o 
   8   1 -10    26031.40    24271.42   1514.26 o 
   9   1 -10    11663.72    10733.77   1240.88 o 
  10   1 -10     3865.61     2804.42    522.90 o 
  11   1 -10    24250.20    23165.61   1435.39 o 
  12   1 -10    13255.12    14381.46   1378.99 o 
  13   1 -10     2397.05     2318.92    585.40 o 
 -12   2 -10     5939.01     5913.74   1010.02 o 
 -11   2 -10      382.22     -413.53    745.15 o 
 -10   2 -10    36869.04    37711.23   4582.20 o 
  -9   2 -10    24907.97    23108.18   1077.97 o 
  -8   2 -10      268.02      214.73    297.88 o 
  -7   2 -10     4844.02     4745.10    573.64 o 
  -6   2 -10     1075.53     1133.68    430.42 o 
  -5   2 -10     8918.40     8746.93    738.02 o 
  -4   2 -10    68012.85    65970.73   2692.92 o 
  -3   2 -10   273819.03   277204.47   9622.77 o 
  -2   2 -10    94307.33    96742.20   3657.87 o 
  -1   2 -10    24194.56    25865.08   1210.66 o 
   0   2 -10     4303.66     5620.87    866.31 o 
   1   2 -10    18557.41    17154.52   1365.42 o 
   2   2 -10     5774.27     6300.63    895.22 o 
   3   2 -10     2547.64     4090.65    774.11 o 
   4   2 -10    17023.12    16409.45   1748.98 o 
   5   2 -10     2013.20     2009.83    393.07 o 
   6   2 -10    16446.31    14957.49    782.94 o 
   7   2 -10    21381.74    20831.37    956.17 o 
   8   2 -10    38225.52    37009.36   2152.32 o 
   9   2 -10    11943.13    14149.61   1047.41 o 
  10   2 -10    10280.43    11774.37    934.96 o 
  11   2 -10    15021.19    16648.10   1136.66 o 
  12   2 -10     1351.65     1895.43    450.83 o 
  13   2 -10     8640.44     8642.89   1032.69 o 
 -11   3 -10     1534.02     1241.78    370.92 o 
 -10   3 -10    17536.43    18019.31    942.04 o 
  -9   3 -10    34303.47    30984.01   1363.24 o 
  -8   3 -10      445.95      247.44    367.28 o 
  -7   3 -10    36551.03    33578.15   1405.83 o 
  -6   3 -10    27510.05    25142.93   1068.63 o 
  -5   3 -10     1795.35     2002.49    354.77 o 
  -4   3 -10     1007.18      902.72    431.37 o 
  -3   3 -10     2744.08     2846.99    476.61 o 
  -2   3 -10   118930.91   120538.68   4448.65 o 
  -1   3 -10    29939.12    29381.54   1389.74 o 
   0   3 -10    11002.53    10646.62    837.64 o 
   1   3 -10    68643.84    65440.18   2570.77 o 
   2   3 -10     1050.09     1148.82    254.26 o 
   3   3 -10    69649.11    64632.59   3533.54 o 
   4   3 -10    23549.24    21262.75   2000.04 o 
   5   3 -10     6010.31     7602.31    823.11 o 
   6   3 -10     3528.17     4322.52    439.70 o 
   7   3 -10     3715.02     3792.27    364.57 o 
   8   3 -10    13276.49    14279.39    745.70 o 
   9   3 -10    17063.51    17762.06    859.70 o 
  10   3 -10     6851.36     7685.66    493.73 o 
  11   3 -10    28938.65    29057.23   1270.96 o 
  12   3 -10     3616.03     4183.73    711.14 o 
  13   3 -10     4227.78     4341.13    625.57 o 
  14   3 -10     2993.62     3695.85    721.44 o 
 -11   4 -10     6849.80     6701.52    592.11 o 
 -10   4 -10     3311.32     3227.30   1155.19 o 
  -9   4 -10     1264.52     1181.63    371.42 o 
  -8   4 -10     3338.03     2589.78    432.79 o 
  -7   4 -10    15050.77    14754.65    841.27 o 
  -6   4 -10    14548.81    14784.65    816.56 o 
  -5   4 -10    49883.77    49018.81   1783.66 o 
  -4   4 -10     5916.47     6528.69    486.80 o 
  -3   4 -10     8809.78     8630.92    736.41 o 
  -2   4 -10    19434.49    19502.42   1113.22 o 
  -1   4 -10    11675.75    12356.30   1291.14 o 
   0   4 -10    12598.44    13278.84    914.81 o 
   1   4 -10     4852.75     4668.54    725.31 o 
   2   4 -10    19794.01    18948.02    999.60 o 
   3   4 -10    16566.92    17106.01    927.86 o 
   4   4 -10    26760.33    26105.75   1289.96 o 
   5   4 -10    18227.28    16844.96   1024.23 o 
   6   4 -10    10702.48    11376.46    746.15 o 
   7   4 -10    17390.33    16497.24    895.99 o 
   8   4 -10    37592.68    38240.44   1634.77 o 
   9   4 -10     4489.19     4451.90    467.77 o 
  10   4 -10     6025.15     6954.08    831.19 o 
  11   4 -10     3675.44     3481.46    591.89 o 
  12   4 -10     4617.16     4611.24    677.23 o 
  13   4 -10     3703.54     3871.99    620.40 o 
  14   4 -10    11756.52    12889.10   1407.85 o 
 -10   5 -10     8752.32     8353.85    661.67 o 
  -9   5 -10     2682.17     2759.08    453.61 o 
  -8   5 -10     4595.05     4880.42    516.73 o 
  -7   5 -10    27676.23    24657.35   1180.12 o 
  -6   5 -10     2792.19     3378.45    690.39 o 
  -5   5 -10     8807.67     8274.13    612.34 o 
  -4   5 -10    26365.98    27119.51   1149.31 o 
  -3   5 -10     7656.66     7638.15    654.58 o 
  -2   5 -10     4469.56     4067.84    466.21 o 
  -1   5 -10    58537.82    57661.50   2436.01 o 
   0   5 -10    22524.36    24031.12   1240.08 o 
   1   5 -10    16102.13    15945.71   1714.00 o 
   2   5 -10     2356.61     3083.00    856.39 o 
   3   5 -10     4914.21     4762.71    554.97 o 
   4   5 -10    37159.20    35329.36   1657.86 o 
   5   5 -10     2452.18     1818.86    672.22 o 
   6   5 -10    37660.38    37033.04   1687.72 o 
   7   5 -10    24512.30    24079.52   1196.03 o 
   8   5 -10    22992.46    21722.67   1597.92 o 
   9   5 -10    65847.33    63210.23   3476.33 o 
  10   5 -10    18668.87    18627.35   2610.59 o 
  11   5 -10     5493.55     6748.07    831.51 o 
  12   5 -10     1759.86     1513.21    506.10 o 
  13   5 -10     4087.79     4251.47   1471.74 o 
  14   5 -10     1983.80     2639.22    766.79 o 
  -9   6 -10     5783.56     5193.59    831.09 o 
  -8   6 -10     5665.46     4963.35    554.94 o 
  -7   6 -10     2553.51     2135.90    436.93 o 
  -6   6 -10    14064.01    13648.20    826.37 o 
  -5   6 -10     2817.80     2348.48    596.78 o 
  -4   6 -10     2721.22     3040.53    426.96 o 
  -3   6 -10     1310.86     1429.81    344.11 o 
  -2   6 -10     8426.73     8919.56    597.12 o 
  -1   6 -10     5378.05     5574.77    421.57 o 
   0   6 -10    16213.80    15697.16   1013.57 o 
   1   6 -10    30568.32    31139.90   1538.71 o 
   2   6 -10    12556.77    12328.51    883.45 o 
   3   6 -10    34665.38    32483.08   1553.81 o 
   4   6 -10    26270.98    27619.28   1932.78 o 
   5   6 -10    20055.39    20736.61   1204.21 o 
   6   6 -10    44855.84    37814.85   1799.54 o 
   7   6 -10     8649.85     9776.44   2095.28 o 
   8   6 -10     6580.89     5842.19    919.82 o 
   9   6 -10     8750.21     8083.13   1032.05 o 
  10   6 -10       49.25      148.92    507.07 o 
  11   6 -10      612.79      970.80    528.18 o 
  12   6 -10     1899.55     2149.02    789.47 o 
  13   6 -10     5071.93     6033.97   1523.28 o 
  -8   7 -10     1264.31      749.26    408.58 o 
  -7   7 -10    11821.27    11077.81    760.12 o 
  -6   7 -10     2278.87     2451.17    666.99 o 
  -5   7 -10     9142.40     8926.37   1077.86 o 
  -4   7 -10    19665.28    19680.96   1009.46 o 
  -3   7 -10     9864.64    10617.89    764.53 o 
  -2   7 -10     5237.40     5870.27    710.98 o 
  -1   7 -10    29443.51    29388.79   1472.63 o 
   0   7 -10    13030.08    12411.89    914.26 o 
   1   7 -10     7499.27     8085.72    750.33 o 
   2   7 -10     6144.23     7047.25    683.21 o 
   3   7 -10     2314.86     1584.55    525.33 o 
   4   7 -10     8664.79     9201.83    823.43 o 
   5   7 -10    35844.42    32481.85   1616.43 o 
   6   7 -10    51203.62    46447.67   2760.82 o 
   7   7 -10    12569.51    12626.55   1769.60 o 
   8   7 -10     1220.28     1034.19    680.69 o 
   9   7 -10      906.60     1772.69   1104.84 o 
  10   7 -10     3007.52     3021.82   1234.70 o 
  11   7 -10    10177.53    13641.46   1830.40 o 
  12   7 -10    11397.34    13663.44   2317.89 o 
  13   7 -10     6100.64     6689.07    903.99 o 
  -7   8 -10     3935.02     4096.17    533.24 o 
  -6   8 -10     7035.41     6891.87    616.59 o 
  -5   8 -10     4539.62     4990.74   1672.72 o 
  -4   8 -10    13084.52    11317.15   2376.64 o 
  -3   8 -10     4117.04     3842.67    748.49 o 
  -2   8 -10      147.10      372.82    482.02 o 
  -1   8 -10     7868.87     8758.61   1183.59 o 
   0   8 -10    11216.87     9773.99    848.64 o 
   1   8 -10    39498.13    39447.03   1826.58 o 
   2   8 -10    32449.14    33266.54   1595.77 o 
   3   8 -10    35009.65    36217.97   1696.12 o 
   4   8 -10     5209.67     5641.43    676.55 o 
   5   8 -10     5129.16     5350.87    675.92 o 
   6   8 -10    24757.69    25057.94   2383.86 o 
   7   8 -10    42037.52    39720.86   2412.74 o 
   8   8 -10     7634.55     5163.47   1533.58 o 
   9   8 -10     3976.20     3982.37   1475.87 o 
  10   8 -10     4599.15     4718.24   1327.46 o 
  11   8 -10     1676.92     -189.64   1005.90 o 
  12   8 -10    14315.04    18503.99   2118.98 o 
  13   8 -10    24849.92    28866.85   3903.01 o 
  -5   9 -10     2152.88     3889.40    957.46 o 
  -4   9 -10     4407.99     4484.63    969.83 o 
  -3   9 -10     2926.80     1996.50    702.08 o 
  -2   9 -10    15090.76    14682.69   1871.63 o 
  -1   9 -10    11531.29    12363.80   1751.55 o 
   0   9 -10      809.14     1063.92    569.97 o 
   1   9 -10     7099.54     8471.78    776.24 o 
   2   9 -10    40557.50    43663.66   1946.28 o 
   3   9 -10    94347.73   101955.31   3875.65 o 
   4   9 -10    97289.38   104476.28   4682.33 o 
   5   9 -10     6832.09     7100.34   1040.94 o 
   6   9 -10     2228.66     2210.87   1035.79 o 
   7   9 -10    11152.11     8220.40   1124.19 o 
   8   9 -10     4907.96     2966.16   1422.27 o 
   9   9 -10    32554.67    23712.81   2889.90 o 
  10   9 -10    25659.78    27893.06   2840.42 o 
  11   9 -10     6468.00     6602.24   1529.46 o 
  12   9 -10     8925.96     9071.63   1712.91 o 
  -4  10 -10      391.80      329.06    566.20 o 
  -3  10 -10      892.57      805.36   1352.19 o 
  -2  10 -10    21417.85    25204.92   3903.01 o 
  -1  10 -10    28568.66    34394.95   2029.13 o 
   0  10 -10    27500.05    32372.83   1592.29 o 
   1  10 -10    23858.95    26965.47   1404.28 o 
   2  10 -10    10882.56    12358.39    909.99 o 
   3  10 -10     6281.92     6385.89    711.49 o 
   4  10 -10     9448.76     9472.46   1132.99 o 
   5  10 -10     2788.36     1979.67   1041.97 o 
   6  10 -10    22501.64    25047.56   1683.45 o 
   7  10 -10     5823.61     5837.82    950.21 o 
   8  10 -10     1614.70      940.16    626.72 o 
   9  10 -10     9157.17     6864.02   1706.73 o 
  10  10 -10    43482.70    39660.83   3803.04 o 
  11  10 -10     4859.82     1605.73   1273.86 o 
  12  10 -10     9714.08    10017.75   1807.73 o 
  -2  11 -10     2681.19     2859.76    725.73 o 
  -1  11 -10     9424.21    10525.86   1440.83 o 
   0  11 -10     9487.45    10564.24   1068.88 o 
   1  11 -10    20892.29    25421.35   1332.21 o 
   2  11 -10    15901.89    17596.50   1143.32 o 
   3  11 -10    11463.89    12527.67   1248.05 o 
   4  11 -10      783.38      192.03    652.77 o 
   5  11 -10     4416.91     5982.23    934.06 o 
   6  11 -10     6603.35     7552.06   1344.98 o 
   7  11 -10    18526.73    21392.53   1586.27 o 
   8  11 -10     5715.12     6473.75    972.10 o 
   9  11 -10     1326.43     1572.75   1176.98 o 
  10  11 -10     6501.00     6670.26   1630.46 o 
  11  11 -10     9968.78     9722.99   1840.71 o 
   0  12 -10     1195.81     1506.16    647.96 o 
   1  12 -10     3039.69     2316.86   1358.37 o 
   2  12 -10      213.51     -719.38   1016.20 o 
   3  12 -10      503.48      830.32    758.55 o 
   4  12 -10     5803.15     5696.41   1500.60 o 
   5  12 -10     3453.59     3498.57    842.50 o 
   6  12 -10     6588.43     8525.81   1089.38 o 
   7  12 -10      837.75     1049.13    646.47 o 
   8  12 -10     4255.67     6079.13   1500.60 o 
   9  12 -10      371.38      839.89    602.75 o 
 -10 -17  -9    21397.42    29096.84   2434.36 o 
  -9 -17  -9     1276.11     1308.90    808.02 o 
  -8 -17  -9      890.25      861.61    744.12 o 
  -7 -17  -9      298.38      -76.27    694.65 o 
  -6 -17  -9     2320.88     1352.19    721.44 o 
  -5 -17  -9     2262.60     2479.70    758.55 o 
 -12 -16  -9    12377.73    14299.01   1906.67 o 
 -11 -16  -9     1155.08     1531.52    904.90 o 
 -10 -16  -9     6357.28     6530.09   1308.90 o 
  -9 -16  -9     2171.78     3413.46   1043.00 o 
  -8 -16  -9      847.76      688.46    779.16 o 
  -7 -16  -9    21163.77    24059.10   2141.66 o 
  -6 -16  -9     1792.38     3598.97    972.92 o 
  -5 -16  -9     6024.84     4860.47    987.35 o 
  -4 -16  -9    24450.04    25475.19   2178.76 o 
 -13 -15  -9     6673.41     9875.53   1752.08 o 
 -12 -15  -9     4087.38     4846.04   1364.56 o 
 -11 -15  -9     5484.09     5054.23   1356.31 o 
 -10 -15  -9    10033.46    10256.86   1686.12 o 
  -9 -15  -9     1230.46     1502.66   1032.69 o 
  -8 -15  -9    19272.28    20198.35   2116.92 o 
  -7 -15  -9    10018.97    10421.76   1479.99 o 
  -6 -15  -9     5943.63     6159.06   1150.19 o 
  -5 -15  -9    10042.89    10339.31   1411.97 o 
  -4 -15  -9    14869.51    15548.13   1583.05 o 
  -3 -15  -9    10164.59    10730.95   1319.21 o 
  -1 -15  -9      129.57    -1139.88    799.77 o 
   0 -15  -9     1055.38     2129.29    979.10 o 
   1 -15  -9    12457.85    16265.45   1613.97 o 
 -14 -14  -9    20919.67    23605.16   1707.76 o 
 -13 -14  -9     4634.84     5081.23    797.89 o 
 -12 -14  -9     3828.73     4236.38    735.96 o 
 -11 -14  -9    29763.78    28325.92   2931.12 o 
 -10 -14  -9     4964.21     6593.99   1438.76 o 
  -9 -14  -9    12123.73    12415.01   1826.28 o 
  -8 -14  -9    28388.21    27118.02   2714.69 o 
  -7 -14  -9    42980.42    41464.44   3434.07 o 
  -6 -14  -9    11755.55    12924.14   1632.52 o 
  -5 -14  -9     2043.05     1552.13    923.45 o 
  -4 -14  -9     5576.81     3732.95    977.04 o 
  -3 -14  -9       45.86      664.05    541.47 o 
  -2 -14  -9     3466.79     4008.66    662.61 o 
  -1 -14  -9       56.08     -366.91    814.20 o 
   0 -14  -9     3184.14     2145.78   1010.02 o 
   1 -14  -9     1059.77      325.68    845.12 o 
   2 -14  -9    15759.51    17205.39   1780.93 o 
   3 -14  -9     1690.54      449.36    876.04 o 
 -15 -13  -9      295.10       63.24    512.10 o 
 -14 -13  -9    12831.15    14141.82   1202.56 o 
 -13 -13  -9      503.01      780.45    530.26 o 
 -12 -13  -9    15789.05    15724.25   1290.35 o 
 -11 -13  -9     4297.34     4716.38   1194.50 o 
 -10 -13  -9    18080.22    15137.15   1219.35 o 
  -9 -13  -9     1478.80      529.75    983.22 o 
  -8 -13  -9     3617.03     4419.36   1364.56 o 
  -7 -13  -9    45932.29    48610.85   3794.79 o 
  -6 -13  -9    14259.04    14620.56   1848.96 o 
  -5 -13  -9     3556.78     4202.92   1156.37 o 
  -4 -13  -9     5577.82     6822.79   1199.66 o 
  -3 -13  -9    27652.36    32254.94   3071.29 o 
  -2 -13  -9      980.73     2325.36    620.44 o 
  -1 -13  -9    24634.41    26567.06   1541.35 o 
   0 -13  -9     2405.86     1550.07    935.81 o 
   1 -13  -9     1189.28      274.15    865.73 o 
   2 -13  -9      505.90      401.95    851.30 o 
   3 -13  -9      670.20      492.64    857.49 o 
   4 -13  -9     6969.40     7090.76   1282.11 o 
 -15 -12  -9     5282.38     4093.33   1129.57 o 
 -14 -12  -9      168.99      312.29    546.45 o 
 -13 -12  -9    12333.19    14966.28   1359.41 o 
 -12 -12  -9     2067.87     3487.71    695.12 o 
 -11 -12  -9     7260.44     5733.60   1986.03 o 
 -10 -12  -9    46235.84    44081.97   2473.27 o 
  -9 -12  -9     7241.91     6165.59    811.50 o 
  -8 -12  -9     1039.46      699.49    518.94 o 
  -7 -12  -9     7352.63     5748.87   1461.44 o 
  -6 -12  -9    23821.88    25957.53   2463.21 o 
  -5 -12  -9      388.56       61.84    884.28 o 
  -4 -12  -9     1475.40     1579.24    646.90 o 
  -3 -12  -9     4519.94     5285.82    779.74 o 
  -2 -12  -9     6980.88     7084.67   1364.56 o 
  -1 -12  -9    10612.82    10666.54    962.81 o 
   0 -12  -9    17336.16    17575.14   1369.71 o 
   1 -12  -9    11553.45    12175.90   1479.99 o 
   2 -12  -9     3170.78     3137.25    993.53 o 
   3 -12  -9     8791.21     9164.39   1352.19 o 
   4 -12  -9    13714.09    13311.66   1655.20 o 
   5 -12  -9     5885.68     6703.24   1249.13 o 
 -16 -11  -9     2392.50     3273.29   1292.41 o 
 -15 -11  -9     1404.88      984.82    551.66 o 
 -14 -11  -9     7646.02     8630.17    962.87 o 
 -13 -11  -9     7259.56     7394.29   1663.44 o 
 -12 -11  -9     6187.95     6215.37    832.16 o 
 -11 -11  -9     2638.52     1831.19    764.73 o 
 -10 -11  -9    24537.24    23482.17   2434.36 o 
  -9 -11  -9     4997.86     3890.11    709.78 o 
  -8 -11  -9     2708.23     3073.22    626.49 o 
  -7 -11  -9      180.21      431.93    496.95 o 
  -6 -11  -9    30433.89    27613.69   1696.15 o 
  -5 -11  -9    34208.67    35816.60   3931.87 o 
  -4 -11  -9     3240.97     3729.20    747.71 o 
  -3 -11  -9      460.76      430.82    599.12 o 
  -2 -11  -9     6248.35     6198.42    808.46 o 
  -1 -11  -9    10041.83    11166.49    953.87 o 
   0 -11  -9     9872.76     9895.68    882.33 o 
   1 -11  -9     3209.42     3513.64    602.06 o 
   2 -11  -9    17853.60    18629.72   1791.24 o 
   3 -11  -9     5360.77     4250.33   1067.74 o 
   4 -11  -9    50425.29    50381.47   3518.58 o 
   5 -11  -9     6702.26     9430.29   1346.01 o 
   6 -11  -9     4641.52     5200.58   1137.82 o 
 -16 -10  -9       18.07      383.65    497.42 o 
 -15 -10  -9     9833.47    12577.75   1123.36 o 
 -14 -10  -9     2265.24     3145.30   1236.76 o 
 -13 -10  -9    14387.09    14038.19   1183.43 o 
 -12 -10  -9     8073.34     8352.05    951.26 o 
 -11 -10  -9     1820.32     2796.90    638.58 o 
 -10 -10  -9      159.52     -504.59    480.28 o 
  -9 -10  -9    11229.93    10746.31   1008.88 o 
  -8 -10  -9     7980.85     6859.04    895.62 o 
  -7 -10  -9     5944.45     5115.12    713.37 o 
  -6 -10  -9    24804.10    23765.14   1481.70 o 
  -5 -10  -9    25210.64    25642.64   2149.01 o 
  -4 -10  -9    26470.76    30126.86   1676.84 o 
  -3 -10  -9    49030.00    51346.93   3620.61 o 
  -2 -10  -9     2447.46     2166.80    630.45 o 
  -1 -10  -9    30573.42    30312.68   1744.46 o 
   0 -10  -9    17901.42    16084.37   1167.10 o 
   1 -10  -9   116355.66   112317.84   5080.58 o 
   2 -10  -9    16240.88    15823.62   1160.49 o 
   3 -10  -9    11878.57    14026.92   1484.11 o 
   4 -10  -9     4550.45     5245.92   1102.78 o 
   5 -10  -9    30960.45    30374.82   2407.56 o 
   6 -10  -9     2958.68     4874.90   1022.39 o 
   7 -10  -9     1906.86     1329.52    826.57 o 
 -16  -9  -9     1783.76     1471.39    605.45 o 
 -15  -9  -9     5705.13     6028.85    863.06 o 
 -14  -9  -9      983.67     1459.26    581.85 o 
 -13  -9  -9     3196.45     4293.66    764.75 o 
 -12  -9  -9     6159.05     5997.06    833.50 o 
 -11  -9  -9     3880.09     4539.18    747.81 o 
 -10  -9  -9    39577.43    38997.95   2269.15 o 
  -9  -9  -9    44528.21    41914.45   6555.86 o 
  -8  -9  -9    24080.76    22365.44   1535.09 o 
  -7  -9  -9     4306.00     3381.51    615.51 o 
  -6  -9  -9     6489.00     6921.91   1360.44 o 
  -5  -9  -9     3260.61     3873.53    451.92 o 
  -4  -9  -9    61266.52    62905.45   2344.99 o 
  -3  -9  -9    11582.66    13061.41   1007.80 o 
  -2  -9  -9    12445.09    14362.53   1931.41 o 
  -1  -9  -9     3938.00     4972.65    986.32 o 
   0  -9  -9     2060.84     1585.34    585.54 o 
   1  -9  -9   116885.70   115575.77   5319.33 o 
   2  -9  -9   135326.77   129792.64   5878.42 o 
   3  -9  -9    20961.78    18619.92   1230.55 o 
   4  -9  -9     7499.63     5870.49   1152.25 o 
   5  -9  -9     1524.83     1214.09    843.06 o 
   6  -9  -9    12322.05    10421.76   1366.62 o 
   7  -9  -9     6279.26     5140.80   1115.15 o 
   8  -9  -9     9318.27     9638.48   1339.82 o 
 -16  -8  -9     1734.86     1716.78    604.59 o 
 -15  -8  -9     9462.58     9446.57   1429.49 o 
 -14  -8  -9      690.00       94.53    600.86 o 
 -13  -8  -9    34986.73    35879.73   2148.30 o 
 -12  -8  -9    11275.76    11021.39   1072.21 o 
 -11  -8  -9    13849.48    14052.67   3205.27 o 
 -10  -8  -9    17539.78    14620.54   1232.05 o 
  -9  -8  -9   108112.70   100525.45   5062.78 o 
  -8  -8  -9     6303.61     6354.46    777.87 o 
  -7  -8  -9    73730.79    67519.72   6620.79 o 
  -6  -8  -9    15617.83    15313.45   1163.24 o 
  -5  -8  -9    10676.15     9283.69   1879.88 o 
  -4  -8  -9    20451.17    19396.41   1317.92 o 
  -3  -8  -9     4265.35     4114.54    571.33 o 
  -2  -8  -9   139568.11   128309.71   9018.04 o 
  -1  -8  -9   195247.50   188032.84  12404.70 o 
   0  -8  -9    20864.93    18720.42   2203.49 o 
   1  -8  -9     1040.23      -10.31    939.94 o 
   2  -8  -9   109197.54   103434.20   4742.08 o 
   3  -8  -9    44034.20    42095.90   2169.34 o 
   4  -8  -9    19112.61    17977.57   1212.00 o 
   5  -8  -9    13824.64    11730.67   1469.68 o 
   6  -8  -9    23000.25    21919.51   1974.69 o 
   7  -8  -9      913.45      346.29    692.59 o 
   8  -8  -9     9114.01    11058.70   1350.13 o 
   9  -8  -9    20942.18    20963.08   1886.06 o 
 -16  -7  -9     5727.48     7496.54   2562.15 o 
 -15  -7  -9     6410.43     7160.18    903.68 o 
 -14  -7  -9     2706.15     4167.74    756.71 o 
 -13  -7  -9    22009.21    22286.38   1559.92 o 
 -12  -7  -9    75200.48    70621.52   3731.33 o 
 -11  -7  -9    14852.62    14934.00   2339.54 o 
 -10  -7  -9    17344.96    17629.72   2303.47 o 
  -9  -7  -9    28636.75    29225.52   1849.40 o 
  -8  -7  -9     8191.01     8016.23    977.04 o 
  -7  -7  -9     1259.09     1250.32    653.42 o 
  -6  -7  -9     6616.66     6417.86    989.41 o 
  -5  -7  -9    16757.98    14892.71   1500.60 o 
  -4  -7  -9    48479.71    48234.75   2562.24 o 
  -3  -7  -9      598.49      658.16    389.44 o 
  -2  -7  -9    77050.44    80462.66   3962.79 o 
  -1  -7  -9   715821.38   670905.13  43344.31 o 
   0  -7  -9    23035.13    21451.60   2516.81 o 
   1  -7  -9    67681.73    64305.33   5054.23 o 
   2  -7  -9    10224.58     9417.93   1591.30 o 
   3  -7  -9      658.82     -857.49    946.12 o 
   4  -7  -9    20905.61    20099.31   1339.04 o 
   5  -7  -9     8896.54     7544.89   1285.20 o 
   6  -7  -9    27645.30    26697.52   2195.25 o 
   7  -7  -9    12141.76    10772.18   1370.74 o 
   8  -7  -9     6065.37     5346.93   1090.41 o 
   9  -7  -9    12130.26    10366.11   1403.72 o 
  10  -7  -9    11662.23    13942.41   1580.99 o 
 -16  -6  -9    13821.09    15449.19   1706.73 o 
 -15  -6  -9    27438.20    29470.17   1856.98 o 
 -14  -6  -9      896.99     1266.70    608.59 o 
 -13  -6  -9     1744.92     1307.84   1045.06 o 
 -12  -6  -9    16741.02    15971.94   1343.68 o 
 -11  -6  -9    10896.39     9465.02   1360.44 o 
 -10  -6  -9     4467.90     2670.38    684.92 o 
  -9  -6  -9     2716.99     2827.07    789.47 o 
  -8  -6  -9    10385.59    10348.99   1693.33 o 
  -7  -6  -9    24321.84    24878.33   1670.17 o 
  -6  -6  -9     1023.71      955.97    487.97 o 
  -5  -6  -9   189640.86   181657.41   8741.73 o 
  -4  -6  -9   667796.31   655441.69  29329.85 o 
  -3  -6  -9     2762.56     3484.64    603.95 o 
  -2  -6  -9     3037.13     2397.55    694.65 o 
  -1  -6  -9     8802.10     9494.93    792.56 o 
   0  -6  -9     5994.79     3967.94   1599.54 o 
   2  -6  -9    28562.96    27268.49   2599.26 o 
   3  -6  -9     1558.34     2213.80   1137.82 o 
   4  -6  -9      120.32      768.85    888.41 o 
   5  -6  -9    22314.43    21606.20   2022.10 o 
   6  -6  -9    19266.60    16679.14   1166.60 o 
   7  -6  -9    46519.21    43465.93   3133.13 o 
   8  -6  -9     4484.87     3724.71    985.29 o 
   9  -6  -9     4445.87     4691.44   1010.02 o 
  10  -6  -9      370.94     1069.80    752.36 o 
  11  -6  -9      418.22     1618.09    760.61 o 
 -15  -5  -9     8944.47     8795.20    758.65 o 
 -14  -5  -9      191.24      293.04    450.78 o 
 -13  -5  -9     9072.59     7961.49    645.91 o 
 -12  -5  -9    12646.18    11961.56    785.19 o 
 -11  -5  -9     7553.43     7327.81    600.93 o 
 -10  -5  -9    27781.00    27180.15   1744.60 o 
  -9  -5  -9    13494.70    12490.52   2332.32 o 
  -8  -5  -9    70570.05    67269.58   3638.24 o 
  -7  -5  -9    22968.60    21320.87   2409.62 o 
  -6  -5  -9      236.22     1243.30    525.41 o 
  -5  -5  -9   101529.77   105381.77   5235.94 o 
  -4  -5  -9    55339.62    54501.97   3030.37 o 
  -3  -5  -9    90982.91    92575.49   4583.19 o 
  -2  -5  -9    14602.77    14472.23   2146.81 o 
  -1  -5  -9    63774.04    63480.29   6679.53 o 
   0  -5  -9    64582.89    60796.90   2954.84 o 
   1  -5  -9    44727.21    48485.11   3858.69 o 
   2  -5  -9     5139.36     5316.01   1261.49 o 
   3  -5  -9     2251.31     2343.66   1016.20 o 
   4  -5  -9    31087.87    28123.92   2487.95 o 
   5  -5  -9     4601.16     4689.38    968.80 o 
   6  -5  -9    25744.48    23655.09   2106.61 o 
   7  -5  -9    21393.98    20338.52   1826.28 o 
   8  -5  -9     2709.05     2248.84    816.26 o 
   9  -5  -9     5889.44     7045.41   1133.70 o 
  10  -5  -9    10026.00     9036.59   1269.74 o 
  11  -5  -9    11855.98    12779.85   1473.81 o 
 -15  -4  -9    23185.96    26903.17   1462.94 o 
 -14  -4  -9    11310.29    10067.84    820.58 o 
 -13  -4  -9     9343.84     9192.55    685.65 o 
 -12  -4  -9     2635.47     2626.95    416.32 o 
 -11  -4  -9    10790.32    10547.40    920.65 o 
 -10  -4  -9    19747.46    17998.02   1417.47 o 
  -9  -4  -9     1572.16     1294.22    391.33 o 
  -8  -4  -9   110066.69   104649.62   3941.39 o 
  -7  -4  -9    15038.89    14057.87    841.57 o 
  -6  -4  -9    15312.16    12630.82   1176.56 o 
  -5  -4  -9    27162.15    24854.34   2495.16 o 
  -4  -4  -9    10078.50    11809.99   1230.58 o 
  -3  -4  -9    25676.25    28795.33   3204.24 o 
  -2  -4  -9    33224.39    33886.33   1970.93 o 
  -1  -4  -9     7986.26     5942.79    655.48 o 
   0  -4  -9     4900.94     5265.48    827.60 o 
   1  -4  -9    52138.21    53343.52   3988.55 o 
   2  -4  -9     5173.33     5414.95   1189.35 o 
   3  -4  -9    18654.56    20208.66   1947.90 o 
   4  -4  -9    38290.38    36921.41   2918.75 o 
   5  -4  -9    10988.25    10798.97   1238.82 o 
   6  -4  -9    22791.55    20144.76   1830.40 o 
   7  -4  -9    18219.96    14099.06   1477.93 o 
   8  -4  -9    21453.55    17961.88   1684.05 o 
   9  -4  -9     2793.74     1123.39    762.67 o 
  10  -4  -9      947.78     1160.49    727.63 o 
  11  -4  -9     1815.78     3423.76    911.08 o 
  12  -4  -9    13515.46    12623.20   1523.28 o 
 -15  -3  -9    14827.23    16820.71   2055.08 o 
 -14  -3  -9    10710.78    11315.41    877.32 o 
 -13  -3  -9     6332.36     6797.24    661.53 o 
 -12  -3  -9    15586.19    16161.99    940.99 o 
 -11  -3  -9    14664.96    13930.12   1075.68 o 
 -10  -3  -9     2479.19     2797.75    887.50 o 
  -9  -3  -9    17062.24    16886.74    944.07 o 
  -8  -3  -9    40790.23    36713.99   1652.86 o 
  -7  -3  -9    97296.96    95851.24   3990.80 o 
  -6  -3  -9    45800.71    44849.51   1953.01 o 
  -5  -3  -9    21289.14    19972.44   1358.13 o 
  -4  -3  -9    19049.13    17996.57   2664.19 o 
  -3  -3  -9    42476.42    42605.94   2580.71 o 
  -2  -3  -9   142212.08   143522.95   6848.96 o 
  -1  -3  -9    14822.68    15441.82   1075.19 o 
   0  -3  -9      213.14      217.54    824.51 o 
   1  -3  -9     1646.36     3201.15   1028.57 o 
   2  -3  -9    52237.49    54151.30   2010.62 o 
   3  -3  -9    48698.33    50674.18   3735.01 o 
   4  -3  -9    41960.67    40066.39   1999.77 o 
   5  -3  -9    29170.34    28070.43   1514.63 o 
   6  -3  -9    35007.94    38717.99   1845.23 o 
   7  -3  -9    20147.60    22897.55   1622.22 o 
   8  -3  -9     6918.07     5334.56    810.08 o 
   9  -3  -9    35972.70    33330.68   2533.30 o 
  10  -3  -9      431.76      735.87    603.95 o 
  11  -3  -9     1797.07     1809.79    787.40 o 
  12  -3  -9     7288.07     6727.97   1108.96 o 
 -14  -2  -9     4636.51     4412.77    606.16 o 
 -13  -2  -9      107.12     -140.30    339.36 o 
 -12  -2  -9    40559.66    41600.61   1967.70 o 
 -11  -2  -9    14071.49    12681.92    815.49 o 
 -10  -2  -9    32947.68    33407.15   1523.95 o 
  -9  -2  -9     9575.33     9106.82    676.65 o 
  -8  -2  -9     4592.35     5224.29    712.00 o 
  -7  -2  -9    15249.41    15015.60    880.56 o 
  -6  -2  -9    13021.34    11300.14   1358.00 o 
  -5  -2  -9     6361.67     7343.63    582.60 o 
  -4  -2  -9    51028.20    51503.33   2209.75 o 
  -3  -2  -9     3932.61     4644.54    738.53 o 
  -2  -2  -9     4849.88     4229.32    838.94 o 
  -1  -2  -9   135946.16   141151.97   6519.41 o 
   0  -2  -9    14319.82    15522.84   1049.10 o 
   1  -2  -9    32103.98    31370.16   1748.54 o 
   2  -2  -9    14945.95    14276.35   1001.73 o 
   3  -2  -9    49951.93    46606.88   2410.56 o 
   4  -2  -9     9182.35     8848.49   1500.60 o 
   5  -2  -9    16083.76    17564.94   1124.81 o 
   6  -2  -9     3850.25     5941.52   1306.84 o 
   7  -2  -9     2250.23     2658.73    762.67 o 
   8  -2  -9     5399.55     6020.74    577.98 o 
   9  -2  -9    13480.45    11920.30   1179.04 o 
  10  -2  -9     3227.71     2716.75    583.34 o 
  12  -2  -9     7653.94     8115.21   1191.41 o 
  13  -2  -9     8949.44     8882.00   1257.37 o 
 -14  -1  -9     2001.84     2071.10    466.87 o 
 -13  -1  -9     1314.37     2048.75    691.55 o 
 -12  -1  -9     4167.03     3177.01    545.46 o 
 -11  -1  -9     3695.53     3636.12    934.78 o 
 -10  -1  -9    19441.09    18756.98   1079.90 o 
  -9  -1  -9    26666.76    24658.69   1236.08 o 
  -8  -1  -9    18725.25    18808.93   1022.15 o 
  -7  -1  -9    43302.85    42167.84   1809.53 o 
  -6  -1  -9    82520.63    78669.74   3115.62 o 
  -5  -1  -9     6327.39     6184.88   1064.26 o 
  -4  -1  -9    28171.28    28198.47   1360.15 o 
  -3  -1  -9    43305.47    45756.78   2466.94 o 
  -2  -1  -9    84108.60    92999.62   3497.90 o 
  -1  -1  -9    71216.41    66615.16   4283.31 o 
   0  -1  -9     3164.21     3996.98    794.62 o 
   1  -1  -9    63073.96    56404.82   2826.44 o 
   2  -1  -9     8322.51     9367.86    831.86 o 
   3  -1  -9   240055.23   237436.41  10848.03 o 
   4  -1  -9    43046.59    42435.91   2265.70 o 
   5  -1  -9     2701.75     2762.45    532.88 o 
   6  -1  -9     6053.07     6616.42    680.67 o 
   7  -1  -9     1891.48     1688.06    824.51 o 
   8  -1  -9     1214.95     1452.12    417.26 o 
   9  -1  -9    12517.66    14018.15   1097.62 o 
  10  -1  -9     3720.75     2401.38    581.28 o 
  11  -1  -9    29612.84    26584.15   2158.15 o 
  13  -1  -9     2885.55     4198.80    923.45 o 
 -14   0  -9     8087.73     9930.32    840.39 o 
 -13   0  -9     5432.50     6054.36    915.20 o 
 -12   0  -9     4975.59     4667.52    620.56 o 
 -11   0  -9     5781.00     6213.78   1020.33 o 
 -10   0  -9     2277.70     2929.45    873.98 o 
  -9   0  -9    16308.42    14623.59   1566.62 o 
  -8   0  -9     7835.99     9906.97    704.50 o 
  -7   0  -9     4378.54     4095.27    519.35 o 
  -6   0  -9    15279.79    17375.59   1501.54 o 
  -5   0  -9    94124.52    91038.63   5572.96 o 
  -4   0  -9    26528.64    27505.79   1325.08 o 
  -3   0  -9    39937.93    41805.40   1800.71 o 
  -2   0  -9   106123.37   109858.61   4156.19 o 
  -1   0  -9    53223.96    53943.22   2132.39 o 
   0   0  -9   384666.00   385155.97  17193.34 o 
   1   0  -9    19619.57    19215.05   1339.94 o 
   2   0  -9     8098.27     9158.91    927.29 o 
   3   0  -9     6673.38     6735.76    825.61 o 
   4   0  -9    88836.69    85558.57   4479.13 o 
   5   0  -9     7544.58     8271.13    812.36 o 
   6   0  -9    28725.37    29562.84   1642.36 o 
   7   0  -9      990.79     1005.18    429.40 o 
   8   0  -9    17818.30    16915.83   1148.96 o 
   9   0  -9      399.72     1419.83    539.02 o 
  10   0  -9    11012.90     9397.85    798.07 o 
  11   0  -9    72869.08    69324.52   5054.23 o 
  12   0  -9    10747.78    10087.84   1049.18 o 
  13   0  -9     5650.42     7869.92   1100.72 o 
 -13   1  -9     6379.98     7094.33   2278.73 o 
 -12   1  -9     8684.13     9218.65   1171.83 o 
 -11   1  -9    13590.52    12498.99    953.25 o 
 -10   1  -9     3407.65     3741.79    485.50 o 
  -9   1  -9     2676.07     3089.46    411.78 o 
  -8   1  -9    22894.84    23241.97   1498.30 o 
  -7   1  -9     3424.24     3324.08    568.18 o 
  -6   1  -9    37519.42    34467.77   1980.62 o 
  -5   1  -9    18048.31    16732.80   1015.09 o 
  -4   1  -9    53060.73    53661.64   2305.20 o 
  -3   1  -9    70576.37    73898.37   2926.54 o 
  -2   1  -9     7142.55     6869.04    913.11 o 
  -1   1  -9     7454.47     8528.13    549.99 o 
   0   1  -9    34448.13    37427.06   1529.39 o 
   1   1  -9   667146.06   668792.44  30105.81 o 
   2   1  -9   103800.41   102837.94   5515.95 o 
   3   1  -9    52983.52    50450.89   3995.77 o 
   4   1  -9     1117.45     1211.98    685.54 o 
   5   1  -9     7650.28     6889.76    832.91 o 
   6   1  -9    56413.46    56229.03   2903.09 o 
   7   1  -9    21910.66    22416.72   1375.32 o 
   8   1  -9   210381.30   208923.30   9390.55 o 
   9   1  -9    52484.76    49717.01   2579.63 o 
  10   1  -9     7205.28     7920.21    730.50 o 
  11   1  -9    29082.96    28631.24   2249.87 o 
  12   1  -9    29982.73    30993.20   2356.03 o 
  13   1  -9     2161.10     2046.84    564.79 o 
  14   1  -9      691.50      439.05    552.42 o 
 -12   2  -9     3158.50     3379.50    459.22 o 
 -11   2  -9       80.73       66.58    324.36 o 
 -10   2  -9     9616.73     9086.89    635.77 o 
  -9   2  -9     8059.67     8235.67    591.50 o 
  -8   2  -9    10102.63     9865.65    647.73 o 
  -7   2  -9    10930.64    10031.82    599.21 o 
  -6   2  -9     5843.57     5455.36    644.19 o 
  -5   2  -9     3616.76     3183.65    378.70 o 
  -4   2  -9     4436.18     5267.69    572.57 o 
  -3   2  -9    87534.02    84342.56   3316.99 o 
  -2   2  -9   417146.88   438380.50  15106.68 o 
  -1   2  -9    24054.74    25228.73   1328.51 o 
   0   2  -9     3815.51     3848.56    409.04 o 
   1   2  -9    99800.73    96535.53   3627.27 o 
   2   2  -9    36575.95    36095.71   2199.06 o 
   3   2  -9    76791.62    80287.05   4090.54 o 
   4   2  -9    31817.48    31931.43   1562.88 o 
   5   2  -9    58531.84    60140.74   2352.43 o 
   6   2  -9    10778.82    11216.16    613.46 o 
   7   2  -9    13373.25    14003.72   1109.36 o 
   8   2  -9   144642.53   142013.63   6537.77 o 
   9   2  -9    76915.23    74525.05   3779.27 o 
  10   2  -9    18106.63    17572.31   2106.61 o 
  11   2  -9     2151.34     2016.50    858.52 o 
  12   2  -9      447.21      710.86    352.94 o 
  13   2  -9      451.62      158.72    406.07 o 
  14   2  -9    12543.52    12116.12   1216.15 o 
 -12   3  -9     2806.98     3207.67    464.30 o 
 -11   3  -9    11546.48    11035.64    723.71 o 
 -10   3  -9      555.06      700.51    335.66 o 
  -9   3  -9     6532.86     6686.13    564.62 o 
  -8   3  -9     2185.05     2414.32    403.37 o 
  -7   3  -9     9112.34     8542.30    617.89 o 
  -6   3  -9    80945.19    75298.47   2525.27 o 
  -5   3  -9    24692.21    24064.54   1438.80 o 
  -4   3  -9    29642.11    29784.59   1175.92 o 
  -3   3  -9   109754.27   113110.44   3528.05 o 
  -2   3  -9   323027.41   333733.91  11688.96 o 
  -1   3  -9   141844.41   149132.86   5401.04 o 
   0   3  -9    29968.44    27856.45   1335.60 o 
   1   3  -9    10460.25    10075.96    644.63 o 
   2   3  -9     2881.60     2847.79    584.75 o 
   3   3  -9     1581.93     1896.61    423.02 o 
   4   3  -9    12803.23    12898.79    838.59 o 
   5   3  -9   135766.52   132203.47   4816.72 o 
   6   3  -9    81069.31    84403.87   3202.91 o 
   7   3  -9     7267.23     7421.61    508.10 o 
   8   3  -9    43680.00    40038.14   1694.36 o 
   9   3  -9    14451.48    15548.03    786.16 o 
  10   3  -9     8531.32     7920.15    523.86 o 
  11   3  -9    20584.94    21733.13   1403.57 o 
  12   3  -9     2244.34     2496.78    508.15 o 
  13   3  -9     1102.89     1032.28    395.69 o 
  14   3  -9     4256.57     3718.52    727.63 o 
 -11   4  -9       14.16      163.28    343.46 o 
 -10   4  -9     2550.01     2800.74    440.50 o 
  -9   4  -9     5139.94     4842.21    524.17 o 
  -8   4  -9     6538.47     6442.93    794.01 o 
  -7   4  -9    27035.46    24933.56   1164.24 o 
  -6   4  -9    80250.93    75819.19   2816.63 o 
  -5   4  -9    90075.11    88888.83   2911.68 o 
  -4   4  -9    58404.84    56330.40   1997.41 o 
  -3   4  -9    39804.48    37431.32   1407.69 o 
  -2   4  -9     4971.90     5939.37    538.86 o 
  -1   4  -9    10326.26    10211.24   1198.64 o 
   0   4  -9     1980.12     2124.26    438.03 o 
   1   4  -9    20252.16    19941.51   1207.52 o 
   2   4  -9    54388.28    52612.95   2206.08 o 
   3   4  -9     2706.79     3139.02    824.41 o 
   4   4  -9     8162.73     8372.06    767.00 o 
   5   4  -9    56772.54    56911.06   3462.74 o 
   6   4  -9    35867.50    36469.20   1234.14 o 
   7   4  -9    11509.97    12292.37    784.85 o 
   8   4  -9    40938.02    41339.91   1692.70 o 
   9   4  -9      256.34      616.15    251.01 o 
  10   4  -9    13933.18    13474.88    735.34 o 
  11   4  -9     6553.93     6809.95    488.19 o 
  12   4  -9     1290.01     1626.09    284.74 o 
  13   4  -9     2435.77     2843.73    552.53 o 
  14   4  -9     4702.20     5522.94    677.50 o 
 -10   5  -9    10909.05    10999.41    740.79 o 
  -9   5  -9    14400.95    14291.50    983.04 o 
  -8   5  -9     1263.38     2026.99    421.20 o 
  -7   5  -9      931.58      845.98    370.47 o 
  -6   5  -9     7931.45     7743.71    613.79 o 
  -5   5  -9    40070.61    38820.45   1637.35 o 
  -4   5  -9    69122.43    66868.61   2317.31 o 
  -3   5  -9    17436.82    17084.86   1376.62 o 
  -2   5  -9    36247.93    35974.57   1654.29 o 
  -1   5  -9      691.35      309.50    424.86 o 
   0   5  -9    29506.35    29845.32   1485.80 o 
   1   5  -9    27091.80    25298.73   1326.82 o 
   2   5  -9    25002.01    24364.54   1392.34 o 
   3   5  -9    25369.64    24847.85   1298.56 o 
   4   5  -9     7917.82     7326.70   1042.85 o 
   5   5  -9    45724.83    41177.74   3378.12 o 
   6   5  -9    12741.36    13237.92   1390.60 o 
   7   5  -9    22755.40    22158.12   1292.72 o 
   8   5  -9    17201.99    16870.81   1068.04 o 
   9   5  -9     1925.68     2823.44    395.43 o 
  10   5  -9     4580.63     5216.95    778.13 o 
  11   5  -9     4523.48     5369.42    516.35 o 
  12   5  -9     2361.76     1963.03    674.03 o 
  13   5  -9     5817.99     6408.28   1062.58 o 
  14   5  -9     5554.89     5061.10    951.27 o 
  -9   6  -9     1326.10     1714.32    434.49 o 
  -8   6  -9    18927.43    18034.11    993.09 o 
  -7   6  -9     6778.63     5487.32    574.06 o 
  -6   6  -9     5025.81     4732.80    532.51 o 
  -5   6  -9     8276.23     8071.68    642.55 o 
  -4   6  -9    19014.77    17714.14   1292.42 o 
  -3   6  -9     1447.88     1464.73    543.03 o 
  -2   6  -9    10171.90     9235.27    582.48 o 
  -1   6  -9     6416.37     6240.82    577.19 o 
   0   6  -9    14522.04    13117.90    657.71 o 
   1   6  -9    11292.03    11090.88    856.01 o 
   2   6  -9    23686.81    22737.88   1272.46 o 
   3   6  -9     2602.39     2562.29    669.04 o 
   4   6  -9     6188.70     5924.72    731.95 o 
   5   6  -9    20539.72    18628.60   1143.05 o 
   6   6  -9    10157.47    10034.61   1014.10 o 
   7   6  -9    16000.42    16001.31   1168.62 o 
   8   6  -9     4153.09     3639.73    526.62 o 
   9   6  -9     1287.78      785.04    348.80 o 
  10   6  -9     1006.31     1206.16    349.49 o 
  11   6  -9    15005.78    14028.98   1807.73 o 
  12   6  -9     1610.96     1902.55    888.41 o 
  13   6  -9     1320.58     1166.68    832.75 o 
  14   6  -9      739.76      666.34    420.93 o 
  -8   7  -9     3079.93     2761.88    502.42 o 
  -7   7  -9    24259.29    21747.53   1147.65 o 
  -6   7  -9     3857.19     3260.07    503.75 o 
  -5   7  -9     1205.16     1252.51    394.41 o 
  -4   7  -9    16210.16    14032.68    854.30 o 
  -3   7  -9    18098.08    16882.56   1073.45 o 
  -2   7  -9    15880.49    16544.46    814.63 o 
  -1   7  -9     6130.29     6266.13    542.71 o 
   0   7  -9     6085.64     5936.45    702.27 o 
   1   7  -9     8458.36     9167.19    985.12 o 
   2   7  -9     2201.39     1963.44    573.72 o 
   3   7  -9    60399.99    61487.51   2530.86 o 
   4   7  -9    27475.66    27124.07   2438.97 o 
   5   7  -9     8192.58     6760.17    766.21 o 
   6   7  -9    28119.63    21048.72   1992.21 o 
   7   7  -9    38397.47    34015.30   1995.30 o 
   8   7  -9    14165.04    13169.13   1135.76 o 
   9   7  -9     1102.09      439.88    637.96 o 
  10   7  -9    12482.89    11320.47   1774.75 o 
  11   7  -9    12420.93    13822.85   1834.53 o 
  12   7  -9      916.11     1745.89    900.77 o 
  13   7  -9    11930.33    14016.61   1778.87 o 
  14   7  -9    24880.39    28268.21   2601.32 o 
  -7   8  -9      929.29      415.70    399.56 o 
  -6   8  -9     1200.03      606.16    390.50 o 
  -5   8  -9    11631.70    11251.45   1099.72 o 
  -4   8  -9     5702.89     4706.22    837.52 o 
  -3   8  -9     4866.27     4723.14    524.51 o 
  -2   8  -9    25478.92    27404.47   1665.46 o 
  -1   8  -9      533.08      645.99    974.41 o 
   0   8  -9    18826.08    20384.19   1204.41 o 
   1   8  -9    24374.53    24506.89   1344.33 o 
   2   8  -9    11486.82    13032.65    999.70 o 
   3   8  -9    14676.52    16590.27   1066.58 o 
   4   8  -9    12244.13    12913.24   1577.40 o 
   5   8  -9     1505.17     1434.20    560.61 o 
   6   8  -9     5213.30     4939.83    899.58 o 
   7   8  -9     4402.30     3283.63    791.02 o 
   8   8  -9     2083.46     2611.85    684.53 o 
   9   8  -9     6272.51     5398.46   1541.83 o 
  10   8  -9     7814.05     7068.08   1519.15 o 
  11   8  -9    14791.33    11240.09   1811.85 o 
  12   8  -9    14143.48    13412.66   1855.14 o 
  13   8  -9     3827.89     6332.21   1339.82 o 
  -6   9  -9     3785.88     4049.05    818.75 o 
  -5   9  -9    11592.39    10327.63   2227.20 o 
  -4   9  -9     4139.91     4290.40    808.78 o 
  -3   9  -9     7249.07     7812.50    971.34 o 
  -2   9  -9     6822.62     8319.86   2717.78 o 
  -1   9  -9      964.64      877.92    544.29 o 
   0   9  -9    10169.13    11110.72    895.53 o 
   1   9  -9     8467.42    10603.31    885.34 o 
   2   9  -9    10768.72    12395.75    983.03 o 
   3   9  -9    32678.36    34429.26   1618.37 o 
   4   9  -9     3622.47     3710.63    657.21 o 
   5   9  -9     6585.00     6219.10    738.29 o 
   6   9  -9     6780.69     6364.10    922.35 o 
   7   9  -9     2243.46     1411.82    801.83 o 
   8   9  -9    10282.26     7350.48   1747.95 o 
   9   9  -9    25963.36    24106.51   2722.93 o 
  10   9  -9     4585.36     5202.64   1401.66 o 
  11   9  -9    31316.60    28668.09   2898.14 o 
  12   9  -9     3318.48     2015.92   1123.39 o 
  13   9  -9     5784.96     4984.14   1310.97 o 
  -4  10  -9     3929.85     5166.48    838.06 o 
  -3  10  -9     8793.49    10297.00   1070.35 o 
  -2  10  -9    14698.36    16671.79   1355.70 o 
  -1  10  -9    21691.07    24630.94   2139.59 o 
   0  10  -9    11993.33    12968.43    936.30 o 
   1  10  -9      977.81     1276.17    524.60 o 
   2  10  -9      117.81      202.52    473.19 o 
   3  10  -9     5274.42     6841.25   1001.79 o 
   4  10  -9    34193.02    35088.00   1673.93 o 
   5  10  -9      876.88      775.10    501.90 o 
   6  10  -9     8667.54     7754.14   1084.23 o 
   7  10  -9     1485.91     2696.14   1416.09 o 
   8  10  -9     4440.49     6492.99   1616.03 o 
   9  10  -9    18329.06    19015.18   2323.05 o 
  10  10  -9    36468.35    29269.98   3159.92 o 
  11  10  -9     7172.35     6998.00   1519.15 o 
  12  10  -9     3021.21     1545.95   1100.72 o 
  -3  11  -9      896.21     1291.45   1210.99 o 
  -2  11  -9     1540.85     2925.16    715.39 o 
  -1  11  -9    11496.22    11931.43   1519.15 o 
   0  11  -9    28861.08    33953.42   1982.16 o 
   1  11  -9    62482.60    77165.73   3009.20 o 
   2  11  -9      686.13      993.41    514.77 o 
   3  11  -9     2847.84     2726.15    568.48 o 
   4  11  -9     9099.83    10402.28   1052.61 o 
   5  11  -9    10658.32    12592.70    903.52 o 
   6  11  -9    54547.59    57275.47   2949.59 o 
   7  11  -9    39436.61    37811.87   3471.17 o 
   8  11  -9    19032.10    19812.89   2411.68 o 
   9  11  -9    10545.69     6614.60   1634.58 o 
  10  11  -9     9054.40     8844.89   1797.42 o 
  11  11  -9      883.36     -568.91    987.35 o 
  -1  12  -9     9577.52    12462.90   1117.08 o 
   0  12  -9     6252.44     6625.82    910.21 o 
   1  12  -9     9383.23    11206.61   1197.60 o 
   2  12  -9     4673.83     6573.50    710.24 o 
   3  12  -9    29340.66    34729.18   1619.08 o 
   4  12  -9     8150.13     8991.40   1061.01 o 
   5  12  -9     2815.01     2213.28   1410.94 o 
   6  12  -9     5148.25     5595.60   1755.17 o 
   7  12  -9    29927.95    31543.56   2809.51 o 
   8  12  -9     8245.17     8432.64   1754.14 o 
   9  12  -9    19626.40    22166.86   2510.62 o 
  10  12  -9     5116.39     4866.65   1477.93 o 
   2  13  -9     1196.71      375.15   1078.04 o 
   3  13  -9     4077.80     5162.35    897.68 o 
   4  13  -9    21968.34    26345.73   1700.37 o 
   5  13  -9    13226.76    14631.88   1288.09 o 
   6  13  -9    12105.75    13797.10   1724.25 o 
   7  13  -9     5317.63     4923.29    833.40 o 
   8  13  -9     3051.10     2770.34   1298.60 o 
 -10 -17  -8     1225.35     1185.23    828.63 o 
  -9 -17  -8     1269.09     2125.17    878.10 o 
  -8 -17  -8      613.13     1084.23    768.85 o 
  -7 -17  -8     4304.79     5305.70   1036.82 o 
  -6 -17  -8     1174.43     2757.97    797.71 o 
  -5 -17  -8     3490.96     4466.76    882.22 o 
 -12 -16  -8      192.97      202.00    801.83 o 
 -11 -16  -8    10910.91    11170.00   1632.52 o 
 -10 -16  -8    24047.45    26627.44   2405.50 o 
  -9 -16  -8     4539.36     6973.26   1257.37 o 
  -8 -16  -8     9859.18    10864.94   1440.83 o 
  -7 -16  -8      951.74     1306.84    801.83 o 
  -6 -16  -8    14254.51    18293.74   1754.14 o 
  -5 -16  -8    17581.62    19046.10   1828.34 o 
  -4 -16  -8    36151.33    40778.04   2997.08 o 
 -13 -15  -8    28833.88    31436.37   3071.29 o 
 -12 -15  -8      241.58      808.02    958.49 o 
 -11 -15  -8     2676.23     3594.85   1125.45 o 
 -10 -15  -8     3340.55     3504.15   1088.35 o 
  -9 -15  -8    12780.44    16492.19   1863.38 o 
  -8 -15  -8     4171.31     4701.75   1144.00 o 
  -7 -15  -8     1339.63     3370.17    991.47 o 
  -6 -15  -8    12681.49    13791.93   1595.42 o 
  -5 -15  -8     6393.97     7171.15   1154.31 o 
  -4 -15  -8    26478.80    29006.14   2527.11 o 
  -3 -15  -8    84444.32    90400.96   6097.23 o 
  -2 -15  -8    44529.49    56897.14   3528.89 o 
  -1 -15  -8     7666.54     9922.94   1354.25 o 
   0 -15  -8    10452.34    10209.45   1405.78 o 
   1 -15  -8     2408.90     1467.62    915.20 o 
 -14 -14  -8      157.61      192.74    508.62 o 
 -13 -14  -8     1542.13     1892.73    585.14 o 
 -12 -14  -8     4496.54     3666.99   1335.70 o 
 -11 -14  -8      376.26      276.21   1005.90 o 
 -10 -14  -8    12588.15    13622.91   1877.81 o 
  -9 -14  -8     3445.87     2838.36   1172.86 o 
  -8 -14  -8      444.12     -117.49    828.63 o 
  -7 -14  -8    37139.79    39627.85   3135.19 o 
  -6 -14  -8   123512.98   130474.04   8063.67 o 
  -5 -14  -8    34981.95    37803.63   2900.20 o 
  -4 -14  -8     1116.51     1914.92    855.43 o 
  -3 -14  -8     8510.56     9561.72    897.26 o 
  -2 -14  -8    18260.21    22505.38   1401.32 o 
  -1 -14  -8     3884.22     5291.27   1199.66 o 
   0 -14  -8    17656.86    17423.88   1791.24 o 
   1 -14  -8      983.15      915.20    906.96 o 
   2 -14  -8      279.79     -117.49    853.36 o 
   3 -14  -8     8182.13    10413.52   1414.03 o 
 -15 -13  -8     1153.74     1458.38    621.46 o 
 -14 -13  -8     7010.48     7536.01    925.52 o 
 -13 -13  -8     4882.90     4791.34    881.19 o 
 -12 -13  -8     2157.04     2035.84   1593.36 o 
 -11 -13  -8     9885.15    10508.36   1023.13 o 
 -10 -13  -8     4920.95     3492.32    696.98 o 
  -9 -13  -8    24156.43    18522.54   2386.95 o 
  -8 -13  -8     2057.28     2020.04   1141.94 o 
  -7 -13  -8    27957.40    29723.46   2745.61 o 
  -6 -13  -8    33603.72    34724.10   2951.73 o 
  -5 -13  -8    20890.45    20519.91   2069.51 o 
  -4 -13  -8     5821.82     6496.00    827.13 o 
  -3 -13  -8     3000.60     3345.81    713.40 o 
  -2 -13  -8    15742.40    17732.40   1259.35 o 
  -1 -13  -8     2197.40     1946.98    604.98 o 
   0 -13  -8     5825.26     6554.83   1302.72 o 
   1 -13  -8    16118.01    17147.68   1834.53 o 
   2 -13  -8    15278.46    16189.19   1733.53 o 
   3 -13  -8      614.86     -838.94    826.57 o 
   4 -13  -8    13728.09    17296.09   1764.44 o 
 -15 -12  -8     2776.05     3218.50    736.90 o 
 -14 -12  -8    17346.05    18259.75   1435.66 o 
 -13 -12  -8     4439.48     4701.56    783.90 o 
 -12 -12  -8     4249.38     4348.64    763.85 o 
 -11 -12  -8     9071.79     6732.71   1740.74 o 
 -10 -12  -8    40763.31    38150.53   2764.16 o 
  -9 -12  -8    44683.91    42210.63   2380.05 o 
  -8 -12  -8    11591.07     9599.32   1780.93 o 
  -7 -12  -8     6495.64     6534.21   1399.60 o 
  -6 -12  -8    11978.82    10854.63   1616.03 o 
  -5 -12  -8    13409.49    11990.39   1646.95 o 
  -4 -12  -8      657.15      732.57   1058.46 o 
  -3 -12  -8     6465.42     6487.76    854.70 o 
  -2 -12  -8     7241.93     8182.67    894.23 o 
  -1 -12  -8     3632.30     3274.79    662.73 o 
   0 -12  -8     2334.20     2669.00    594.54 o 
   1 -12  -8     8438.10    10394.97   1418.15 o 
   2 -12  -8     2849.94     2869.28   1075.98 o 
   3 -12  -8     8068.00     9267.45   1432.58 o 
   4 -12  -8     1177.68      138.10    913.14 o 
   5 -12  -8     2696.45     3535.07   1016.20 o 
 -16 -11  -8      998.49     2095.61    635.18 o 
 -15 -11  -8    11900.75    12138.76   1124.64 o 
 -14 -11  -8      950.12      711.02    511.04 o 
 -13 -11  -8    14722.33    15037.54   1630.46 o 
 -12 -11  -8      752.38      230.60    523.16 o 
 -11 -11  -8       32.71      691.20    548.03 o 
 -10 -11  -8    28553.79    28630.76   1830.46 o 
  -9 -11  -8    61141.09    55312.62   3022.60 o 
  -8 -11  -8     7703.51     8582.32    895.11 o 
  -7 -11  -8     7326.04     6845.96    815.29 o 
  -6 -11  -8    42886.40    41423.21   3563.93 o 
  -5 -11  -8     3281.37     3789.84    733.25 o 
  -4 -11  -8    42224.84    45533.40   7356.66 o 
  -3 -11  -8     7393.00     7297.35   1071.86 o 
  -2 -11  -8     1313.33     1317.83    628.04 o 
  -1 -11  -8     6810.34     7773.17    839.77 o 
   0 -11  -8     3098.49     3551.70    658.67 o 
   1 -11  -8    23471.62    24306.69   1476.13 o 
   2 -11  -8     2882.31     2168.45    977.04 o 
   3 -11  -8     2968.32     2364.27    960.55 o 
   4 -11  -8     2364.18     2341.60    968.80 o 
   5 -11  -8      155.44    -1273.86    735.87 o 
   6 -11  -8     3400.36     1463.50    937.88 o 
   7 -11  -8     5198.37     7587.52   1236.76 o 
 -16 -10  -8     9264.31     9920.95   1048.66 o 
 -15 -10  -8     2431.92     3133.86    696.36 o 
 -14 -10  -8     4968.55     4779.85   1292.41 o 
 -13 -10  -8    35182.30    33935.13   2209.68 o 
 -12 -10  -8    27601.75    26396.37   1760.48 o 
 -11 -10  -8     6711.94     5948.77    828.80 o 
 -10 -10  -8     1588.34     1660.28    609.96 o 
  -9 -10  -8     9651.52    10342.67    979.93 o 
  -8 -10  -8     1846.78      570.19    542.11 o 
  -7 -10  -8    23173.25    20304.42   1470.37 o 
  -6 -10  -8     5173.09     4866.21    772.97 o 
  -5 -10  -8     4808.22     5466.26    807.27 o 
  -4 -10  -8     6634.61     7288.92   1628.40 o 
  -3 -10  -8    21056.14    22356.15   1395.90 o 
  -2 -10  -8    35282.10    34539.08   1904.40 o 
  -1 -10  -8     3622.82     5017.21    727.36 o 
   0 -10  -8     1474.34     1915.57   1189.35 o 
   1 -10  -8     6949.22     6361.26   1188.32 o 
   2 -10  -8     4369.21     3029.31   1141.94 o 
   3 -10  -8     1914.17      241.17    768.85 o 
   4 -10  -8     5785.63     6377.56   1181.11 o 
   5 -10  -8      806.75     -824.51    789.46 o 
   6 -10  -8     8865.33     8719.16   1313.03 o 
   7 -10  -8     3444.90     3361.93   1053.31 o 
   8 -10  -8    14888.75    16183.00   1684.05 o 
 -16  -9  -8     6744.66     7895.17    921.36 o 
 -15  -9  -8      692.15      929.08    517.28 o 
 -14  -9  -8     2339.80     3202.75    677.45 o 
 -13  -9  -8    14195.25    14227.07   1241.77 o 
 -12  -9  -8    12237.90    13982.57   1176.77 o 
 -11  -9  -8    15545.16    15865.91   1659.32 o 
 -10  -9  -8     1582.96     1357.82    602.58 o 
  -9  -9  -8    25421.38    23555.00   1630.91 o 
  -8  -9  -8    30201.11    27866.32   2967.19 o 
  -7  -9  -8    20472.42    18480.61   3843.23 o 
  -6  -9  -8    23158.92    21689.64   1487.85 o 
  -5  -9  -8       33.86     -179.34    351.31 o 
  -4  -9  -8    11825.60    12849.61   1302.96 o 
  -3  -9  -8     5028.25     3712.45    715.95 o 
  -2  -9  -8     4091.21     3047.99    680.81 o 
  -1  -9  -8    32645.55    32638.21   1885.15 o 
   0  -9  -8       34.48      700.95    535.46 o 
   1  -9  -8    27448.37    28697.89   1672.15 o 
   2  -9  -8    42893.20    40664.07   2153.46 o 
   3  -9  -8    11160.51    10941.20   1403.72 o 
   4  -9  -8    19822.50    20400.35   1884.00 o 
   5  -9  -8     1065.69     1119.27    830.69 o 
   6  -9  -8     3811.51     4716.18   1055.37 o 
   7  -9  -8     2569.32     3685.54   1040.94 o 
   8  -9  -8    11796.10    13192.11   1529.46 o 
   9  -9  -8    16414.80    13744.52   1684.05 o 
 -16  -8  -8    11349.25    12479.01   1122.27 o 
 -15  -8  -8     7934.45     8905.89   1126.48 o 
 -14  -8  -8     3928.62     3742.88    766.79 o 
 -13  -8  -8     2476.06     3473.73    712.18 o 
 -12  -8  -8     6160.77     4995.19    826.60 o 
 -11  -8  -8     6741.73     6532.47    854.18 o 
 -10  -8  -8     4751.14     3179.17   1250.16 o 
  -9  -8  -8     1008.89      579.96   1136.79 o 
  -8  -8  -8     9711.87     9042.38    953.69 o 
  -7  -8  -8    22221.48    22693.61   2726.02 o 
  -6  -8  -8    83205.34    74952.66   3788.10 o 
  -5  -8  -8     3361.31     3688.32    415.29 o 
  -4  -8  -8    92469.87    86439.35   3633.18 o 
  -3  -8  -8     4668.11     4488.69    479.90 o 
  -2  -8  -8   196837.02   199746.20   8043.44 o 
  -1  -8  -8    74247.59    72937.57   3434.32 o 
   0  -8  -8    21681.42    22936.11   1496.12 o 
   1  -8  -8     4241.07     5761.27    776.07 o 
   2  -8  -8    17936.62    16458.86   1206.63 o 
   3  -8  -8     2968.36     2352.54    591.80 o 
   4  -8  -8     2051.27     3275.35    915.20 o 
   5  -8  -8     1125.26      929.63    851.30 o 
   6  -8  -8    14665.52    12718.01   1533.58 o 
   7  -8  -8    14064.23    16805.51   1714.97 o 
   8  -8  -8     8035.81     5858.12   1197.60 o 
   9  -8  -8    15755.63    18322.60   1799.49 o 
 -16  -7  -8     1351.76     2457.14    756.48 o 
 -15  -7  -8     5320.10     6807.38    883.84 o 
 -14  -7  -8     9050.04     9719.69   1586.14 o 
 -13  -7  -8    16489.45    16264.79   1290.32 o 
 -12  -7  -8    26442.94    27045.75   1786.03 o 
 -11  -7  -8    10141.44     9155.57   1019.06 o 
 -10  -7  -8     8580.46     8289.85   1511.94 o 
  -9  -7  -8     6682.93     7392.69    845.57 o 
  -8  -7  -8     6077.59     5238.50   1119.27 o 
  -7  -7  -8    67304.80    62949.72   3333.01 o 
  -6  -7  -8     2720.91     2442.29   1056.40 o 
  -5  -7  -8    60613.06    62500.79   3201.30 o 
  -4  -7  -8    48768.22    42904.18   3580.42 o 
  -3  -7  -8    10565.43    11727.37   1995.31 o 
  -2  -7  -8   123478.13   114644.73   5416.55 o 
  -1  -7  -8   138485.28   132549.73   9312.80 o 
   0  -7  -8    41738.32    41786.00   3685.54 o 
   1  -7  -8     6478.62     4658.46   1325.39 o 
   2  -7  -8     9979.50    10817.53   1539.77 o 
   3  -7  -8    13894.32    13199.18   1062.93 o 
   4  -7  -8    24662.68    23405.40   1991.18 o 
   5  -7  -8     9336.48     8473.87   1245.00 o 
   6  -7  -8   115386.65   116937.70   6886.69 o 
   7  -7  -8    50578.70    51587.32   3495.91 o 
   8  -7  -8    14633.03    15515.15   1651.07 o 
   9  -7  -8     3316.09     6391.99   1146.06 o 
  10  -7  -8    19820.93    17473.36   1791.24 o 
 -16  -6  -8    12339.93    13583.75   1618.09 o 
 -15  -6  -8    12602.35    15145.13   2840.42 o 
 -14  -6  -8     6049.30     6869.98    892.37 o 
 -13  -6  -8     2095.93     1835.47    968.80 o 
 -12  -6  -8    21487.10    20656.00   1514.68 o 
 -11  -6  -8     7097.46     6033.88   1925.22 o 
 -10  -6  -8    67111.84    58268.00   3333.10 o 
  -9  -6  -8     4297.36     4536.75    767.04 o 
  -8  -6  -8     1119.47     1051.83    522.34 o 
  -7  -6  -8    35661.55    31486.91   1969.54 o 
  -6  -6  -8      506.33      720.94    495.27 o 
  -5  -6  -8   256812.39   237557.69  21884.46 o 
  -4  -6  -8   254900.36   247246.39  11582.92 o 
  -3  -6  -8    23425.39    23303.74   1434.37 o 
  -2  -6  -8     5142.61     5724.37    557.78 o 
  -1  -6  -8    81833.48    84021.34   6144.63 o 
   0  -6  -8    25767.69    25429.84   2795.08 o 
   1  -6  -8    72866.88    69404.90   5546.87 o 
   2  -6  -8    13031.75    11681.20   1787.12 o 
   3  -6  -8   105804.37    86944.21   6437.33 o 
   4  -6  -8     3088.89     1414.03    970.86 o 
   5  -6  -8    25412.82    23422.63   1504.99 o 
   6  -6  -8    77075.16    79183.55   4944.98 o 
   7  -6  -8    38017.24    39419.66   2896.08 o 
   8  -6  -8    17957.62    15047.25   1616.03 o 
   9  -6  -8     2000.50     1595.42    828.63 o 
  10  -6  -8      361.27      626.63    707.01 o 
  11  -6  -8     8979.24     9215.92   1348.07 o 
 -16  -5  -8     2117.38     3312.06    529.78 o 
 -15  -5  -8    22475.42    22012.02   1319.26 o 
 -14  -5  -8     7259.15     6708.13    586.79 o 
 -13  -5  -8    23982.43    23631.72   1294.94 o 
 -12  -5  -8     4002.52     3994.11    489.16 o 
 -11  -5  -8     9162.29     9114.01    785.40 o 
 -10  -5  -8     8057.14     7598.80    611.22 o 
  -9  -5  -8     4292.78     4545.43    830.69 o 
  -8  -5  -8    90677.92    87196.66   4535.81 o 
  -7  -5  -8   111996.45   109724.90   5432.12 o 
  -6  -5  -8     7438.92     7235.73   1169.77 o 
  -5  -5  -8    62714.80    59835.11   5654.05 o 
  -4  -5  -8   824805.94   840860.56  37330.86 o 
  -3  -5  -8       50.87      968.37   1726.31 o 
  -2  -5  -8    91935.16    97876.30   4740.73 o 
  -1  -5  -8    15314.84    15829.40   2275.64 o 
   0  -5  -8     1938.14     2250.90   1457.32 o 
   1  -5  -8    65677.54    57414.52   4959.41 o 
   2  -5  -8    16927.35    16834.36   1991.18 o 
   3  -5  -8   402164.94   388705.38  25077.37 o 
   4  -5  -8    31789.29    29638.95   2558.03 o 
   5  -5  -8     3392.70     2842.49    832.75 o 
   6  -5  -8    10190.28     9749.79   1172.86 o 
   7  -5  -8    19571.52    16677.71   1710.85 o 
   8  -5  -8    21559.44    18881.20   1859.26 o 
   9  -5  -8     6087.62     6536.28   1150.19 o 
  10  -5  -8     4872.74     4835.73    999.71 o 
  11  -5  -8      752.72     1238.82    818.32 o 
 -15  -4  -8     1034.38     1316.30    442.58 o 
 -14  -4  -8     3148.39     3226.38    836.26 o 
 -13  -4  -8     1227.83     1693.36    472.48 o 
 -12  -4  -8     6187.16     7303.22    603.65 o 
 -11  -4  -8    22566.94    21273.09   1090.71 o 
 -10  -4  -8    12264.86    12378.59    772.38 o 
  -9  -4  -8    27650.54    24787.59   1231.10 o 
  -8  -4  -8    55288.73    55076.33   2264.72 o 
  -7  -4  -8   654831.06   643884.44  22354.25 o 
  -6  -4  -8    13643.71    13498.00   1937.59 o 
  -5  -4  -8    43060.45    43109.58   2544.63 o 
  -4  -4  -8    55840.30    56575.64   3136.22 o 
  -3  -4  -8     2610.48     2771.34    499.43 o 
  -2  -4  -8    51599.20    49061.02   2705.81 o 
  -1  -4  -8    14767.91    15730.94    980.27 o 
   0  -4  -8    80829.57    81197.05   3652.06 o 
   1  -4  -8     1569.56     2011.80   1073.92 o 
   2  -4  -8    54416.75    56474.58   4071.00 o 
   3  -4  -8    28704.39    32277.37   2603.38 o 
   4  -4  -8   238337.41   220833.78  14777.22 o 
   5  -4  -8     5732.68     3279.47    816.26 o 
   6  -4  -8    12111.80    13204.47   1251.19 o 
   7  -4  -8     6648.51     7268.02    869.85 o 
   8  -4  -8      911.20      624.16    395.11 o 
   9  -4  -8    26541.92    21845.30   2022.10 o 
  10  -4  -8     1150.71     2879.59    863.67 o 
  11  -4  -8      229.86     -606.01    661.67 o 
  12  -4  -8     5581.11     4604.87   1014.14 o 
 -15  -3  -8     1033.86     1255.50    431.01 o 
 -14  -3  -8     3514.58     4708.39    588.38 o 
 -13  -3  -8     8673.45     9569.66    673.10 o 
 -12  -3  -8    11319.83     9760.35    705.51 o 
 -11  -3  -8    36569.14    37110.16   1615.22 o 
 -10  -3  -8    55324.05    50610.18   2089.94 o 
  -9  -3  -8    17819.05    17143.00   1237.32 o 
  -8  -3  -8    13812.88    14524.93    854.69 o 
  -7  -3  -8   123957.23   123234.55   4520.39 o 
  -6  -3  -8   103520.27   100725.23   3912.84 o 
  -5  -3  -8    30806.32    27968.38   1342.04 o 
  -4  -3  -8    75760.57    76965.06   6548.64 o 
  -3  -3  -8    16265.45    18030.18   1336.14 o 
  -2  -3  -8    28387.77    32299.20   1847.22 o 
  -1  -3  -8    10767.21    13313.46    910.28 o 
   0  -3  -8     2614.39     2339.18    352.93 o 
   1  -3  -8   253701.83   259340.81  11146.48 o 
   2  -3  -8     3723.11     3811.28    904.90 o 
   3  -3  -8    75112.22    77783.95   5217.07 o 
   4  -3  -8    15665.73    15315.65    929.16 o 
   5  -3  -8     5913.94     6109.24    786.37 o 
   6  -3  -8    22688.84    24409.52   1964.39 o 
   7  -3  -8    16567.35    14274.27   1420.21 o 
   8  -3  -8    12907.17    10801.04   1102.78 o 
   9  -3  -8      231.95      224.68    389.58 o 
  10  -3  -8    28339.45    25083.55   2207.62 o 
  11  -3  -8    11531.29    10982.43   1403.72 o 
  12  -3  -8     2799.51     2531.24    857.49 o 
 -15  -2  -8     1192.33     1294.34   1037.85 o 
 -14  -2  -8     9366.74     9087.05    807.32 o 
 -13  -2  -8     2916.10     2877.36    906.96 o 
 -12  -2  -8      409.38      968.08    394.34 o 
 -11  -2  -8    15193.58    16242.32    906.34 o 
 -10  -2  -8    39125.04    38253.75   3436.56 o 
  -9  -2  -8    39296.72    38755.43   1694.94 o 
  -8  -2  -8    43875.20    42400.66   1835.69 o 
  -7  -2  -8     7982.25     8082.19    632.93 o 
  -6  -2  -8    20719.47    19674.89   1070.76 o 
  -5  -2  -8    36704.43    38133.61   1701.79 o 
  -4  -2  -8     3099.74     3447.26    383.00 o 
  -3  -2  -8    29748.46    32015.73   2603.38 o 
  -2  -2  -8     4360.02     5061.26    716.39 o 
  -1  -2  -8     2146.56     3055.35    882.22 o 
   0  -2  -8    19902.58    19031.62   1195.20 o 
   1  -2  -8      712.82      815.38    389.23 o 
   2  -2  -8    10487.96    10278.84    803.89 o 
   3  -2  -8    53453.28    51658.03   2575.93 o 
   4  -2  -8    25636.24    24360.73   2144.75 o 
   5  -2  -8    74049.13    76187.60   4753.28 o 
   6  -2  -8      812.54     1428.60    463.78 o 
   7  -2  -8    12281.97    11303.99   1158.43 o 
   8  -2  -8     8150.40     7690.59    898.71 o 
   9  -2  -8    10351.80    10440.31   1047.12 o 
  10  -2  -8    14094.45    12309.88   1230.58 o 
  11  -2  -8     4731.01     5173.78   1014.14 o 
  12  -2  -8     4599.49     3984.43    956.43 o 
  13  -2  -8     1515.73     1018.27    731.75 o 
 -14  -1  -8     2822.46     4418.33    611.49 o 
 -13  -1  -8       93.32       31.11    358.53 o 
 -12  -1  -8     5882.35     5205.86    638.73 o 
 -11  -1  -8    25832.72    25840.80   1224.01 o 
 -10  -1  -8    54544.10    55765.54   3658.91 o 
  -9  -1  -8    56416.55    53207.80   3680.84 o 
  -8  -1  -8     6927.52     6051.12    571.80 o 
  -7  -1  -8    13755.24    12877.22   1009.47 o 
  -6  -1  -8    14214.82    14964.06    898.89 o 
  -5  -1  -8   106747.99   101888.06   7046.29 o 
  -4  -1  -8    10312.10    11383.72    729.88 o 
  -3  -1  -8    15575.99    17465.02    884.40 o 
  -2  -1  -8    72600.80    80302.00   3065.41 o 
  -1  -1  -8    10129.30    10537.42    951.78 o 
   0  -1  -8    56915.68    59173.17   2995.26 o 
   1  -1  -8    55132.50    58936.04   2190.84 o 
   2  -1  -8    62459.95    59943.09   3072.07 o 
   3  -1  -8     7597.87     7878.37    795.02 o 
   4  -1  -8    18204.53    17347.23   1174.45 o 
   5  -1  -8    11289.91    11750.85    867.14 o 
   6  -1  -8   100748.94   111049.05   5092.36 o 
   7  -1  -8    15120.85    16319.05   1444.95 o 
   8  -1  -8     7276.40     6437.33    824.51 o 
   9  -1  -8    29012.36    25576.20   2083.94 o 
  10  -1  -8    11054.94    11411.17   1098.65 o 
  11  -1  -8    32159.60    30869.53   2372.52 o 
  12  -1  -8    40609.80    39108.41   2848.67 o 
  13  -1  -8     5811.90     7311.31   1139.88 o 
 -14   0  -8     4560.64     5501.97    671.16 o 
 -13   0  -8    17873.82    19317.99   1245.39 o 
 -12   0  -8    13504.37    13526.83    980.67 o 
 -11   0  -8     4062.19     3688.02    567.14 o 
 -10   0  -8     8355.60     8607.04    722.64 o 
  -9   0  -8    11186.58    10670.76    906.84 o 
  -8   0  -8    14468.00    13147.19    675.89 o 
  -7   0  -8    42606.70    40204.60   2077.86 o 
  -6   0  -8     6499.55     6216.42    898.41 o 
  -5   0  -8     5997.48     6801.44    603.05 o 
  -4   0  -8    94539.41    98598.84   3836.21 o 
  -3   0  -8    38003.41    42484.26   1818.17 o 
  -2   0  -8    54411.34    55857.80   2246.78 o 
  -1   0  -8    30560.01    37517.59   1541.43 o 
   0   0  -8    17092.10    21150.95   1421.47 o 
   1   0  -8     6740.26     8800.09    855.89 o 
   2   0  -8    11577.25    14596.03   2319.96 o 
   3   0  -8    55135.32    51547.98   2871.17 o 
   4   0  -8     2110.38     2814.57    604.70 o 
   5   0  -8     8649.67    10033.51    848.27 o 
   6   0  -8    62200.07    64242.80   3083.88 o 
   7   0  -8     4620.81     5119.19    604.98 o 
   8   0  -8    15895.49    16565.89   1057.49 o 
   9   0  -8    24034.22    24083.84   2007.67 o 
  10   0  -8    12413.95    12029.55   1189.35 o 
  11   0  -8     2132.95     2063.33    535.93 o 
  12   0  -8    41262.68    38731.20   2902.26 o 
  13   0  -8     7038.07     6064.25   1067.74 o 
  14   0  -8     7284.01     7869.92   1199.66 o 
 -13   1  -8     9092.73     8892.59   2549.79 o 
 -12   1  -8    30400.10    31062.90   1882.56 o 
 -11   1  -8     3896.62     4142.07    612.83 o 
 -10   1  -8    22391.30    20235.04    999.50 o 
  -9   1  -8    24259.71    21845.17   1029.66 o 
  -8   1  -8     1501.84     1868.45    325.15 o 
  -7   1  -8    40080.63    39730.18   1855.03 o 
  -6   1  -8    17685.56    17273.93    816.16 o 
  -5   1  -8    41569.29    39635.50   1467.14 o 
  -4   1  -8     4105.66     4567.43    526.56 o 
  -3   1  -8    30504.02    32974.43   1490.28 o 
  -2   1  -8    83759.16    91016.36   3451.08 o 
  -1   1  -8    16229.25    17665.26   1191.24 o 
   0   1  -8    35740.34    41037.63   1647.96 o 
   1   1  -8    76438.21    77985.32   3938.97 o 
   2   1  -8    21583.90    23627.72   1497.93 o 
   3   1  -8    80342.70    80743.69   4075.36 o 
   4   1  -8    13270.20    14478.27   1173.95 o 
   5   1  -8    11183.50    10879.08    979.22 o 
   6   1  -8     6969.69     6521.25    755.72 o 
   7   1  -8    12121.05    14022.37   1819.07 o 
   8   1  -8    18868.33    20257.36   2051.99 o 
   9   1  -8    99781.79   101242.59   4703.14 o 
  10   1  -8    16053.01    16997.81   2074.66 o 
  11   1  -8     1407.12     1001.78    447.29 o 
  12   1  -8    21122.59    20744.59   1787.12 o 
  13   1  -8     1438.22     1218.21    472.03 o 
  14   1  -8    12476.36    14894.71   1490.30 o 
 -13   2  -8     1810.52     2669.34    435.60 o 
 -12   2  -8     4586.82     5139.83    677.04 o 
 -11   2  -8      182.75      681.38    351.14 o 
 -10   2  -8    11826.93    10567.88    690.27 o 
  -9   2  -8     3164.22     3405.78    424.21 o 
  -8   2  -8    24685.32    23064.41   1079.83 o 
  -7   2  -8     6143.93     6230.63    485.53 o 
  -6   2  -8    10518.12    10461.32    953.43 o 
  -5   2  -8    58111.14    55828.27   1961.58 o 
  -4   2  -8    41968.38    41381.73   1499.45 o 
  -3   2  -8   186231.92   186895.05   5637.57 o 
  -2   2  -8    12531.83    11908.60    806.23 o 
  -1   2  -8     6020.73     6878.36    745.75 o 
   0   2  -8     8026.65    10334.68    623.42 o 
   1   2  -8     3973.16     4841.40    355.82 o 
   2   2  -8     9354.96     7787.90    931.01 o 
   3   2  -8    13025.93    14135.13    816.46 o 
   4   2  -8     3183.97     3851.03    339.69 o 
   5   2  -8    12669.79    13453.92    703.80 o 
   6   2  -8     3590.29     2652.98    615.68 o 
   7   2  -8    10034.45    12144.47   1942.74 o 
   8   2  -8   161049.72   155492.16   7173.77 o 
   9   2  -8    94730.77    92522.69   4430.57 o 
  10   2  -8      755.29      978.85    409.06 o 
  11   2  -8    12605.06    12014.41    918.11 o 
  12   2  -8     5788.24     5907.59    652.26 o 
  13   2  -8      503.59      280.82    533.87 o 
  14   2  -8      474.53     1958.20    674.03 o 
 -12   3  -8      579.84      659.56    433.85 o 
 -11   3  -8    15373.65    15198.14   1091.59 o 
 -10   3  -8      873.98      906.94    363.96 o 
  -9   3  -8    12233.78    11307.75    727.92 o 
  -8   3  -8     6850.94     6332.85    550.19 o 
  -7   3  -8    29626.47    29198.71   1771.60 o 
  -6   3  -8    48250.39    46171.23   1701.47 o 
  -5   3  -8    33411.84    32542.08   1562.57 o 
  -4   3  -8    18882.77    18448.80    856.89 o 
  -3   3  -8    12000.91    11613.90    903.56 o 
  -2   3  -8   156811.81   157913.36   4783.32 o 
  -1   3  -8    95375.73    98079.78   3721.09 o 
   0   3  -8    21358.53    21235.28   1090.15 o 
   1   3  -8     4505.46     5144.65    926.57 o 
   2   3  -8    13336.42    13273.65    815.34 o 
   3   3  -8    61579.26    52901.57   4365.03 o 
   4   3  -8   107494.13   105233.62   3944.92 o 
   5   3  -8   493781.56   492270.22  17112.68 o 
   6   3  -8   163360.22   157165.77   5709.32 o 
   7   3  -8     6894.27     6775.64   1913.89 o 
   8   3  -8    14969.23    14996.82   2783.74 o 
   9   3  -8    22085.36    21333.77   1193.86 o 
  10   3  -8      355.72     1704.67    775.04 o 
  11   3  -8      198.63      -66.45    382.36 o 
  12   3  -8     1462.19     1904.36    444.79 o 
  13   3  -8     1994.70     1787.53    439.25 o 
  14   3  -8     1781.97     1885.72    445.58 o 
 -11   4  -8     2360.98     2345.02    456.73 o 
 -10   4  -8    19212.87    16871.42   1826.77 o 
  -9   4  -8     5092.50     4724.32    533.17 o 
  -8   4  -8     5355.06     4349.92    507.85 o 
  -7   4  -8     1054.09     1011.28    382.70 o 
  -6   4  -8    69002.60    63474.55   2427.88 o 
  -5   4  -8   126753.22   119230.06   3796.17 o 
  -4   4  -8    14661.41    14509.57    808.65 o 
  -3   4  -8     1300.74     2204.96    662.57 o 
  -2   4  -8    44219.55    43098.20   1558.92 o 
  -1   4  -8    82690.14    85418.08   2734.56 o 
   0   4  -8    42368.41    42973.26   1868.15 o 
   1   4  -8    90406.63    88971.16   3477.39 o 
   2   4  -8   137873.05   135650.14   5031.71 o 
   3   4  -8    18173.30    16637.12   1047.47 o 
   4   4  -8     8768.42     7231.43    698.11 o 
   5   4  -8   143265.80   143032.83   4836.87 o 
   6   4  -8   101466.28   101013.87   3476.15 o 
   7   4  -8    14879.62    15201.10    676.20 o 
   8   4  -8      612.43      513.90    370.00 o 
   9   4  -8     6597.94     7148.03    562.17 o 
  10   4  -8      122.68     -166.42    272.09 o 
  11   4  -8    21150.95    20835.11   2050.96 o 
  12   4  -8    13717.70    13570.26   2249.87 o 
  13   4  -8    11311.24    12627.60   1001.75 o 
  14   4  -8     1801.69     2154.09    249.73 o 
 -10   5  -8     4431.96     4625.71    675.27 o 
  -9   5  -8    53002.47    49269.30   1983.09 o 
  -8   5  -8    11734.81     9925.83   1146.88 o 
  -7   5  -8    21538.60    21071.43   1075.86 o 
  -6   5  -8    14732.76    12757.26    811.74 o 
  -5   5  -8   125082.69   112998.58   4092.34 o 
  -4   5  -8   124209.12   118478.46   3766.11 o 
  -3   5  -8     9799.38     9019.97    588.88 o 
  -2   5  -8    24377.75    24234.84   1659.56 o 
  -1   5  -8     2311.98     3151.64    605.45 o 
   0   5  -8     4661.54     5148.65    379.47 o 
   1   5  -8    33804.23    31943.40   1557.05 o 
   2   5  -8   197978.33   194613.38   7008.47 o 
   3   5  -8   164712.53   164762.70   5912.91 o 
   4   5  -8    27560.55    21209.99   4368.85 o 
   5   5  -8     5088.84     4819.70   1401.66 o 
   6   5  -8       61.03      186.66    426.30 o 
   7   5  -8     3321.40     3716.92    279.42 o 
   8   5  -8    34082.43    34857.77   1317.67 o 
   9   5  -8     1716.21     2078.28    239.72 o 
  10   5  -8      185.05      184.64    236.33 o 
  11   5  -8     1479.25     1452.61    230.90 o 
  12   5  -8    15958.98    16886.95   1201.26 o 
  13   5  -8    16566.53    15234.62    976.72 o 
  14   5  -8    19661.19    20895.84   1408.91 o 
 -10   6  -8    11657.18    11814.68    799.82 o 
  -9   6  -8    12662.95    11895.01    807.90 o 
  -8   6  -8    45765.61    40972.62   2370.15 o 
  -7   6  -8    25490.48    23112.86   1171.30 o 
  -6   6  -8    20029.39    18800.07   1009.71 o 
  -5   6  -8     3662.97     3296.11    606.30 o 
  -4   6  -8    12588.07    11649.25    704.86 o 
  -3   6  -8     2380.07     2738.47    412.36 o 
  -2   6  -8    23474.01    24100.10   1336.15 o 
  -1   6  -8    96588.83    94771.02   3059.52 o 
   0   6  -8    19996.73    20139.75    875.73 o 
   1   6  -8    12688.79    13404.14    639.07 o 
   2   6  -8    44199.31    46464.17   2020.07 o 
   3   6  -8    74540.91    74183.01   2978.07 o 
   4   6  -8    42949.36    35972.25   3426.86 o 
   5   6  -8    42807.71    33996.09   2856.92 o 
   6   6  -8      755.77      -48.98    560.32 o 
   7   6  -8    18723.27    19028.71   1213.76 o 
   8   6  -8    13449.47    10943.78    844.12 o 
   9   6  -8    21989.30    20788.54   1208.89 o 
  10   6  -8    19317.54    18029.13   1090.47 o 
  11   6  -8     4694.50     4822.24    491.43 o 
  12   6  -8    14346.77    13924.18    899.74 o 
  13   6  -8     1467.86     1451.50    555.51 o 
  14   6  -8     2688.06     1424.34    812.14 o 
  -9   7  -8     9470.29    10785.53    952.49 o 
  -8   7  -8    13678.86    12737.08   1034.24 o 
  -7   7  -8    38129.65    35885.52   1590.53 o 
  -6   7  -8     9284.10     9250.99    765.21 o 
  -5   7  -8    11804.68    11841.84    793.40 o 
  -4   7  -8     5195.53     6129.56    976.22 o 
  -3   7  -8     7598.87     7834.29    594.22 o 
  -2   7  -8    17623.60    17579.40    857.49 o 
  -1   7  -8    25481.53    25942.98   1086.09 o 
   0   7  -8    81516.51    82429.21   2857.36 o 
   1   7  -8    69043.53    71581.33   2342.15 o 
   2   7  -8    72456.61    72497.59   3931.65 o 
   3   7  -8     4332.26     4192.81    684.48 o 
   4   7  -8    22961.52    21565.78   1592.66 o 
   5   7  -8    10022.80     6959.98   1421.24 o 
   6   7  -8     4647.76     3534.46    800.01 o 
   7   7  -8     1671.38      415.82    557.28 o 
   8   7  -8     3529.02     3510.10    563.65 o 
   9   7  -8    10019.76     9771.21    961.58 o 
  10   7  -8    23991.78    23397.29   1339.89 o 
  11   7  -8     7036.45     6844.94    621.28 o 
  12   7  -8    13821.98    13332.40    915.51 o 
  13   7  -8     3472.11     4751.22   1150.19 o 
  14   7  -8    17913.39    21297.00   2209.68 o 
  -8   8  -8     7318.68     7241.01    672.76 o 
  -7   8  -8    10208.58    10777.73    780.58 o 
  -6   8  -8     2186.41     2327.11    466.51 o 
  -5   8  -8     3103.42     2752.02    495.64 o 
  -4   8  -8     5803.84     6219.89   1433.97 o 
  -3   8  -8     6866.77     6864.60   1485.58 o 
  -2   8  -8     4063.20     4023.45    727.73 o 
  -1   8  -8    27884.88    29490.13   1992.48 o 
   0   8  -8      826.54      748.64    518.46 o 
   1   8  -8     9859.06    10351.38   1427.34 o 
   2   8  -8    15393.98    16782.90   1559.09 o 
   3   8  -8    18350.69    18996.89   1161.38 o 
   4   8  -8    13029.64    12712.34   1235.82 o 
   5   8  -8     5841.41     4680.92    901.40 o 
   6   8  -8     1593.21     1391.81    693.39 o 
   7   8  -8      988.15     1700.40    690.02 o 
   8   8  -8    10477.84     9480.38    933.56 o 
   9   8  -8    10159.13    11252.32   1057.43 o 
  10   8  -8     2250.89     1760.31   1096.59 o 
  11   8  -8     3003.73     3473.26    512.34 o 
  12   8  -8     3370.44     3423.76   1127.51 o 
  13   8  -8      967.44      933.75    888.41 o 
  14   8  -8    19878.67    22241.06   2302.43 o 
  -6   9  -8     6736.67     7371.89    700.40 o 
  -5   9  -8     4002.60     3440.16    526.46 o 
  -4   9  -8     8493.95     8022.32    672.30 o 
  -3   9  -8     2636.06     2201.96    649.21 o 
  -2   9  -8     6646.61     6282.89    958.51 o 
  -1   9  -8     5341.07     6712.74    774.46 o 
   0   9  -8    30661.66    32656.41   1631.01 o 
   1   9  -8    21358.07    22871.43   1779.08 o 
   2   9  -8     6306.82     7303.19   1206.38 o 
   3   9  -8     7473.50     8635.03    952.83 o 
   4   9  -8    15151.26    14987.42   1303.00 o 
   5   9  -8     9498.21     9521.17   1123.88 o 
   6   9  -8      495.61     -178.06    675.80 o 
   7   9  -8    18542.13    17638.20   1380.50 o 
   8   9  -8    24154.99    23028.54   1544.81 o 
   9   9  -8     1979.75     2144.40    615.38 o 
  10   9  -8    10807.26    11585.43    946.17 o 
  11   9  -8    47613.94    40134.92   3704.10 o 
  12   9  -8     2338.40     3578.36   1166.68 o 
  13   9  -8     1028.24      665.79    822.45 o 
  -5  10  -8     5624.42     6140.02   1580.99 o 
  -4  10  -8     3981.17     5171.96    877.79 o 
  -3  10  -8     3933.50     5115.23    863.21 o 
  -2  10  -8     5465.95     6773.50    953.45 o 
  -1  10  -8     4505.64     4809.86    855.49 o 
   0  10  -8     2125.89     2869.39    599.64 o 
   1  10  -8     4216.65     4959.67    771.59 o 
   2  10  -8    12429.70    13448.34    971.58 o 
   3  10  -8     3510.61     3139.28    641.47 o 
   4  10  -8     8686.18     8639.79    817.49 o 
   5  10  -8     2689.12     2720.77    774.51 o 
   6  10  -8      916.89      573.72   1026.51 o 
   7  10  -8     2114.43     1324.02    737.44 o 
   8  10  -8    18272.33    14136.71   1284.13 o 
   9  10  -8     9532.32     8465.62   1717.03 o 
  10  10  -8     8175.75     7871.98   1636.65 o 
  11  10  -8    26731.00    25976.08   2687.89 o 
  12  10  -8    30985.53    28971.10   2894.02 o 
  13  10  -8     1512.07     1717.03   1018.27 o 
  -3  11  -8    13838.57    19512.88   1411.89 o 
  -2  11  -8     3203.27     5163.14    884.19 o 
  -1  11  -8     1313.01     1441.20    706.81 o 
   0  11  -8     6214.57     7852.92    981.41 o 
   1  11  -8     2505.09     2610.82    703.80 o 
   2  11  -8     4455.93     6024.22    725.29 o 
   3  11  -8     5307.08     5411.87    692.41 o 
   4  11  -8      402.38      561.25    479.16 o 
   5  11  -8     4478.70     4981.53    832.30 o 
   6  11  -8    20985.52    18514.22   1404.08 o 
   7  11  -8     9673.26    10296.75   1789.18 o 
   8  11  -8    30010.85    26299.70   2957.92 o 
   9  11  -8    21496.93    18741.03   2415.80 o 
  10  11  -8     5422.98     5971.49   1558.32 o 
  11  11  -8     1769.70     1572.75   1051.25 o 
  12  11  -8    10125.48     8304.84   1646.95 o 
  -2  12  -8     1965.96     2375.64    748.13 o 
  -1  12  -8      538.42      512.11    613.32 o 
   0  12  -8     3093.27     3795.91    802.38 o 
   1  12  -8     8524.32    12520.56   1238.82 o 
   2  12  -8     4207.72     4034.09    635.38 o 
   3  12  -8    10179.59    11945.98    887.59 o 
   4  12  -8      675.51      781.55    472.89 o 
   5  12  -8     7153.66     9066.19   1190.01 o 
   6  12  -8     5912.66     7074.89    926.15 o 
   7  12  -8    23981.59    24127.13   2656.97 o 
   8  12  -8    11485.55    13420.91   1989.12 o 
   9  12  -8     7615.96     8500.66   1700.54 o 
  10  12  -8     4845.59     4330.72   1428.46 o 
  11  12  -8     8038.76     9605.50   1789.18 o 
   1  13  -8      757.65      914.34    609.87 o 
   2  13  -8     9745.18    14577.26   2306.56 o 
   3  13  -8    34709.23    44371.19   1885.84 o 
   4  13  -8    24925.71    29796.49   1652.57 o 
   5  13  -8    13617.97    16857.91   1021.34 o 
   6  13  -8     7898.53     6565.13   1535.64 o 
   7  13  -8     2665.67     2510.62   1148.13 o 
   8  13  -8     3178.21     2970.28   1259.43 o 
   9  13  -8      997.93     2143.72   1193.47 o 
 -10 -17  -7     4061.52     4965.59   1148.13 o 
  -9 -17  -7     1811.31      923.45    805.96 o 
  -8 -17  -7     3132.43     2875.47    857.49 o 
  -7 -17  -7     1076.28     1224.39    758.55 o 
  -6 -17  -7     1140.54     1106.90    696.71 o 
  -5 -17  -7     1036.24     1851.02    676.10 o 
 -12 -16  -7     1390.97     1875.75    970.86 o 
 -11 -16  -7      576.15      505.01    834.81 o 
 -10 -16  -7     1796.21      323.62    795.65 o 
  -9 -16  -7     1627.56     1094.53    814.20 o 
  -8 -16  -7     9100.74     9745.67   1385.17 o 
  -7 -16  -7     5724.69     5971.49   1154.31 o 
  -6 -16  -7     8996.36    10714.46   1339.82 o 
  -5 -16  -7     1307.39      622.50    698.77 o 
  -4 -16  -7     1157.26       78.33    620.44 o 
  -1 -16  -7     6510.89     6350.76   1166.68 o 
 -13 -15  -7      908.70      653.42    939.94 o 
 -12 -15  -7     1115.57     1655.20   1043.00 o 
 -11 -15  -7     3395.82     3011.51   1119.27 o 
 -10 -15  -7     1331.24     1490.30    919.32 o 
  -9 -15  -7     9937.56     9077.82   1502.66 o 
  -8 -15  -7     2364.64     1865.45    896.65 o 
  -7 -15  -7     1262.81     1568.62    871.92 o 
  -6 -15  -7    14823.37    18938.92   1783.00 o 
  -5 -15  -7     1311.86     1090.41    698.77 o 
  -4 -15  -7    11134.37    11314.29   1354.25 o 
  -3 -15  -7     5179.33     4907.88    915.20 o 
  -2 -15  -7    10921.87    11980.08   1469.68 o 
  -1 -15  -7     3116.82     2050.96    954.37 o 
   0 -15  -7      725.22     -573.03    863.67 o 
   1 -15  -7     7803.14     7360.78   1263.56 o 
 -14 -14  -7     3328.14     3587.32    988.38 o 
 -13 -14  -7     5510.79     7869.92   1632.52 o 
 -12 -14  -7     5336.69     7047.47   1519.15 o 
 -11 -14  -7     7793.97     7482.40   1568.62 o 
 -10 -14  -7      217.49      344.23    921.39 o 
  -9 -14  -7    22526.57    24621.83   2498.25 o 
  -8 -14  -7     6975.38     5682.91   1306.84 o 
  -7 -14  -7    44800.67    44362.58   3458.81 o 
  -6 -14  -7    31419.10    29979.06   2677.58 o 
  -5 -14  -7     9316.32    10434.13   1405.78 o 
  -4 -14  -7        7.59      307.13    696.71 o 
  -3 -14  -7    12992.00    13980.25   1082.22 o 
  -2 -14  -7    22714.57    23964.83   2578.64 o 
  -1 -14  -7     1131.30     1686.12    985.29 o 
   0 -14  -7     9983.23     8830.47   1383.11 o 
   1 -14  -7    24603.75    26332.68   2273.58 o 
   2 -14  -7    14380.61    15201.84   1706.73 o 
   3 -14  -7     6392.64     7185.57   1245.00 o 
 -15 -13  -7     3429.20     3648.79    722.60 o 
 -14 -13  -7     3339.81     4317.80    796.68 o 
 -13 -13  -7     3890.51     5508.27    821.49 o 
 -12 -13  -7    14556.50    13631.79   1178.56 o 
 -11 -13  -7     6025.83     5514.32    828.10 o 
 -10 -13  -7     8117.32    10075.47   1787.12 o 
  -9 -13  -7    50664.61    46063.12   3932.90 o 
  -8 -13  -7     5165.29     7232.98   1424.34 o 
  -7 -13  -7    17014.66    14408.25   1925.22 o 
  -6 -13  -7    94033.77    95681.93   6189.98 o 
  -5 -13  -7    58001.50    54741.05   4099.86 o 
  -4 -13  -7    11052.17    11405.27   1331.58 o 
  -3 -13  -7    33296.16    35215.13   1907.47 o 
  -2 -13  -7    19391.83    23459.28   2031.38 o 
  -1 -13  -7    23583.91    24581.50   1493.65 o 
   0 -13  -7    34711.34    33256.47   2663.16 o 
   1 -13  -7    70777.82    75642.30   4922.30 o 
   2 -13  -7     8581.63     8150.25   1397.54 o 
   3 -13  -7     1706.71      655.48    997.65 o 
   4 -13  -7     1433.09     2648.73   1053.31 o 
 -15 -12  -7     6562.52     6651.29    904.37 o 
 -14 -12  -7     2150.38     1336.77    575.96 o 
 -13 -12  -7     1281.73     1401.32    613.24 o 
 -12 -12  -7    22641.57    23879.80   1858.23 o 
 -11 -12  -7     4686.54     6056.95   1109.99 o 
 -10 -12  -7    21046.82    20205.15   1908.73 o 
  -9 -12  -7   145127.20   135115.44   9892.02 o 
  -8 -12  -7    61282.25    64952.56   4757.40 o 
  -7 -12  -7     2129.15     1364.56   1016.20 o 
  -6 -12  -7    14742.23    13103.47   1785.06 o 
  -5 -12  -7    11605.83    11963.59   1628.40 o 
  -4 -12  -7    30819.66    33898.16   1796.59 o 
  -3 -12  -7    50135.61    51190.03   3608.25 o 
  -2 -12  -7    37870.59    42192.90   3839.11 o 
  -1 -12  -7     2023.36     2260.53    650.03 o 
   0 -12  -7     7806.01     8304.92    839.26 o 
   1 -12  -7    17015.85    18994.57   1949.96 o 
   2 -12  -7    42227.91    42375.52   3252.68 o 
   3 -12  -7    21463.56    22084.41   2123.10 o 
   4 -12  -7     2322.52     2125.17   1003.84 o 
   5 -12  -7     7315.29     7556.60   1327.46 o 
   6 -12  -7     2011.64     2514.75   1030.63 o 
 -16 -11  -7     1185.52      839.47    553.67 o 
 -15 -11  -7     1605.03     1291.79    601.89 o 
 -14 -11  -7     6840.45     8971.46    972.31 o 
 -13 -11  -7      212.83      860.40    534.04 o 
 -12 -11  -7    56331.27    54818.26   5869.46 o 
 -11 -11  -7    12849.34    12450.18   1124.07 o 
 -10 -11  -7    21642.06    21899.22   1566.24 o 
  -9 -11  -7    56646.99    48725.51   3275.35 o 
  -8 -11  -7    14617.87    14487.44   1747.95 o 
  -7 -11  -7    14092.06    15335.82   2057.14 o 
  -6 -11  -7     5012.54     3683.48   1203.78 o 
  -5 -11  -7    12623.80    12902.43   1001.34 o 
  -4 -11  -7     6215.95     7913.15    928.87 o 
  -3 -11  -7    16176.65    16375.74   1266.93 o 
  -2 -11  -7    87429.18    93188.19   4143.97 o 
  -1 -11  -7    76052.26    79658.45   3729.10 o 
   0 -11  -7    19732.46    20993.17   1855.14 o 
   1 -11  -7    14931.70    16742.81   1126.72 o 
   2 -11  -7     9340.58     9147.90   1459.38 o 
   3 -11  -7    13813.09    15537.83   1750.02 o 
   4 -11  -7     3138.81     4543.03   1111.02 o 
   5 -11  -7     5714.36     5839.57   1288.29 o 
   6 -11  -7     3624.91     4837.79   1185.23 o 
   7 -11  -7     9915.54    10644.38   1527.40 o 
 -16 -10  -7     2325.99     3406.51    712.28 o 
 -15 -10  -7     1716.69     1918.09    612.59 o 
 -14 -10  -7      764.39     1315.09    873.98 o 
 -13 -10  -7    26871.96    23978.19   2170.51 o 
 -12 -10  -7    54460.83    49298.32   2868.86 o 
 -11 -10  -7    12976.72    13954.35   1183.03 o 
 -10 -10  -7     7183.46     7940.70    935.14 o 
  -9 -10  -7    17273.13    15008.63   1244.63 o 
  -8 -10  -7     8917.70     8929.55    925.47 o 
  -7 -10  -7     1420.49     1592.40    576.12 o 
  -6 -10  -7    17530.36    15985.72   2090.12 o 
  -5 -10  -7    30592.60    31467.00   1720.68 o 
  -4 -10  -7    12355.94    14212.04   1142.54 o 
  -3 -10  -7     1978.30     2414.85   1969.54 o 
  -2 -10  -7    19855.04    19672.24   1357.82 o 
  -1 -10  -7    13044.39    14192.70   1119.04 o 
   0 -10  -7    12953.78    12754.68   1032.77 o 
   1 -10  -7     6403.68     5157.77    714.48 o 
   2 -10  -7     3485.80     5076.90   1179.04 o 
   3 -10  -7    38836.75    44426.48   3124.88 o 
   4 -10  -7     9630.88     8813.98   1405.78 o 
   5 -10  -7    13831.21    11705.93   1570.68 o 
   6 -10  -7     4421.71     2461.15   1003.84 o 
   7 -10  -7     3428.56     2574.52   1065.67 o 
   8 -10  -7     4570.22     6806.30   1319.21 o 
 -16  -9  -7     2540.34     3244.23    707.50 o 
 -15  -9  -7     3484.80     5008.08    783.87 o 
 -14  -9  -7     4027.08     4476.41    765.44 o 
 -13  -9  -7    11599.17    11474.57   1138.37 o 
 -12  -9  -7    81378.53    77160.41   3962.71 o 
 -11  -9  -7     9768.18     9919.35   1008.50 o 
 -10  -9  -7     7179.45     7194.80   1299.63 o 
  -9  -9  -7    30852.81    29390.42   1871.05 o 
  -8  -9  -7     2047.67     1810.66    765.76 o 
  -7  -9  -7    20460.74    19497.65   1373.49 o 
  -6  -9  -7    15563.22    15954.36   1168.62 o 
  -5  -9  -7    34319.64    33721.34   1509.25 o 
  -4  -9  -7    61955.15    61054.55   8157.46 o 
  -3  -9  -7     3336.31     3038.60   1441.86 o 
  -2  -9  -7    56195.64    55846.96   3076.44 o 
  -1  -9  -7     1174.59     1334.15   1091.44 o 
   0  -9  -7    38172.32    37118.28   2051.55 o 
   1  -9  -7     4883.02     3752.52    661.58 o 
   2  -9  -7     3112.55     3576.05    841.00 o 
   3  -9  -7     4566.64     5198.51   1162.55 o 
   4  -9  -7     9721.86     9856.98   1416.09 o 
   5  -9  -7    33981.43    37127.53   2724.99 o 
   6  -9  -7     3519.79     2252.96   1026.51 o 
   7  -9  -7     4016.20     5410.82   1166.68 o 
   8  -9  -7     3609.01     5008.88   1172.86 o 
   9  -9  -7    17990.62    19726.32   1945.84 o 
 -16  -8  -7     7736.36     8522.53    951.08 o 
 -15  -8  -7    29901.41    29342.77   1894.90 o 
 -14  -8  -7    13554.22    14428.53   2172.57 o 
 -13  -8  -7      106.72      313.77    551.28 o 
 -12  -8  -7     7359.30     6442.21    875.56 o 
 -11  -8  -7     5515.42     4566.00   1567.59 o 
 -10  -8  -7    33995.56    30143.40   1903.20 o 
  -9  -8  -7      257.22     1198.32    548.84 o 
  -8  -8  -7      978.81     1679.45    574.47 o 
  -7  -8  -7    11452.58    12351.66   1051.48 o 
  -6  -8  -7    14202.58    13604.69   1123.49 o 
  -5  -8  -7    60668.12    59206.05   2291.42 o 
  -4  -8  -7    15715.68    13609.46    829.94 o 
  -3  -8  -7     1075.81     2652.04    800.80 o 
  -2  -8  -7     1221.40     1565.56   1354.25 o 
  -1  -8  -7     4618.32     5527.81    748.25 o 
   0  -8  -7    15391.91    13964.74   1166.68 o 
   1  -8  -7    48902.01    51719.51   3310.39 o 
   2  -8  -7    13459.07    13987.26   1078.06 o 
   3  -8  -7    15443.47    15080.91   1098.50 o 
   4  -8  -7    10133.81     9599.32   1368.68 o 
   5  -8  -7    17804.63    17458.93   1764.44 o 
   6  -8  -7     5528.39     7162.90   1257.37 o 
   7  -8  -7     2698.26     4726.48   1067.74 o 
   8  -8  -7    10746.53    10460.93   1442.89 o 
   9  -8  -7     6557.52     4237.96   1065.67 o 
 -16  -7  -7     2461.73     2051.52    633.30 o 
 -15  -7  -7    15526.00    16446.55   1282.34 o 
 -14  -7  -7    17477.12    17469.18   1361.97 o 
 -13  -7  -7     3099.72     2673.05    714.75 o 
 -12  -7  -7     9459.64     8252.79   1071.86 o 
 -11  -7  -7    27027.80    27644.04   1794.35 o 
 -10  -7  -7    29177.81    26070.56   2466.31 o 
  -9  -7  -7    27216.44    28842.88   1806.51 o 
  -8  -7  -7     5517.11     5209.88    785.49 o 
  -7  -7  -7    49548.24    42308.80   2438.00 o 
  -6  -7  -7     2750.23     3037.62    904.90 o 
  -5  -7  -7    18865.88    19670.84    799.43 o 
  -4  -7  -7    49507.15    48001.75   2614.56 o 
  -3  -7  -7    24258.21    24338.38   4213.23 o 
  -2  -7  -7     1320.59     -554.48   1209.96 o 
  -1  -7  -7    81492.09    80008.05   6025.08 o 
   0  -7  -7    17760.21    16441.02   1223.36 o 
   1  -7  -7    71692.50    69975.25   3342.16 o 
   2  -7  -7     7680.84     7511.33    859.65 o 
   3  -7  -7    11823.71    11396.35    965.60 o 
   4  -7  -7     7329.20     6966.08    759.58 o 
   5  -7  -7     8524.75     7397.89   1282.11 o 
   6  -7  -7    54684.06    53269.31   3683.48 o 
   7  -7  -7    29382.23    32320.66   2475.58 o 
   8  -7  -7      646.14      925.51    789.46 o 
   9  -7  -7     3227.02     2733.24    935.81 o 
  10  -7  -7     7517.24     7917.32   1310.97 o 
 -16  -6  -7     7221.65     6589.87   1230.58 o 
 -15  -6  -7     2450.90     2681.56    633.18 o 
 -14  -6  -7       18.54      252.68    500.65 o 
 -13  -6  -7     7807.38     5559.85    858.46 o 
 -12  -6  -7     8559.57     9265.94   1002.42 o 
 -11  -6  -7      205.14      322.17    581.21 o 
 -10  -6  -7    22383.81    21404.32   1545.02 o 
  -9  -6  -7    44219.71    40946.29   2438.44 o 
  -8  -6  -7     4512.45     4461.30    743.70 o 
  -7  -6  -7    38641.42    39471.84   2261.87 o 
  -6  -6  -7      629.89     1858.01   1389.29 o 
  -5  -6  -7    69023.77    66209.79   4049.36 o 
  -4  -6  -7   168101.92   157158.50  16137.65 o 
  -3  -6  -7    51928.01    50375.69   2722.93 o 
  -2  -6  -7    54089.09    52504.69   2725.21 o 
  -1  -6  -7     1975.23      618.38   1267.68 o 
   0  -6  -7     7534.86     6367.25   1599.54 o 
   1  -6  -7     4774.07     5227.37   1395.48 o 
   2  -6  -7     1365.96     2634.30   1170.80 o 
   3  -6  -7    26663.91    25335.03   2475.58 o 
   4  -6  -7     9956.17    10733.82    947.51 o 
   5  -6  -7     2232.92     2303.81    591.02 o 
   6  -6  -7    15736.08    13280.74   1564.50 o 
   7  -6  -7   155719.59   146071.66   8735.65 o 
   8  -6  -7     9276.01    11114.35   1405.78 o 
   9  -6  -7    18124.95    17133.25   1752.08 o 
  10  -6  -7      154.79      294.76    795.65 o 
  11  -6  -7     1803.36     3155.80    999.71 o 
 -16  -5  -7     2239.47     2592.80    659.61 o 
 -15  -5  -7    12132.50    13092.45    785.54 o 
 -14  -5  -7      899.22      832.20    334.39 o 
 -13  -5  -7     4550.00     4471.13    507.33 o 
 -12  -5  -7    20168.39    20987.52   1073.13 o 
 -11  -5  -7     6247.42     5741.07    557.30 o 
 -10  -5  -7    29889.01    26900.87   1302.54 o 
  -9  -5  -7     5002.15     5192.47    822.04 o 
  -8  -5  -7    62591.03    60429.18   3183.31 o 
  -7  -5  -7    81128.56    78023.40   4069.08 o 
  -6  -5  -7     7842.40     7565.24    884.21 o 
  -5  -5  -7    21660.16    20803.66   1465.11 o 
  -4  -5  -7    18188.37    17954.75   3391.81 o 
  -3  -5  -7    40104.89    40250.58   2218.71 o 
  -2  -5  -7      551.04     1127.23   1159.46 o 
  -1  -5  -7    20842.94    21728.71   1307.87 o 
   0  -5  -7    11843.02     8477.99   1902.55 o 
   1  -5  -7    55525.57    51577.01   4466.76 o 
   2  -5  -7     2339.59     3537.13   1205.84 o 
   3  -5  -7   209805.22   191763.73  13025.14 o 
   4  -5  -7   430482.19   396913.34  26289.39 o 
   5  -5  -7    11595.54    10508.34   1286.23 o 
   6  -5  -7     1561.03     1786.05    514.71 o 
   7  -5  -7    31054.64    27831.22   2393.13 o 
   8  -5  -7    11701.24    11244.21   1471.74 o 
   9  -5  -7     1654.09     2597.20    952.31 o 
  10  -5  -7     3725.48     2446.72    981.16 o 
  11  -5  -7     3188.80     2708.50    964.67 o 
  12  -5  -7      571.34     -329.80    698.77 o 
 -16  -4  -7     1383.59     1571.97    453.45 o 
 -15  -4  -7     4332.45     4625.89    586.59 o 
 -14  -4  -7     6665.57     7271.91   1087.86 o 
 -13  -4  -7    17734.70    18139.02   1685.85 o 
 -12  -4  -7     3346.51     2989.57    446.18 o 
 -11  -4  -7     8275.67     8186.40    628.40 o 
 -10  -4  -7    34097.97    30720.59   1429.50 o 
  -9  -4  -7     1666.90     1552.69    460.23 o 
  -8  -4  -7   171044.69   166474.48   6032.76 o 
  -7  -4  -7    86039.60    88510.15   3373.26 o 
  -6  -4  -7    19844.54    20595.72   1502.71 o 
  -5  -4  -7     5788.28     6149.67   1315.09 o 
  -4  -4  -7     2588.92     3538.67   1725.28 o 
  -3  -4  -7    11845.75    12854.62    978.34 o 
  -2  -4  -7   108673.46   116238.49   8071.92 o 
  -1  -4  -7     3068.39     3126.11    870.89 o 
   0  -4  -7   138362.73   139147.38   6113.24 o 
   1  -4  -7    85603.69    81475.68   5825.14 o 
   2  -4  -7    14088.78    13845.53   1630.46 o 
   3  -4  -7   193299.08   191516.39  12443.87 o 
   4  -4  -7    30645.21    27254.06   2479.70 o 
   5  -4  -7    74144.52    70921.99   5161.41 o 
   6  -4  -7     2138.60     1024.45    575.09 o 
   7  -4  -7     1393.93     1170.80    540.05 o 
   8  -4  -7     3856.67     3549.50   1022.39 o 
   9  -4  -7    15951.18    16094.37   1692.30 o 
  10  -4  -7     4816.87     5524.19   1104.84 o 
  11  -4  -7     4586.86     3085.72    989.41 o 
  12  -4  -7    14378.28    14608.20   1613.97 o 
 -15  -3  -7      443.86      481.20    376.46 o 
 -14  -3  -7     2835.26     2448.28    502.23 o 
 -13  -3  -7     1733.42     1572.96    487.35 o 
 -12  -3  -7     1034.37     1925.81    688.30 o 
 -11  -3  -7    78876.66    76736.41   2955.49 o 
 -10  -3  -7    95403.84    90123.01   3474.98 o 
  -9  -3  -7    20917.60    19623.82   1042.75 o 
  -8  -3  -7    19447.28    18369.95   1000.37 o 
  -7  -3  -7   284989.78   288021.16  10096.53 o 
  -6  -3  -7    22953.41    24033.70   1439.89 o 
  -5  -3  -7   102237.23   103700.30   3989.51 o 
  -4  -3  -7    25263.89    23189.47   2129.29 o 
  -3  -3  -7    12751.08    11470.24   1008.64 o 
  -2  -3  -7    22692.29    24646.03   1503.83 o 
  -1  -3  -7     1367.18     1337.10    943.03 o 
   0  -3  -7   533099.69   562009.50  23679.54 o 
   1  -3  -7     4663.11     3788.61   1053.31 o 
   2  -3  -7    28474.89    25588.56   2296.25 o 
   3  -3  -7     4474.20     5511.83    896.65 o 
   4  -3  -7    10319.27    11155.57   1148.13 o 
   5  -3  -7    19659.45    18180.37   1702.61 o 
   6  -3  -7    20528.64    20794.06   1690.24 o 
   7  -3  -7     6283.93     5200.58    733.81 o 
   8  -3  -7     7892.41     6676.44    820.38 o 
   9  -3  -7     4266.15     5177.90   1055.37 o 
  10  -3  -7     6269.61     6567.19   1172.86 o 
  11  -3  -7     4826.94     5270.66   1108.96 o 
  12  -3  -7    29568.47    30288.25   2473.52 o 
  13  -3  -7     8957.81    11172.06   1432.58 o 
 -15  -2  -7      903.63     1020.96    429.21 o 
 -14  -2  -7    17637.26    17968.44   1176.63 o 
 -13  -2  -7     8162.97     8996.50   1912.86 o 
 -12  -2  -7    22135.31    22528.05   1121.87 o 
 -11  -2  -7     7288.21     6734.78    579.54 o 
 -10  -2  -7   253632.97   246178.17   8697.92 o 
  -9  -2  -7     6949.36     7459.51    597.66 o 
  -8  -2  -7    23693.84    24213.59   1518.24 o 
  -7  -2  -7    22647.47    22930.93   1591.78 o 
  -6  -2  -7    22415.25    23185.45   1144.88 o 
  -5  -2  -7    76055.81    75783.79   3052.33 o 
  -4  -2  -7    41124.25    43053.48   1816.49 o 
  -3  -2  -7   502458.91   535115.56  19595.96 o 
  -2  -2  -7     5850.99     5564.76    707.40 o 
  -1  -2  -7     1154.55     1241.54   1031.66 o 
   0  -2  -7     7137.28     8330.40    679.52 o 
   1  -2  -7   264785.03   265479.78  11623.44 o 
   2  -2  -7     4916.11     4682.07    503.68 o 
   3  -2  -7    36725.17    37624.08   1921.98 o 
   4  -2  -7    31080.43    30976.05   2099.40 o 
   5  -2  -7     3652.57     3838.08    707.01 o 
   6  -2  -7    99952.23    96098.30   6593.99 o 
   7  -2  -7    12012.78    10704.16   1123.39 o 
   8  -2  -7    14510.53    12536.62   1197.60 o 
   9  -2  -7    10197.10     8267.74    919.32 o 
  10  -2  -7    14121.38    13460.07   1490.30 o 
  11  -2  -7     2597.08     1616.03    826.57 o 
  12  -2  -7     4562.36     5967.37   1069.80 o 
  13  -2  -7     6994.86     6606.36   1232.64 o 
 -14  -1  -7    10782.24    10589.45    890.78 o 
 -13  -1  -7    32578.61    32029.57   1761.63 o 
 -12  -1  -7    11661.18    11743.90    921.17 o 
 -11  -1  -7       65.13     1252.34    376.32 o 
 -10  -1  -7    70252.25    68594.30   4971.53 o 
  -9  -1  -7    55813.66    54105.92   2218.90 o 
  -8  -1  -7    22314.36    22062.59   1169.14 o 
  -7  -1  -7    31905.37    34795.96   1543.87 o 
  -6  -1  -7    14367.68    14373.46    895.03 o 
  -5  -1  -7     3279.72     3680.86    440.34 o 
  -4  -1  -7    89006.63    91833.51   6264.50 o 
  -3  -1  -7    48034.84    54940.32   2261.94 o 
  -2  -1  -7   664042.13   697268.25  24428.45 o 
  -1  -1  -7    14357.11    16241.32   1134.65 o 
   0  -1  -7    63509.82    70223.93   4564.67 o 
   1  -1  -7    21977.74    26024.36   1391.74 o 
   2  -1  -7     2048.92     3791.52    556.94 o 
   3  -1  -7    71658.18    72549.14   3526.61 o 
   4  -1  -7     4199.97     4661.48    563.79 o 
   5  -1  -7     6575.74     7670.84    674.11 o 
   6  -1  -7     2363.35     3236.19    634.87 o 
   7  -1  -7    49337.95    47726.56   3479.42 o 
   8  -1  -7    23705.91    21523.74   1803.61 o 
   9  -1  -7    20171.50    19637.69   1646.95 o 
  10  -1  -7     1339.94     1378.99    449.36 o 
  11  -1  -7    26917.13    25123.39   2129.29 o 
  12  -1  -7     1726.83      333.93    632.81 o 
  13  -1  -7     1181.55     1444.95    787.40 o 
  14  -1  -7     9977.11    13583.75   1479.99 o 
 -14   0  -7      100.34      322.93    614.26 o 
 -13   0  -7    19277.09    18785.05   1429.49 o 
 -12   0  -7    18949.68    17527.66    895.59 o 
 -11   0  -7    22706.26    23457.79   1088.20 o 
 -10   0  -7      503.10      710.67    272.62 o 
  -9   0  -7    17717.84    17148.73    775.80 o 
  -8   0  -7     1775.71     2341.34    461.45 o 
  -7   0  -7    17799.35    18178.69    824.29 o 
  -6   0  -7    35429.13    35761.88   1328.54 o 
  -5   0  -7   111153.80   110647.22   4202.36 o 
  -4   0  -7    42710.57    45212.96   1942.22 o 
  -3   0  -7    61744.30    65721.58   2572.48 o 
  -2   0  -7    40065.41    47143.08   1892.49 o 
  -1   0  -7    24433.84    27532.50   1196.38 o 
   0   0  -7    28392.75    30797.91   2838.36 o 
   1   0  -7     2018.52     2619.42    563.59 o 
   2   0  -7    77023.54    81395.41   6528.03 o 
   3   0  -7     8817.54    11039.49    946.75 o 
   4   0  -7    77966.50    83859.79   3979.49 o 
   5   0  -7    26001.80    27661.47   1573.19 o 
   6   0  -7     8909.23     9997.96    799.70 o 
   7   0  -7    35807.25    33163.71   2599.26 o 
   8   0  -7     6965.40     6408.48    878.10 o 
   9   0  -7     2865.92     3077.47    606.01 o 
  10   0  -7     1009.21     1065.67    447.29 o 
  11   0  -7     6182.77     7515.38    834.81 o 
  12   0  -7    25571.47    25165.99   2666.25 o 
  13   0  -7     7132.19     9127.29   1222.33 o 
  14   0  -7     5185.86     5097.51   1036.82 o 
 -13   1  -7    16670.20    17103.25    903.15 o 
 -12   1  -7    39599.79    37797.21   1578.61 o 
 -11   1  -7     1488.21     1527.09    362.26 o 
 -10   1  -7     9838.60     8863.38    618.02 o 
  -9   1  -7    11246.51    10834.40    586.01 o 
  -8   1  -7    11941.62    12608.89    845.58 o 
  -7   1  -7    10170.01     9515.33    571.74 o 
  -6   1  -7     7066.74     7103.70    647.23 o 
  -5   1  -7    87767.57    88316.70   2861.92 o 
  -4   1  -7    41115.23    42816.71   1549.47 o 
  -3   1  -7    65024.19    65569.50   2589.32 o 
  -2   1  -7    38711.41    40894.39   1765.13 o 
  -1   1  -7   103097.13   107698.29   3987.78 o 
   0   1  -7    10755.38    11312.04    604.95 o 
   1   1  -7     1852.63     2626.52   1055.37 o 
   2   1  -7    11220.56    10235.79   1000.19 o 
   3   1  -7    65807.83    68533.48   2606.32 o 
   4   1  -7    74777.88    77157.42   3777.20 o 
   5   1  -7    47344.02    49249.43   2519.24 o 
   6   1  -7    64136.00    64203.97   4087.49 o 
   7   1  -7    23642.61    24972.92   1481.13 o 
   8   1  -7    55646.70    53875.32   3914.34 o 
   9   1  -7    97657.73    89928.93   6319.84 o 
  10   1  -7    12203.11    12967.43   1263.56 o 
  11   1  -7     1983.89     2149.90    546.24 o 
  12   1  -7     3068.98     2533.30    564.79 o 
  13   1  -7      324.61      408.13    554.48 o 
  14   1  -7     5668.27     5878.73   1061.55 o 
 -13   2  -7     7117.67     6742.82    583.89 o 
 -12   2  -7     8343.64     8177.59    627.84 o 
 -11   2  -7     4350.64     4345.65    497.87 o 
 -10   2  -7      961.89      562.84    329.84 o 
  -9   2  -7     9996.42     9825.32    655.52 o 
  -8   2  -7    10010.24    10235.09    666.30 o 
  -7   2  -7     3375.38     3610.95    402.55 o 
  -6   2  -7    39740.95    39509.11   1473.67 o 
  -5   2  -7    31350.41    30107.29   1191.41 o 
  -4   2  -7     2448.19     2784.29    360.07 o 
  -3   2  -7    14027.18    14727.27    744.55 o 
  -2   2  -7      989.77      969.54    232.46 o 
  -1   2  -7    13354.17    13506.70    809.80 o 
   0   2  -7   108762.29   127107.69   4687.08 o 
   1   2  -7    13907.96    14088.02    752.18 o 
   2   2  -7    51927.91    57372.82   3043.44 o 
   3   2  -7   108877.59   117463.72   4371.25 o 
   4   2  -7    17049.93    19880.09    916.60 o 
   5   2  -7     7332.29     8310.57    774.06 o 
   6   2  -7    50355.01    51589.37   3833.96 o 
   7   2  -7    10905.90    10951.51   1397.54 o 
   8   2  -7     3539.19     3133.13    948.18 o 
  11   2  -7    15990.21    16615.87   1523.28 o 
  12   2  -7      560.07      826.57    449.36 o 
  13   2  -7     3257.71     3768.00    655.48 o 
  14   2  -7     8731.23     6958.83   1139.88 o 
 -12   3  -7    10676.25    11005.95    726.10 o 
 -11   3  -7      722.34      541.02    361.72 o 
 -10   3  -7    21251.35    19724.10   1106.31 o 
  -9   3  -7     8652.52     8572.92    852.15 o 
  -8   3  -7    32630.17    32450.85   1407.64 o 
  -7   3  -7    20622.82    18977.28    973.92 o 
  -6   3  -7    18963.14    18697.00    870.02 o 
  -5   3  -7    51940.40    49043.23   1763.14 o 
  -4   3  -7    11314.50    10493.35    621.08 o 
  -3   3  -7     6021.97     5761.29    454.15 o 
  -2   3  -7    26432.55    30402.55   1158.17 o 
  -1   3  -7    51232.14    55242.25   1850.02 o 
   0   3  -7    47642.46    48164.09   2050.81 o 
   1   3  -7    13731.97    14357.70    849.71 o 
   2   3  -7    54328.33    56562.38   2344.95 o 
   3   3  -7     1731.46     1888.62    822.17 o 
   4   3  -7     2650.05     3191.16    369.80 o 
   5   3  -7     6304.02     6738.72    614.26 o 
   6   3  -7   253505.97   255676.55  10752.06 o 
   7   3  -7    53762.81    54940.82   2529.32 o 
   8   3  -7     2804.45     2135.47    867.79 o 
   9   3  -7    30215.14    30888.08   2588.95 o 
  10   3  -7     3708.59     4916.12   1024.45 o 
  11   3  -7    38279.36    42400.25   3081.59 o 
  13   3  -7    14817.41    16176.82   1484.11 o 
  14   3  -7    13507.54    13707.42   1343.95 o 
  15   3  -7      457.50      -12.37    544.17 o 
 -12   4  -7      122.95      503.90    358.53 o 
 -11   4  -7     7536.25     7724.86    645.73 o 
 -10   4  -7      578.65      966.00    391.40 o 
  -9   4  -7     7769.20     7156.33    615.49 o 
  -8   4  -7    16156.25    14850.16    892.20 o 
  -7   4  -7     3856.94     4352.85    975.70 o 
  -6   4  -7    38116.73    33933.95   1481.66 o 
  -5   4  -7    20728.02    17704.72   1254.04 o 
  -4   4  -7    20956.82    19227.67    906.87 o 
  -3   4  -7    50411.09    53932.98   1868.72 o 
  -2   4  -7    12466.08    12428.15    654.69 o 
  -1   4  -7     5339.69     5901.79    428.04 o 
   0   4  -7     7755.30     8769.33    587.80 o 
   1   4  -7      542.55      470.81    478.23 o 
   2   4  -7    10100.46    10405.06   1204.36 o 
   3   4  -7    20676.23    19564.65   1378.13 o 
   4   4  -7     2719.17     3051.70    637.96 o 
   5   4  -7   155469.75   155255.02   5185.76 o 
   6   4  -7   240548.80   235483.23   7746.28 o 
   7   4  -7    50257.42    48728.55   2005.62 o 
   8   4  -7    35221.84    35276.82   1783.32 o 
   9   4  -7     5634.28     6451.25    549.94 o 
  10   4  -7     1503.76     1396.87    375.15 o 
  11   4  -7      481.19      535.96    262.81 o 
  12   4  -7      372.16      570.98    257.66 o 
  13   4  -7    21215.59    22215.13   1241.17 o 
  14   4  -7     9754.33    10398.30    796.68 o 
  15   4  -7     6638.00     7577.96    396.74 o 
 -11   5  -7     6478.14     6933.71    624.72 o 
 -10   5  -7     4016.14     4472.89    684.54 o 
  -9   5  -7    22966.84    20154.93   1929.26 o 
  -8   5  -7    13639.81    12542.96    817.91 o 
  -7   5  -7     9888.92     9708.69    710.42 o 
  -6   5  -7     2131.89     2265.55    609.30 o 
  -5   5  -7     8187.54     7694.33    634.95 o 
  -4   5  -7    26944.52    26521.73   1122.32 o 
  -3   5  -7    15746.50    15452.97    795.96 o 
  -2   5  -7     5477.95     6130.45    687.27 o 
  -1   5  -7    13331.68    12335.09    667.44 o 
   0   5  -7    25939.81    27253.45   1073.74 o 
   1   5  -7   103296.05   107069.82   3774.50 o 
   2   5  -7   419695.66   416084.00  14541.84 o 
   3   5  -7   304171.91   269979.13  23463.39 o 
   4   5  -7    92186.23    78201.44   4116.47 o 
   5   5  -7     2966.95     3065.25    631.08 o 
   6   5  -7     8312.98     8509.22    519.29 o 
   7   5  -7     2197.87     2754.93    399.60 o 
   8   5  -7     1165.78     1536.28    217.70 o 
   9   5  -7     1614.64     1735.20    271.98 o 
  10   5  -7    16999.31    16684.49    754.11 o 
  11   5  -7     1193.03     1369.85    272.84 o 
  12   5  -7     3419.12     4098.37    371.54 o 
  13   5  -7    45036.78    49018.61   1830.45 o 
  14   5  -7    15292.14    17224.81    875.70 o 
  15   5  -7      255.19      328.10    308.16 o 
 -10   6  -7     2071.94     2219.32    459.48 o 
  -9   6  -7    14512.01    14942.21   2079.88 o 
  -8   6  -7     7706.59     6491.34    623.65 o 
  -7   6  -7     3174.29     2399.20    484.88 o 
  -6   6  -7        8.80      234.96    666.10 o 
  -5   6  -7     9220.61     8490.07    671.66 o 
  -4   6  -7    28503.84    27886.85   1172.25 o 
  -3   6  -7     5056.61     5263.73    510.94 o 
  -2   6  -7    96016.92    91913.19   3006.18 o 
  -1   6  -7   154996.28   151511.31   4660.80 o 
   0   6  -7    31765.95    34481.83   1321.38 o 
   1   6  -7    11871.25    12682.77    645.37 o 
   2   6  -7    56102.27    57761.86   3199.05 o 
   3   6  -7    37145.81    37593.12   2338.51 o 
   4   6  -7    46929.04    39279.17   2411.27 o 
   5   6  -7    12155.52    12049.59   1113.26 o 
   6   6  -7    19155.50    19528.12   1579.41 o 
   7   6  -7     3321.80     3070.84    288.15 o 
   8   6  -7    15042.33    15265.82   1185.00 o 
   9   6  -7    36236.81    35189.41   1360.54 o 
  10   6  -7    50836.33    49130.92   1827.45 o 
  11   6  -7    27551.02    26348.75   1588.61 o 
  12   6  -7     1052.30      897.65    212.89 o 
  13   6  -7     5867.75     5351.71    540.09 o 
  14   6  -7    14552.27    14801.93    958.41 o 
  15   6  -7     1060.84     2186.51    436.99 o 
  -9   7  -7     2634.45     2820.31    501.45 o 
  -8   7  -7    22205.68    20577.01   1095.91 o 
  -7   7  -7    39640.57    37162.94   1639.53 o 
  -6   7  -7      742.11      904.08    412.30 o 
  -5   7  -7    23610.94    21980.60   1230.82 o 
  -4   7  -7    12061.63    11489.06    793.24 o 
  -3   7  -7     9716.30     8725.59    630.74 o 
  -2   7  -7    23748.86    22232.01   1213.87 o 
  -1   7  -7   117239.77   115295.36   3643.60 o 
   0   7  -7   105142.49   104364.69   3336.63 o 
   1   7  -7    45245.29    48223.98   1702.06 o 
   2   7  -7     2402.29     2300.85    384.39 o 
   3   7  -7     6674.26     9008.71   1484.11 o 
   4   7  -7     2668.32     1697.64    857.30 o 
   5   7  -7    18719.27    14468.93   1363.43 o 
   6   7  -7    21624.49    20460.60   1436.01 o 
   7   7  -7    11369.91    10282.21   1123.39 o 
   8   7  -7     7216.46     7822.08   1201.72 o 
   9   7  -7    11532.74    10606.89    815.59 o 
  10   7  -7     7956.63     7264.85    665.83 o 
  11   7  -7    36167.23    34891.18   2618.84 o 
  12   7  -7     4615.87     5083.69    530.61 o 
  13   7  -7    16321.64    18223.73   1436.70 o 
  14   7  -7     1008.38     1327.73    352.25 o 
  -8   8  -7      620.40     1524.58    454.39 o 
  -7   8  -7     8085.82     7758.51   1142.73 o 
  -6   8  -7      332.49      189.03    381.61 o 
  -5   8  -7    12342.96    11108.96   1180.90 o 
  -4   8  -7    54360.95    51626.20   2155.63 o 
  -3   8  -7    17533.49    16227.16    963.14 o 
  -2   8  -7     2612.52     2967.61    437.22 o 
  -1   8  -7     6860.86     6989.38    800.03 o 
   0   8  -7    45955.01    47215.78   1708.07 o 
   1   8  -7    68214.49    68467.05   2268.33 o 
   2   8  -7     5097.70     5864.80    442.02 o 
   3   8  -7     2891.20     2510.89    870.99 o 
   4   8  -7    17145.17    16683.00   1441.25 o 
   5   8  -7     3301.24     2712.92    915.20 o 
   6   8  -7    35427.42    32079.49   1996.84 o 
   7   8  -7    31939.04    29876.93   1798.26 o 
   8   8  -7     6614.20     7535.37    793.24 o 
   9   8  -7     6625.23     6944.65    705.57 o 
  10   8  -7     2883.68     3019.34    562.73 o 
  11   8  -7     1781.83     1525.86    411.27 o 
  12   8  -7     9660.75     9749.19   1014.14 o 
  13   8  -7     1245.05     1152.45    381.93 o 
  14   8  -7     6371.52     6157.00   1296.54 o 
  -7   9  -7     6140.69     5693.14    973.65 o 
  -6   9  -7     3852.70     3629.98    544.54 o 
  -5   9  -7    10897.88    10479.17   1018.89 o 
  -4   9  -7    11070.98     9737.00    837.98 o 
  -3   9  -7    51573.92    50281.23   2723.95 o 
  -2   9  -7    50148.35    54723.08   2171.04 o 
  -1   9  -7     5692.39     6409.82    523.64 o 
   0   9  -7     2949.47     3733.69    436.40 o 
   1   9  -7    10799.69    12384.72   1678.26 o 
   2   9  -7     7124.83     7455.75   1197.16 o 
   3   9  -7    26312.79    24776.20   1719.38 o 
   4   9  -7     9527.10    10036.70   1122.38 o 
   5   9  -7     4351.96     5557.66    940.33 o 
   6   9  -7    14751.72    15384.61   1333.46 o 
   7   9  -7    14632.99    13361.65   1594.39 o 
   8   9  -7     5239.87     4033.16    737.77 o 
   9   9  -7    25369.57    24618.48   2658.00 o 
  10   9  -7      677.12      632.21    442.14 o 
  11   9  -7    28111.92    27532.40   2252.96 o 
  12   9  -7     6835.48     6765.48   1300.66 o 
  13   9  -7     1420.00      952.31    867.79 o 
  14   9  -7      500.43      513.26    861.61 o 
  -6  10  -7     6924.07     7666.13   1320.24 o 
  -5  10  -7     7041.41     8168.91    693.57 o 
  -4  10  -7    13325.52    13725.61   1527.58 o 
  -3  10  -7     3327.51     3127.03    501.05 o 
  -2  10  -7     8278.59    10511.12   1558.32 o 
  -1  10  -7     2627.11     3692.91    871.81 o 
   0  10  -7     6095.44     7701.75   1246.96 o 
   1  10  -7    10898.00    11768.99    932.58 o 
   2  10  -7     3694.22     4426.43    672.21 o 
   3  10  -7    12363.32    12355.53   1211.22 o 
   4  10  -7     8067.24     7944.35   1674.78 o 
   5  10  -7     9456.05    10021.61   1085.51 o 
   6  10  -7     9644.78     8814.36   1084.34 o 
   7  10  -7     4697.45     4243.07   1222.33 o 
   8  10  -7    11250.42     9329.43   2333.35 o 
   9  10  -7      859.21       37.42   1323.33 o 
  10  10  -7      188.25     1249.21    556.02 o 
  11  10  -7    20127.63    21597.61   2689.95 o 
  12  10  -7     1155.21     2368.40   1084.23 o 
  13  10  -7      495.71     -457.60    865.73 o 
  -4  11  -7     4129.34     5838.18   1063.61 o 
  -3  11  -7     6103.19     5515.87   1012.08 o 
  -2  11  -7    10631.60    11650.96   1545.95 o 
  -1  11  -7     1938.12     4396.00    880.55 o 
   0  11  -7     1927.22     3303.87    808.80 o 
   1  11  -7     1301.25     2687.25    551.74 o 
   2  11  -7     5530.46     6521.72    724.48 o 
   3  11  -7     3921.00     4137.09    657.85 o 
   4  11  -7    24704.76    26141.76   2943.49 o 
   5  11  -7    21538.38    24630.59   2603.38 o 
   6  11  -7     3974.23     4160.17    847.32 o 
   7  11  -7     1851.72     1647.62    724.84 o 
   8  11  -7    39475.31    34975.14   2527.11 o 
   9  11  -7     2641.03     3136.07   1097.62 o 
  10  11  -7       80.93     -219.43    543.60 o 
  11  11  -7      987.83      245.29    962.61 o 
  12  11  -7     2424.92     2494.13   1040.94 o 
  13  11  -7     4999.39     6697.06   1335.70 o 
  -2  12  -7      641.37     2323.50   1063.61 o 
  -1  12  -7    14095.28    18201.45   1366.41 o 
   0  12  -7      670.73     1491.32    696.15 o 
   1  12  -7     7808.22     9239.06   1027.09 o 
   2  12  -7     3894.63     4430.53    632.64 o 
   3  12  -7     1427.21     2032.98    514.95 o 
   4  12  -7     1199.59     1212.36    658.57 o 
   5  12  -7    11054.99    12146.49   1132.61 o 
   6  12  -7     1238.93     1551.18    745.15 o 
   7  12  -7     9022.26     9436.75   1359.41 o 
   8  12  -7    14946.40    14106.38   3497.97 o 
   9  12  -7    44390.76    43465.82   2447.82 o 
  10  12  -7     1361.64     1502.66   1078.04 o 
  11  12  -7      269.45      620.44   1061.55 o 
  12  12  -7    12083.70    11503.93   1772.69 o 
   0  13  -7     1633.41     2292.65    713.56 o 
   1  13  -7     1609.45     2226.42   1046.09 o 
   2  13  -7     1675.82     2864.61    710.94 o 
   3  13  -7     9437.80    11656.27    956.67 o 
   4  13  -7    13300.18    15303.81    966.29 o 
   5  13  -7    15226.84    16066.93   2025.19 o 
   6  13  -7    39792.17    42903.99   2247.58 o 
   7  13  -7     3436.78     3629.72    859.55 o 
   8  13  -7     1102.10     -330.31    717.32 o 
   9  13  -7    14410.88    11650.28   1929.35 o 
  10  13  -7     1889.18     1411.97   1129.57 o 
   3  14  -7      106.01     -105.31    591.58 o 
   4  14  -7    12560.91    14292.65    942.58 o 
   5  14  -7     9283.24    10722.53    843.48 o 
   6  14  -7    21088.89    25837.56   1609.37 o 
   7  14  -7     9565.34    11343.15   1712.91 o 
   8  14  -7     6400.97     7645.24   1529.46 o 
 -10 -17  -6    10664.30    12252.17   1545.95 o 
  -9 -17  -6       66.00     -498.83    591.58 o 
  -8 -17  -6      269.01     -234.98    606.01 o 
  -7 -17  -6    27526.60    27437.52   2413.74 o 
  -6 -17  -6     7129.13     7243.29   1065.67 o 
  -5 -17  -6     6323.99     5497.40    956.43 o 
 -12 -16  -6     1260.08      422.56    849.24 o 
 -11 -16  -6     1909.86     2430.23    974.98 o 
 -10 -16  -6    10762.37    11693.56   1640.77 o 
  -9 -16  -6     2987.84     3355.74   1014.14 o 
  -8 -16  -6     2542.03     2349.84    890.47 o 
  -7 -16  -6     5650.97     5542.75   1075.98 o 
  -6 -16  -6     5378.63     5602.52   1059.49 o 
  -5 -16  -6     1097.31      329.80    653.42 o 
  -4 -16  -6      388.90      358.66    610.13 o 
  -1 -16  -6       42.43    -1061.55    826.57 o 
 -13 -15  -6     3035.55     2584.83   1100.72 o 
 -12 -15  -6     1754.03     1397.54    923.45 o 
 -11 -15  -6     2635.51     3394.91   1100.72 o 
 -10 -15  -6     5509.89     5287.15   1259.43 o 
  -9 -15  -6    10270.83    11736.85   1570.68 o 
  -8 -15  -6     4013.39     4425.54   1119.27 o 
  -7 -15  -6     1165.19     1772.69    865.73 o 
  -6 -15  -6     7102.25     8265.68   1255.31 o 
  -5 -15  -6    11299.16    11932.67   1360.44 o 
  -4 -15  -6     2449.24     2403.44    791.53 o 
  -3 -15  -6      976.94      787.40    620.44 o 
  -2 -15  -6    11927.92    18625.60   1700.54 o 
  -1 -15  -6     6462.83     8057.49   1277.99 o 
   0 -15  -6     6136.21     6888.75   1220.27 o 
   1 -15  -6     4363.71     3300.09   1016.20 o 
 -14 -14  -6      120.79     -886.34    834.81 o 
 -13 -14  -6     1226.76      591.58   1024.45 o 
 -12 -14  -6     3340.80     4536.85   1228.51 o 
 -11 -14  -6     7929.41     9988.90   1649.01 o 
 -10 -14  -6     3159.76     2774.46   1135.76 o 
  -9 -14  -6     5394.69     4806.87   1234.70 o 
  -8 -14  -6     1793.09     1265.62    902.83 o 
  -7 -14  -6      283.84      729.69    834.81 o 
  -6 -14  -6    10853.62    11920.30   1510.91 o 
  -5 -14  -6    36743.70    39409.36   2916.69 o 
  -4 -14  -6    13874.82    13581.68   1492.36 o 
  -3 -14  -6     6675.80     6214.31    784.48 o 
  -2 -14  -6     2142.89     2802.28    587.59 o 
  -1 -14  -6     3275.88     4578.07   1162.55 o 
   0 -14  -6     9003.08     9780.71   1383.11 o 
   1 -14  -6     3427.04     4573.95   1123.39 o 
   2 -14  -6     1231.72     2279.76    958.49 o 
   3 -14  -6     2441.11     2300.37    958.49 o 
 -15 -13  -6      270.22     -268.17    508.23 o 
 -14 -13  -6     5388.73     6116.43   1323.33 o 
 -13 -13  -6      220.04     -581.35   1220.27 o 
 -12 -13  -6    16367.93    15525.69   1276.45 o 
 -11 -13  -6      866.91      335.99    993.53 o 
 -10 -13  -6     7416.78     8383.17   1638.71 o 
  -9 -13  -6     6060.20     5730.32   1409.91 o 
  -8 -13  -6    18196.19    18951.28   2182.88 o 
  -7 -13  -6      547.74      323.62    888.41 o 
  -6 -13  -6     4461.53     4497.68   1176.98 o 
  -5 -13  -6    10592.20    10706.22   1498.54 o 
  -4 -13  -6     7939.53     8674.35    877.40 o 
  -3 -13  -6       57.89     -612.99    456.46 o 
  -2 -13  -6    19704.82    18883.47   1290.32 o 
  -1 -13  -6      167.55      331.41    463.46 o 
   0 -13  -6     2721.85     1224.39   1040.94 o 
   1 -13  -6    32555.73    35503.25   2865.16 o 
   2 -13  -6    70088.80    78736.26   4963.53 o 
   3 -13  -6    15693.68    15053.43   1704.67 o 
   4 -13  -6     6841.76     7742.12   1339.82 o 
 -15 -12  -6     5684.90     5855.76    856.38 o 
 -14 -12  -6     4452.88     5636.80    796.61 o 
 -13 -12  -6     2493.53     2034.27    631.74 o 
 -12 -12  -6    13449.62    14311.99   1321.27 o 
 -11 -12  -6      621.88     1077.59   1394.45 o 
 -10 -12  -6    17067.40    16813.46   1325.67 o 
  -9 -12  -6    44380.59    46067.25   3805.10 o 
  -8 -12  -6    20521.66    15597.60   2193.19 o 
  -7 -12  -6     7315.63     5050.10   1362.50 o 
  -6 -12  -6      832.19     1589.24    999.71 o 
  -5 -12  -6    27803.11    27173.79   1504.47 o 
  -4 -12  -6     2997.81     2593.64    687.92 o
[truncated: 887,152 more chars]
